# Supplementary material for: A single cell survey of the microbial impacts on the mouse small intestinal epithelium
Source: Gut Microbes. 2022 Aug 8;14(1):2108281. doi: 10.1080/19490976.2022.2108281 (PMC9361762; doi:10.1080/19490976.2022.2108281)
Supplement: Supplemental Material [file KGMI_A_2108281_SM1489.xlsx]

## Sheet: All cells
	ID	Description	setSize	enrichmentScore	NES	pvalue	p.adjust	qvalues	rank	leading_edge	core_enrichment
GO:0032787	GO:0032787	monocarboxylic acid metabolic process	435	-0.648744	-1.75815	1.56675e-13	6.77777e-10	5.21481e-10	2052	tags=34%, list=14%, signal=30%	Pdhb/Irs2/Hadha/Ndufs6/Pex7/Nr1h4/Ivd/Zbtb7a/Degs1/Apoc2/Malrd1/Git1/Mlycd/Stat3/Adh5/Bco2/Hif1a/Acsf3/Appl2/Ndufab1/Hadhb/Dld/Tysnd1/Eif6/Nr1h3/Grhpr/Pdha1/Abcc2/Cyp2c55/Etfdh/Ces1d/Acad11/Hsd17b4/Lipa/Mpi/Entpd5/Idnk/Pdk3/Fabp1/Acads/Stard4/Abat/Vnn1/Cyp27a1/Lipe/Etfb/Lypla2/Acadl/Acot7/Faah/Ech1/Abcd1/Idh2/Echs1/Ugt2a3/Dgat2/Ppargc1a/Lpin2/Crat/Aldh3a2/Pdk4/Adipor2/Ptgr1/Crot/Acat1/Abhd2/Cyp2c…
GO:0044282	GO:0044282	small molecule catabolic process	260	-0.686372	-1.83078	1.05136e-11	2.2741e-08	1.74969e-08	2048	tags=37%, list=14%, signal=32%	Irs2/Hibadh/Hadha/Pex7/Gstz1/Nudt5/Ivd/Dera/Pten/Got2/Mlycd/Adh5/Acsf3/Hadhb/Tysnd1/Hmgcl/Impa1/Etfdh/Ces1d/Acad11/Hsd17b4/Gnpda1/Mpi/Idnk/Fabp1/Acads/Qdpr/Abat/Cyp27a1/Gls/Lipe/Aldh4a1/Etfb/Acadl/Acot7/Faah/Inpp5a/Abcd1/Ahcy/Echs1/Lpin2/Crat/Bad/Got1/Crot/Acat1/Abhd2/Hprt/Cubn/Pycrl/Eci1/Acadm/Amdhd2/Hagh/Gcat/Eci3/Tkfc/Gpi1/Hsd17b6/Pfkp/Otc/Oxct1/Esd/Phyh/Pnp/Akr1a1/Ces1f/Ehhadh/Dpyd/Etfa/Galm/…
GO:0006091	GO:0006091	generation of precursor metabolites and energy	317	-0.646272	-1.73961	2.95653e-10	4.26331e-07	3.28019e-07	2052	tags=37%, list=14%, signal=32%	Pdhb/Irs2/Sco2/Ndufs6/Ppp1r2/Zbtb7a/Slc25a25/Git1/Tkt/Stat3/Adh5/Hif1a/Cox5a/Dld/Phb2/Eif6/Pdha1/Idh3a/Hmgcl/Ndufs1/Dlst/Etfdh/Ndufb8/Suclg2/Hmgb1/Gnpda1/Ndufs8/G6pdx/Pgls/Mpi/Entpd5/Cycs/Ndufb3/Sdhc/Vcp/Ugp2/Sdhd/Coq10b/Trap1/Ppp1cb/Stoml2/Cox4i1/Abcd1/Idh2/Idh3b/Cyc1/Suclg1/Ppargc1a/Gnas/Gadd45gip1/Ndufs2/Atp5h/Aco2/Crot/Acat1/Bloc1s1/Cox17/Pink1/Ndufv3/Aco1/Fh1/Sod2/Ddit4/Ndufv2/Acadm/Hkdc1/Rh…
GO:0009117	GO:0009117	nucleotide metabolic process	349	-0.621377	-1.67424	3.30476e-09	3.57409e-06	2.74991e-06	1876	tags=30%, list=13%, signal=27%	Git1/Mlycd/Pde9a/Stat3/Hif1a/Tbpl1/Oas1a/Dld/Eif6/Pdha1/Gars/Hmgcl/Ces1d/Pank3/Suclg2/Nme2/Hsd17b4/G6pdx/Mpi/Entpd5/Pdk3/Kars/Papss1/Vcp/Epha2/Adk/Nadk/Ran/Stoml2/Acot7/Hint1/Impdh2/Abcd1/Idh2/Mapk1/Suclg1/Dgat2/Ppargc1a/Pdk4/Bad/Map2k1/Atp5h/Atp5k/Crot/Gnai3/Acat1/Nt5c/Nudt4/Hprt/Ak3/Ddit4/Atp5e/Ak2/Hkdc1/Rhoa/Pdk2/Enpp3/Hk2/Mtch2/Cmpk1/Nampt/Tkfc/Gpi1/Pklr/Atp5g3/Pgam1/Sucla2/Oasl2/Pfkp/Atp5d/N…
GO:0006753	GO:0006753	nucleoside phosphate metabolic process	357	-0.61611	-1.66169	8.22044e-09	7.11232e-06	5.47222e-06	2135	tags=32%, list=15%, signal=28%	Dlat/Samhd1/Bcl2l1/Pdhb/Hmgcs1/Nudt5/Dera/Nudt1/Zbtb7a/Entpd8/Git1/Mlycd/Pde9a/Stat3/Hif1a/Tbpl1/Oas1a/Dld/Eif6/Pdha1/Nudt14/Gars/Hmgcl/Ces1d/Pank3/Suclg2/Nme2/Hsd17b4/G6pdx/Mpi/Entpd5/Pdk3/Kars/Papss1/Vcp/Epha2/Adk/Nadk/Ran/Stoml2/Acot7/Hint1/Impdh2/Abcd1/Idh2/Mapk1/Suclg1/Dgat2/Ppargc1a/Pdk4/Bad/Map2k1/Atp5h/Atp5k/Crot/Gnai3/Acat1/Nt5c/Nudt4/Hprt/Ak3/Ddit4/Atp5e/Ak2/Hkdc1/Rhoa/Pdk2/Enpp3/Hk2/Mt…
GO:0006631	GO:0006631	fatty acid metabolic process	298	-0.632295	-1.69554	1.2266e-08	8.84379e-06	6.8044e-06	1699	tags=28%, list=12%, signal=25%	Appl2/Ndufab1/Hadhb/Dld/Tysnd1/Eif6/Nr1h3/Cyp2c55/Etfdh/Ces1d/Acad11/Hsd17b4/Lipa/Pdk3/Fabp1/Acads/Lipe/Etfb/Lypla2/Acadl/Acot7/Faah/Ech1/Abcd1/Echs1/Dgat2/Ppargc1a/Lpin2/Crat/Aldh3a2/Pdk4/Adipor2/Ptgr1/Crot/Acat1/Abhd2/Cyp2c68/Eci1/Acadm/Lpgat1/Edn2/Pdk2/Akr1c14/Cyp2j6/Cyp2c66/Eci3/Cd36/Edn1/Sgpl1/Phyh/Lypla1/Cyp2c29/Ces1f/Ehhadh/Etfa/Asah2/Acaa2/Cryl1/Fabp5/Acaa1a/Cyp2c65/Dgat1/Slc27a4/Acsl5/Cy…
GO:0019693	GO:0019693	ribose phosphate metabolic process	288	-0.634453	-1.69638	1.94424e-08	1.20154e-05	9.24466e-06	1876	tags=32%, list=13%, signal=29%	Git1/Mlycd/Pde9a/Tkt/Stat3/Hif1a/Dld/Eif6/Pdha1/Nudt14/Hmgcl/Ces1d/Pank3/Suclg2/Nme2/Hsd17b4/G6pdx/Mpi/Entpd5/Pdk3/Papss1/Vcp/Epha2/Ran/Stoml2/Acot7/Hint1/Impdh2/Abcd1/Suclg1/Dgat2/Ppargc1a/Pdk4/Bad/Map2k1/Atp5h/Atp5k/Crot/Gnai3/Acat1/Nt5c/Nudt4/Hprt/Ak3/Ddit4/Atp5e/Ak2/Hkdc1/Rhoa/Pdk2/Hk2/Mtch2/Cmpk1/Tkfc/Gpi1/Pklr/Atp5g3/Pgam1/Sucla2/Pfkp/Atp5d/Nupr1/Gpd1/Pnp/Mpc1/Ehhadh/Dpyd/Aprt/Acaa2/Ogdh/Up…
GO:0009259	GO:0009259	ribonucleotide metabolic process	278	-0.638993	-1.70571	3.26428e-08	1.76516e-05	1.35811e-05	1480	tags=31%, list=10%, signal=28%	Dld/Eif6/Pdha1/Hmgcl/Ces1d/Pank3/Suclg2/Nme2/Hsd17b4/Mpi/Entpd5/Pdk3/Papss1/Vcp/Epha2/Ran/Stoml2/Acot7/Hint1/Impdh2/Abcd1/Suclg1/Dgat2/Ppargc1a/Pdk4/Bad/Map2k1/Atp5h/Atp5k/Crot/Gnai3/Acat1/Nt5c/Nudt4/Hprt/Ak3/Ddit4/Atp5e/Ak2/Hkdc1/Rhoa/Pdk2/Hk2/Mtch2/Cmpk1/Tkfc/Gpi1/Pklr/Atp5g3/Pgam1/Sucla2/Pfkp/Atp5d/Nupr1/Gpd1/Pnp/Mpc1/Ehhadh/Dpyd/Aprt/Acaa2/Ogdh/Upp1/Aldoa/Pgk1/Cs/Khk/Atp5c1/Cda/Dgat1/Atp5a1/S…
GO:0006486	GO:0006486	protein glycosylation	156	0.594609	2.04237	4.88725e-08	2.11423e-05	1.62668e-05	2142	tags=44%, list=15%, signal=38%	Stt3b/Rpn1/Ogt/Fut8/Galnt4/Magt1/Dpm3/Ces2a/Stt3a/Mgat4b/Alg6/Ext2/Galnt7/St3gal6/Krtcap2/Ddost/St6galnac2/Tmem258/Pomt1/Mogs/Mgat5/Dad1/Dolpp1/Tet2/Pofut1/B3galnt2/Alg8/Xxylt1/Slc35c1/Alg9/Tmtc4/Uggt1/Alg10b/Pomgnt1/Tmem165/C1galt1/Galnt3/Rpn2/Alg14/Vegfb/Npc1/Pomt2/Dpagt1/Dpy19l4/Gxylt1/Galnt1/St3gal3/Mgat4a/Tmtc2/Galnt11/Mgat1/Alg3/Tet3/Mgat2/Alg1/Galnt10/B3galt6/Plod3/Fut4/Pomk/Tmtc3/Lmf1/Abc…
GO:0043413	GO:0043413	macromolecule glycosylation	156	0.594609	2.04237	4.88725e-08	2.11423e-05	1.62668e-05	2142	tags=44%, list=15%, signal=38%	Stt3b/Rpn1/Ogt/Fut8/Galnt4/Magt1/Dpm3/Ces2a/Stt3a/Mgat4b/Alg6/Ext2/Galnt7/St3gal6/Krtcap2/Ddost/St6galnac2/Tmem258/Pomt1/Mogs/Mgat5/Dad1/Dolpp1/Tet2/Pofut1/B3galnt2/Alg8/Xxylt1/Slc35c1/Alg9/Tmtc4/Uggt1/Alg10b/Pomgnt1/Tmem165/C1galt1/Galnt3/Rpn2/Alg14/Vegfb/Npc1/Pomt2/Dpagt1/Dpy19l4/Gxylt1/Galnt1/St3gal3/Mgat4a/Tmtc2/Galnt11/Mgat1/Alg3/Tet3/Mgat2/Alg1/Galnt10/B3galt6/Plod3/Fut4/Pomk/Tmtc3/Lmf1/Abc…
GO:0070085	GO:0070085	glycosylation	168	0.58064	1.99873	7.09366e-08	2.46937e-05	1.89993e-05	2142	tags=43%, list=15%, signal=37%	Stt3b/Rpn1/Ogt/Fut8/Galnt4/Magt1/Dpm3/Ces2a/Stt3a/Mgat4b/Alg6/Ext2/Galnt7/St3gal6/Krtcap2/Ddost/St6galnac2/Tmem258/Pomt1/Mogs/Mgat5/Dad1/Dolpp1/Tet2/Pofut1/B3galnt2/Alg8/Xxylt1/Slc35c1/Alg9/Tmtc4/Uggt1/Alg10b/Pomgnt1/Tmem165/C1galt1/Galnt3/Rpn2/Alg14/Cds2/Vegfb/Npc1/Pomt2/Dpagt1/Dpy19l4/Gxylt1/Galnt1/Pigb/St3gal3/Mgat4a/Tmtc2/Galnt11/Mgat1/Alg3/Tet3/Mgat2/Alg1/Galnt10/B3galt6/Plod3/Fut4/Pomk/Tmtc…
GO:0009150	GO:0009150	purine ribonucleotide metabolic process	261	-0.63114	-1.68439	7.22637e-08	2.46937e-05	1.89993e-05	1661	tags=31%, list=12%, signal=28%	Dld/Eif6/Pdha1/Hmgcl/Ces1d/Pank3/Suclg2/Nme2/Hsd17b4/Mpi/Entpd5/Pdk3/Papss1/Vcp/Epha2/Ran/Stoml2/Acot7/Hint1/Impdh2/Abcd1/Suclg1/Dgat2/Ppargc1a/Pdk4/Bad/Map2k1/Atp5h/Atp5k/Crot/Gnai3/Acat1/Nt5c/Nudt4/Hprt/Ak3/Ddit4/Atp5e/Ak2/Hkdc1/Rhoa/Pdk2/Hk2/Mtch2/Tkfc/Gpi1/Pklr/Atp5g3/Pgam1/Sucla2/Pfkp/Atp5d/Nupr1/Gpd1/Pnp/Mpc1/Ehhadh/Aprt/Acaa2/Ogdh/Aldoa/Pgk1/Cs/Khk/Atp5c1/Dgat1/Atp5a1/Sult2b1/Acsl5/Eno1/Tp…
GO:0006163	GO:0006163	purine nucleotide metabolic process	281	-0.625907	-1.67327	7.42066e-08	2.46937e-05	1.89993e-05	1876	tags=34%, list=13%, signal=30%	Dlat/Samhd1/Bcl2l1/Pdhb/Hmgcs1/Nudt1/Zbtb7a/Git1/Mlycd/Pde9a/Stat3/Hif1a/Oas1a/Dld/Eif6/Pdha1/Hmgcl/Ces1d/Pank3/Suclg2/Nme2/Hsd17b4/Mpi/Entpd5/Pdk3/Papss1/Vcp/Epha2/Adk/Ran/Stoml2/Acot7/Hint1/Impdh2/Abcd1/Suclg1/Dgat2/Ppargc1a/Pdk4/Bad/Map2k1/Atp5h/Atp5k/Crot/Gnai3/Acat1/Nt5c/Nudt4/Hprt/Ak3/Ddit4/Atp5e/Ak2/Hkdc1/Rhoa/Pdk2/Hk2/Mtch2/Tkfc/Gpi1/Pklr/Atp5g3/Pgam1/Sucla2/Oasl2/Pfkp/Atp5d/Nupr1/Gpd1/Pn…
GO:0001817	GO:0001817	regulation of cytokine production	485	-0.570516	-1.54986	8.28173e-08	2.55906e-05	1.96894e-05	2300	tags=27%, list=16%, signal=24%	Casp8/Otud5/Appl1/Dll1/Il33/Isl1/Ube2j1/Hdac2/Mapkapk2/Atg9a/Rela/Ncl/Pqbp1/Gata4/Il15/Fermt1/Nr1h4/Riok3/Ddx58/Grk2/Nras/Smad7/Elf1/Cd3e/Trim15/Git1/Stat3/Tnfaip3/Scamp5/Hif1a/Crebbp/Creb1/Prnp/Map2k3/Atf2/Appl2/Cebpg/Relb/Flot1/Ccl20/Zfpm1/Zc3hav1/Ddx1/Chuk/Mavs/Laptm5/Casp4/Mertk/Fkbp1a/Frmd8/Csk/Hmgb1/Lrrfip2/Lyn/Isg15/Zc3h12a/Ticam1/Sulf2/Mast2/Ppm1b/Srgn/Xbp1/Usp50/Epha2/Yy1/Btnl2/Ndfip1/Tb…
GO:0072521	GO:0072521	purine-containing compound metabolic process	302	-0.610479	-1.63489	1.37833e-07	3.9751e-05	3.05844e-05	2139	tags=33%, list=15%, signal=29%	Atp5l/Pfkl/Macrod1/Dlat/Samhd1/Bcl2l1/Pdhb/Hmgcs1/Nudt1/Zbtb7a/Git1/Mlycd/Pde9a/Stat3/Hif1a/Oas1a/Dld/Eif6/Pdha1/Hmgcl/Ces1d/Pank3/Suclg2/Nme2/Hsd17b4/Mpi/Entpd5/Pdk3/Papss1/Vcp/Epha2/Adk/Ran/Stoml2/Acot7/Hint1/Impdh2/Abcd1/Ahcy/Suclg1/Dgat2/Ppargc1a/Pdk4/Bad/Map2k1/Atp5h/Atp5k/Crot/Gnai3/Acat1/Nt5c/Nudt4/Hprt/Ak3/Ddit4/Atp5e/Ak2/Hkdc1/Rhoa/Pdk2/Hk2/Mtch2/Tkfc/Gpi1/Pklr/Atp5g3/Pgam1/Sucla2/Oasl2/…
GO:0044283	GO:0044283	small molecule biosynthetic process	472	-0.564116	-1.53017	1.60414e-07	4.33719e-05	3.33703e-05	1377	tags=24%, list=10%, signal=23%	Nudt5/Dera/Nudt1/Asl/Degs1/Entpd8/Got2/Apoc2/Malrd1/Glul/Mlycd/Pde9a/Dhfr/Arpp19/Hif1a/Acsf3/Nags/Dgkq/Ndufab1/Eif6/Nr1h3/Hmgcl/Ces1d/Nme2/Gnpda1/Ip6k1/G6pdx/Entpd5/Ddb1/Clcn2/Vcp/Stard4/Coq10b/Qdpr/Abat/Cyp27a1/Gls/Adk/Rbp4/Acadl/Acot7/Hint1/Impdh2/Abcd1/Ndufa9/Maea/Pgp/Dgat2/Ppargc1a/Ipmk/Pdk4/Mgst3/Got1/Acat1/Gpd2/Nt5c/Abhd2/Nudt4/Hprt/Pycrl/Acadm/Spr/Lpgat1/Edn2/Pdk2/Enpp3/Gpi1/Edn1/Pklr/Seph…
GO:1901615	GO:1901615	organic hydroxy compound metabolic process	365	-0.590581	-1.59201	1.72953e-07	4.40115e-05	3.38624e-05	1369	tags=23%, list=10%, signal=21%	Ip6k1/Lipa/G6pdx/Clcn2/Abhd4/Stard4/Vps35/Qdpr/Abat/Cyp27a1/Lipe/Plb1/Rbp4/Ddt/Acadl/Inpp5a/Idh2/Idh3b/Pgp/Dgat2/Fdx1/Ipmk/Aldh3a2/Aco2/Got1/Nudt4/Hprt/Cubn/Degs2/Hdlbp/Nr4a2/Spr/Soat2/Akr7a5/Hagh/Pmp22/Akr1c14/Idh3g/Mtch2/Gde1/Tkfc/Plpp1/Hsd17b6/Slc16a10/Npc1l1/Maob/Gpd1/Akr1a1/Sec14l2/Asah2/Tph1/Mttp/Ddc/Acaa1a/Nr1d1/Itpk1/Sod1/Mogat2/Idh1/Fmo5/Sult2b1/Sord/Tpi1/Chka/Gk/Ldha/Cyb5r3/Adh6a/Ephx2/…
GO:0046034	GO:0046034	ATP metabolic process	195	-0.654174	-1.72717	2.48257e-07	5.96644e-05	4.59057e-05	1367	tags=38%, list=10%, signal=35%	Ndufs6/Nudt5/Zbtb7a/Slc25a25/Git1/Stat3/Hif1a/Cox5a/Dld/Eif6/Ndufs1/Ndufb8/Ndufs8/Mpi/Entpd5/Cycs/Sdhc/Vcp/Sdhd/Stoml2/Cox4i1/Abcd1/Cyc1/Ppargc1a/Gadd45gip1/Ndufs2/Bad/Map2k1/Atp5h/Atp5k/Atp6v1b2/Pink1/Ndufv3/Ak3/Ddit4/Ndufv2/Atp5e/Ak2/Hkdc1/Rhoa/Fis1/Enpp3/Sdha/Hk2/Mtch2/Tkfc/Gpi1/Pklr/Atp5g3/Ndufa10/Pgam1/Pfkp/Atp5d/Nupr1/Gpd1/Uqcrfs1/Ogdh/Ndufv1/Aldoa/Pgk1/Khk/Atp5c1/Cox7a1/Atp5a1/Uqcrc1/Eno1/…
GO:0016054	GO:0016054	organic acid catabolic process	170	-0.66931	-1.75038	3.11332e-07	7.08853e-05	5.45391e-05	2048	tags=36%, list=14%, signal=32%	Irs2/Hibadh/Hadha/Pex7/Gstz1/Ivd/Got2/Mlycd/Acsf3/Hadhb/Tysnd1/Hmgcl/Etfdh/Ces1d/Acad11/Hsd17b4/Gnpda1/Idnk/Fabp1/Acads/Qdpr/Abat/Gls/Lipe/Aldh4a1/Etfb/Acadl/Acot7/Faah/Abcd1/Ahcy/Echs1/Lpin2/Crat/Got1/Crot/Acat1/Abhd2/Eci1/Acadm/Amdhd2/Gcat/Eci3/Otc/Phyh/Akr1a1/Ces1f/Ehhadh/Etfa/Aldh1l1/Acaa2/Ido1/Acaa1a/Arg2/Slc27a4/Acsl5/Hadh/Glud1/Acox1/Cyp4f14/Scp2/Pck1
GO:0050830	GO:0050830	defense response to Gram-positive bacterium	80	0.698452	2.1469	4.60462e-07	9.95979e-05	7.66306e-05	703	tags=26%, list=5%, signal=25%	Defa29/Dmbt1/Defa30/Lyz1/Defa24/Defa17/Defa22/Ang4/Defa26/Reg3b/Defa21/Mmp7/Defa5/Defa20/Defa3/Defa27/Rpl39/Defa35/Reg3g/App/Defa34
GO:0046395	GO:0046395	carboxylic acid catabolic process	163	-0.67858	-1.76629	5.00535e-07	0.000101392	7.80107e-05	2048	tags=38%, list=14%, signal=33%	Irs2/Hibadh/Hadha/Pex7/Gstz1/Ivd/Got2/Mlycd/Acsf3/Hadhb/Tysnd1/Hmgcl/Etfdh/Ces1d/Acad11/Hsd17b4/Gnpda1/Idnk/Fabp1/Acads/Qdpr/Abat/Gls/Lipe/Aldh4a1/Etfb/Acadl/Acot7/Faah/Abcd1/Ahcy/Echs1/Lpin2/Crat/Got1/Crot/Acat1/Abhd2/Eci1/Acadm/Amdhd2/Gcat/Eci3/Otc/Phyh/Akr1a1/Ces1f/Ehhadh/Etfa/Aldh1l1/Acaa2/Ido1/Acaa1a/Arg2/Slc27a4/Acsl5/Hadh/Glud1/Acox1/Cyp4f14/Scp2/Pck1
GO:0019731	GO:0019731	antibacterial humoral response	41	0.81269	2.29661	5.15631e-07	0.000101392	7.80107e-05	703	tags=46%, list=5%, signal=44%	Defa29/Dmbt1/Defa30/Defa24/Defa17/Defa22/Ang4/Defa26/Defa21/Mmp7/Defa5/Defa20/Defa3/Wfdc10/Defa27/Rpl39/Defa35/App/Defa34
GO:0055086	GO:0055086	nucleobase-containing small molecule metabolic process	404	-0.580827	-1.56857	5.82868e-07	0.00010963	8.43492e-05	2139	tags=31%, list=15%, signal=27%	Macrod1/Dlat/Samhd1/Bcl2l1/Pdhb/Hmgcs1/Nudt5/Dera/Nudt1/Zbtb7a/Gnpnat1/Entpd8/Git1/Mlycd/Pde9a/Stat3/Hif1a/Tbpl1/Oas1a/Gmds/Dld/Eif6/Pdha1/Nudt14/Gars/Hmgcl/Ces1d/Pank3/Suclg2/Nme2/Hsd17b4/Gnpda1/G6pdx/Mpi/Entpd5/Pdk3/Kars/Papss1/Vcp/Ugp2/Epha2/Adk/Nadk/Ran/Stoml2/Acot7/Hint1/Impdh2/Abcd1/Idh2/Ahcy/Mapk1/Uap1l1/Suclg1/Dgat2/Ppargc1a/Pdk4/Bad/Map2k1/Atp5h/Uap1/Atp5k/Crot/Gnai3/Acat1/Nt5c/Nudt4/Hpr…
GO:0050829	GO:0050829	defense response to Gram-negative bacterium	55	0.754694	2.1921	7.24182e-07	0.000130534	0.000100433	703	tags=38%, list=5%, signal=36%	Defa29/Dmbt1/Defa30/Lyz1/Defa24/Defa17/Defa22/Defa26/Reg3b/Defa21/Mmp7/Defa5/Defa20/Defa3/Rps19/Rpl30/Defa27/Defa35/Reg3g/App/Defa34
GO:0009100	GO:0009100	glycoprotein metabolic process	250	0.491328	1.76781	8.39891e-07	0.000145335	0.00011182	2142	tags=38%, list=15%, signal=32%	Stt3b/Rpn1/Ogt/Soat1/Cst3/Fut8/Ganab/Galnt4/Magt1/Dpm3/Ces2a/Stt3a/Man1a2/Mgat4b/Alg6/Ext2/Edem2/Galnt7/St3gal6/Krtcap2/Ddost/St6galnac2/Tmem258/Pomt1/Mogs/Mgat5/Dad1/Ncstn/Pxylp1/Dolpp1/Tet2/Pofut1/Glce/B3galnt2/Alg8/Xxylt1/Man2a1/Slc35c1/Alg9/Tmtc4/Uggt1/Cant1/Alg10b/Erp44/Pomgnt1/Tmem165/Fam20b/Insr/Ndst1/C1galt1/Galnt3/Rpn2/Alg14/Man1b1/Vegfb/Npc1/Pomt2/Hs2st1/Sgsh/Ppard/Dpagt1/Dpy19l4/Gxylt1…
GO:0006790	GO:0006790	sulfur compound metabolic process	238	-0.62332	-1.65523	9.20869e-07	0.000153218	0.000117886	1661	tags=27%, list=12%, signal=25%	Dld/Pdha1/Abcc2/Hmgcl/Mat2b/Ces1d/Ahcyl2/Suclg2/Nubp2/Hsd17b4/Ahcyl1/G6pdx/Pdk3/Sulf2/Papss1/Isca1/Acot7/Abcd1/Gstt1/Ahcy/Gal3st2/Suclg1/Dgat2/Nfe2l2/Glrx3/Gstm6/Gss/Pdk4/Acat1/Sod2/Hagh/Sqor/Pdk2/Mical1/Sucla2/Cth/Gclm/Nat8/Gpx3/Gstp2/Gsr/Mpc1/Ehhadh/Gstm1/Acaa2/Ogdh/Cs/Dgat1/Sod1/Idh1/Sult2b1/Sult6b2/Acsl5/Xdh/Ugdh/Dpep1/Gsta4/Sult1d1/Gpx4/Sult1b1/Gsta1/Papss2/Scp2/Ggt1/Gstp1
GO:0006690	GO:0006690	icosanoid metabolic process	70	-0.774995	-1.86269	9.73596e-07	0.000155992	0.00012002	786	tags=30%, list=6%, signal=28%	Mgst3/Ptgr1/Cyp2c68/Edn2/Akr1c14/Cyp2j6/Cyp2c66/Edn1/Lta4h/Cyp2c29/Fabp5/Cyp2c65/Hpgd/Dpep1/Acox1/Cyp4f14/Gpx4/Cyp2d26/Cyp2b10/Ggt1/Cd74
GO:0002697	GO:0002697	regulation of immune effector process	298	-0.599069	-1.60644	1.58999e-06	0.000245654	0.000189006	1714	tags=21%, list=12%, signal=19%	Snx4/Appl2/Lamp1/Vamp7/Rc3h1/Cd177/Zc3hav1/Ddx1/Mavs/Laptm5/Nfkbiz/H2-T3/Dtx3l/Hmgb1/Lyn/Zc3h12a/Ticam1/Tap1/Ppm1b/Zbtb7b/Xbp1/Phb/Ndfip1/Gm11127/H2-Q4/Abr/Stat1/Tfrc/Ddx60/Stxbp2/Rbp4/H2-Q7/C1qbp/Irf1/Stx7/Rac2/Rap1a/Lgals9/Fcer1g/Vamp8/Enpp3/Prkcz/Hspd1/Tkfc/Gpi1/Cd36/Dnase1/Pnp/Dpp4/H2-Q1/Tyrobp/H2-T23/B2m/H2-D1/Hsp90aa1/Lgals3/H2-K1/H2-Q2/Hspa8/Pck1/Apoa1/Cd74/Ccl5
GO:0001909	GO:0001909	leukocyte mediated cytotoxicity	91	-0.726712	-1.78199	2.01936e-06	0.000298287	0.000229502	1794	tags=30%, list=13%, signal=26%	Tap2/Lamp1/Cebpg/Vamp7/Rnf19b/H2-T3/Tap1/Coro1a/Gm11127/H2-Q4/Stxbp2/H2-Q7/Stx7/Hprt/Lgals9/Dnase1/Pnp/H2-Q1/Tyrobp/Prdx1/Gzmb/H2-T23/B2m/H2-D1/H2-K1/H2-Q2/Hspa8
GO:0009101	GO:0009101	glycoprotein biosynthetic process	210	0.501548	1.7902	2.06857e-06	0.000298287	0.000229502	2142	tags=40%, list=15%, signal=34%	Stt3b/Rpn1/Ogt/Soat1/Fut8/Galnt4/Magt1/Dpm3/Ces2a/Stt3a/Mgat4b/Alg6/Ext2/Galnt7/St3gal6/Krtcap2/Ddost/St6galnac2/Tmem258/Pomt1/Mogs/Mgat5/Dad1/Ncstn/Pxylp1/Dolpp1/Tet2/Pofut1/Glce/B3galnt2/Alg8/Xxylt1/Slc35c1/Alg9/Tmtc4/Uggt1/Cant1/Alg10b/Pomgnt1/Tmem165/Fam20b/Insr/Ndst1/C1galt1/Galnt3/Rpn2/Alg14/Vegfb/Npc1/Pomt2/Hs2st1/Dpagt1/Dpy19l4/Gxylt1/Galnt1/Hs6st1/St3gal3/Mgat4a/Tmtc2/Galnt11/Mgat1/Alg3/…
GO:0007015	GO:0007015	actin filament organization	348	-0.582542	-1.56875	2.36414e-06	0.000323522	0.000248917	2121	tags=29%, list=15%, signal=25%	Cttn/Gmfb/Rhobtb3/Cotl1/Myo6/Tesk1/Rhof/Specc1l/Pak2/Ppp1r9b/Nck1/Cul3/Flii/Hip1r/Fmn1/Tpm4/Arpc5l/Lats1/Tac1/Arpc1a/Pak1/Mkks/Epha1/Gsn/Arpin/Arpc1b/Wasf2/Add3/Srf/Mcu/Casp4/Arpc4/Msrb1/Rhod/Stmn1/Shroom3/Capn1/Arhgef5/Grb2/Tnfaip1/Brk1/Pxn/Twf1/Dbnl/Coro1a/Myo1d/Coro1b/Rhog/Marcksl1/Gdpd2/Wasl/Arpc3/Tmsb10/Rnd3/Coro1c/F11r/Rac2/Cdc42ep2/Tpm3/Ush1c/Rock2/Prkcd/Src/Myo5b/Capzb/Rhoa/Actr3/Pdlim1/S…
GO:0009636	GO:0009636	response to toxic substance	88	-0.726076	-1.77888	2.39313e-06	0.000323522	0.000248917	1873	tags=39%, list=13%, signal=34%	Slc30a10/Dhfr/Adh5/Hif1a/Abcc2/Abcb1a/Ces1d/Ccs/Bak1/Ccl4/Prdx6/Mapk1/Nfe2l2/Sesn1/Pink1/Sod2/Aldh2/Nr4a2/Slc22a18/Prdx2/Cd36/Mapk3/Esd/Nupr1/Akr1a1/Pim1/Prdx1/Ddc/Sod1/Ephx2/Apoa4/Mt1/Mt2/Ccl5
GO:0001906	GO:0001906	cell killing	119	-0.691108	-1.74544	2.82044e-06	0.000369734	0.000284473	1821	tags=30%, list=13%, signal=27%	Tac1/Tap2/Mbl2/Lamp1/Cebpg/Vamp7/Ccl20/Rnf19b/H2-T3/Tap1/Coro1a/Romo1/Gm11127/H2-Q4/Stxbp2/H2-Q7/Stx7/Bad/Hprt/Lgals9/Dnase1/Pnp/H2-Q1/Tyrobp/Prdx1/Gzmb/H2-T23/Hsp90ab1/B2m/Gapdh/H2-D1/Lgals3/H2-K1/H2-Q2/Hspa8/Nts
GO:0006066	GO:0006066	alcohol metabolic process	252	-0.605254	-1.61489	3.23215e-06	0.000405379	0.000311898	1138	tags=23%, list=8%, signal=22%	Qdpr/Cyp27a1/Lipe/Plb1/Rbp4/Acadl/Inpp5a/Idh2/Idh3b/Pgp/Dgat2/Fdx1/Ipmk/Aldh3a2/Aco2/Got1/Nudt4/Cubn/Degs2/Hdlbp/Spr/Soat2/Akr7a5/Pmp22/Akr1c14/Idh3g/Gde1/Tkfc/Plpp1/Npc1l1/Gpd1/Akr1a1/Sec14l2/Asah2/Mttp/Itpk1/Sod1/Mogat2/Idh1/Fmo5/Sult2b1/Sord/Tpi1/Chka/Gk/Cyb5r3/Adh6a/Ephx2/Apob/Cat/Sult1b1/Adh1/Scp2/Aldh1a1/Pck1/Apoa4/Apoa1/Apoc3
GO:0002443	GO:0002443	leukocyte mediated immunity	274	-0.598343	-1.59812	3.27977e-06	0.000405379	0.000311898	1794	tags=21%, list=13%, signal=19%	Tap2/Mbl2/Snx4/Trbc1/Lamp1/Cebpg/Vamp7/Cd177/Rnf19b/Ddx1/Mavs/H2-T3/Hmgb1/Lyn/Ticam1/Tap1/Coro1a/Ndfip1/Gm11127/H2-Q4/Abr/Tfrc/Stxbp2/H2-Q7/C1qbp/Ywhaz/Stx7/Rac2/Trbc2/Prkcd/Hprt/Lgals9/Cd8a/Fcer1g/Vamp8/Wdr1/Prkcz/Hspd1/Dnase1/H2-DMa/Pnp/Dpp4/H2-Q1/Tyrobp/Prdx1/Gzmb/H2-T23/Irf7/B2m/Igkc/Chga/H2-D1/H2-K1/H2-Q2/Hspa8/H2-Ab1/Ace/Cd74
GO:0006487	GO:0006487	protein N-linked glycosylation	52	0.743276	2.12777	3.52127e-06	0.000423139	0.000325563	1529	tags=50%, list=11%, signal=45%	Stt3b/Rpn1/Fut8/Magt1/Stt3a/Mgat4b/Alg6/Ext2/Krtcap2/Ddost/Tmem258/Mogs/Mgat5/Dad1/Dolpp1/Alg8/Alg9/Uggt1/Alg10b/Tmem165/Rpn2/Alg14/Dpagt1/Mgat4a/Mgat1/Mgat2
GO:0043648	GO:0043648	dicarboxylic acid metabolic process	73	-0.759716	-1.83014	4.07816e-06	0.000476814	0.00036686	2080	tags=49%, list=15%, signal=42%	Nit2/Nr1h4/Asl/Got2/Glul/Dhfr/Acsf3/Nags/Dglucy/Dld/Grhpr/Idh3a/Dlst/Suclg2/Gls/Aldh4a1/Idh3b/Suclg1/Got1/Fh1/Sdha/Idh3g/Sucla2/Gclm/Phyh/Aldh1l1/Sdhb/Ogdh/Me2/Cs/Mdh2/Idh1/Glud1/Mdh1/Pck1/Ggt1
GO:0071466	GO:0071466	cellular response to xenobiotic stimulus	60	-0.760344	-1.80119	5.83645e-06	0.000664434	0.000511215	1049	tags=35%, list=7%, signal=33%	Abcc2/Cyp2c55/Aip/Nr1i2/Gstt1/Cyp2c68/Pcna/Cyp2j6/Cyp2c66/Cyp2c29/Gstm1/Acaa1a/Cyp2c65/Akr1c12/Akr1c13/Gsto1/Gsta4/Sult1b1/Cyp2d26/Cyp2b10/Gsta1
GO:0001819	GO:0001819	positive regulation of cytokine production	302	-0.581798	-1.55809	6.65633e-06	0.000738341	0.000568079	2300	tags=27%, list=16%, signal=23%	Casp8/Appl1/Il33/Isl1/Hdac2/Mapkapk2/Rela/Ncl/Pqbp1/Gata4/Il15/Fermt1/Riok3/Ddx58/Grk2/Nras/Cd3e/Trim15/Stat3/Scamp5/Hif1a/Creb1/Atf2/Cebpg/Flot1/Ccl20/Zfpm1/Zc3hav1/Ddx1/Chuk/Mavs/Laptm5/Casp4/Frmd8/Hmgb1/Lrrfip2/Ticam1/Sulf2/Xbp1/Usp50/Btnl2/Tbk1/Ifngr1/Stat1/Ccl4/Ddt/Jak2/Irf1/Peli1/Rock2/Casp1/Ddx3x/Src/Naip5/Ceacam20/1810058I24Rik/Lgals9/Cebpb/Il17rc/Fcer1g/Prkcz/Hspd1/Cyp2j6/Cd36/Optn/Mapk1…
GO:0022604	GO:0022604	regulation of cell morphogenesis	268	-0.593737	-1.58413	6.89829e-06	0.00074605	0.000574011	1489	tags=23%, list=11%, signal=21%	Rhod/Shroom3/Sh3glb1/Dnm2/Pxn/Cldn3/Dbnl/Coro1a/Ilk/S100a13/Numb/Anxa7/Sh3d19/Coro1b/Pafah1b1/Dapk3/C1qbp/Rab21/Rhog/Rhou/Hexb/Mov10/Rnd3/Coro1c/F11r/Picalm/Rac2/Cdc42ep2/Epb41l3/Hnrnpk/Src/Myo5b/Capzb/P4hb/Rhoa/Actr3/Cdc42se2/Myl12a/Wdr1/Gna13/Cldn4/Eps8/Cib1/Myl12b/S100a10/Rac1/Actn4/Myh14/Net1/Rhob/Aldoa/Cfl1/Fbln1/Arhgdia/Arpc2/Rhoc/Ezr/Vil1/Reg1/Sgk1/Slc9a3r1/Apoa1
GO:0019882	GO:0019882	antigen processing and presentation	81	-0.733358	-1.78302	1.08448e-05	0.00114426	0.000880395	1663	tags=36%, list=12%, signal=32%	Relb/Rab4a/H2-T3/Ctss/Bag6/Tap1/Rab6a/H2-DMb1/Gm11127/H2-Q4/H2-Q7/Tapbp/Fcer1g/H2-DMa/Psme1/Psmb9/H2-Q1/Thbs1/H2-T23/B2m/H2-Aa/Psme2/H2-Eb1/H2-D1/Psmb8/H2-K1/H2-Q2/H2-Ab1/Cd74
GO:0006805	GO:0006805	xenobiotic metabolic process	56	-0.767918	-1.80414	1.13761e-05	0.00117174	0.000901532	1570	tags=36%, list=11%, signal=32%	Abcc2/Cyp2c55/Aip/Nr1i2/Gstt1/Cyp2c68/Cyp2j6/Cyp2c66/Cyp2c29/Gstm1/Acaa1a/Cyp2c65/Akr1c12/Akr1c13/Gsto1/Gsta4/Sult1b1/Cyp2d26/Cyp2b10/Gsta1
GO:0008202	GO:0008202	steroid metabolic process	216	-0.610939	-1.61842	1.3249e-05	0.00129878	0.000999279	1417	tags=23%, list=10%, signal=21%	Ugt2b5/Hsd17b4/Lipa/G6pdx/Clcn2/Stard4/Cyp27a1/Lipe/Acadl/Hsd17b11/Dgat2/Ppargc1a/Fdx1/Cubn/Hdlbp/Soat2/Pmp22/Akr1c14/Atp1a1/Hsd17b6/Sgpl1/Dhrs11/Npc1l1/Sec14l2/Ywhah/Cyp3a25/Mttp/Acaa1a/Nr1d1/Akr1c12/Sod1/Fmo5/Sult2b1/Afp/Egr1/Cyb5r3/Akr1c13/Ephx2/Apob/Akr1c19/Cat/Cyp3a13/Sult1b1/Cyp2b10/Scp2/Cyp3a11/Fabp6/Apoa4/Apoa1/Apoc3
GO:0031343	GO:0031343	positive regulation of cell killing	58	-0.759852	-1.79211	1.35499e-05	0.00129878	0.000999279	1156	tags=29%, list=8%, signal=27%	Tap2/Lamp1/H2-T3/Gm11127/H2-Q4/H2-Q7/Stx7/Bad/Pnp/H2-Q1/Tyrobp/H2-T23/B2m/H2-D1/H2-K1/H2-Q2/Hspa8
GO:0051493	GO:0051493	regulation of cytoskeleton organization	417	-0.55227	-1.49445	1.38097e-05	0.00129878	0.000999279	2480	tags=29%, list=18%, signal=24%	Hras/Smad4/Gmfg/Dyrk1a/Cx3cl1/Chmp4c/Bin1/Vasp/Arhgap17/Arfip2/Akap13/Kat2b/Hdac2/Capza1/Cttn/Gmfb/Rhobtb3/Cotl1/Tesk1/Rhof/Specc1l/Pak2/Nck1/Flii/Rbm14/Hip1r/Fmn1/Arpc5l/Mapre1/Lats1/Tac1/Arpc1a/Pak1/Mkks/Epha1/Gsn/Arpin/Arpc1b/Wasf2/Add3/Arpc4/Rock1/Dst/Rhod/Stmn1/Capn1/Chmp1b/Arhgef5/Arhgdib/Grb2/Camsap3/Brk1/Vps4b/Pxn/Twf1/Dbnl/Coro1a/Ilk/Rassf1/Coro1b/Pafah1b1/Slain2/Dapk3/Rassf7/Rhog/Wasl/C…
GO:0001913	GO:0001913	T cell mediated cytotoxicity	45	-0.789305	-1.80372	1.4085e-05	0.00129878	0.000999279	1156	tags=31%, list=8%, signal=29%	Gm11127/H2-Q4/H2-Q7/Stx7/Hprt/Pnp/H2-Q1/Gzmb/H2-T23/B2m/H2-D1/H2-K1/H2-Q2/Hspa8
GO:0019935	GO:0019935	cyclic-nucleotide-mediated signaling	62	-0.752106	-1.78311	1.41106e-05	0.00129878	0.000999279	838	tags=19%, list=6%, signal=18%	Gnas/Prkar1a/Pebp1/Rgs2/Cd36/Thbs1/Chga/Gapdh/Slc9a3r1/Gip/Guca2b/Sct
GO:0010035	GO:0010035	response to inorganic substance	339	-0.570315	-1.53645	1.46598e-05	0.00132122	0.00101654	1882	tags=29%, list=13%, signal=26%	Slc30a2/Slc30a10/Chp2/Dhfr/Tnfaip3/Apobec1/Creb1/Gsn/Prnp/Kpna4/Ank3/Plekha1/Chuk/Abcc2/Foxo3/Endog/Prdx3/Ccs/Capn1/Txn1/Apex1/Ppp1r15b/Kdm6b/Ahcyl1/Pef1/Zc3h12a/Fabp1/Rtf2/Vcp/Anxa7/Alad/Fnta/Trap1/Abat/Stk25/Tfrc/Sumo1/Sec31a/Oser1/Stk24/Mapk1/Nr4a1/Nfe2l2/Aoc1/Prkcd/Casp6/Gss/Src/Pink1/Aco1/Sod2/Slc38a2/Slc11a2/Casp3/Nr4a2/Ppp2ca/Mylk/Prdx2/Anxa11/Slc25a24/Cd36/Pklr/Pdcd10/Mapk3/Pdcd6/Mapk13/P…
GO:0006749	GO:0006749	glutathione metabolic process	57	-0.76719	-1.80833	1.54437e-05	0.00136345	0.00104904	968	tags=37%, list=7%, signal=34%	Gstt1/Nfe2l2/Gstm6/Gss/Sod2/Hagh/Cth/Gclm/Nat8/Gpx3/Gstp2/Gsr/Gstm1/Sod1/Idh1/Dpep1/Gsta4/Gpx4/Gsta1/Ggt1/Gstp1
GO:0002699	GO:0002699	positive regulation of immune effector process	180	-0.626456	-1.64033	1.90658e-05	0.00164957	0.00126918	1714	tags=24%, list=12%, signal=22%	Tap2/Snx4/Appl2/Lamp1/Vamp7/Cd177/Ddx1/Mavs/Laptm5/Nfkbiz/H2-T3/Lyn/Ticam1/Xbp1/Phb/Gm11127/H2-Q4/Tfrc/Ddx60/Stxbp2/Rbp4/H2-Q7/Irf1/Stx7/Rac2/Rap1a/Fcer1g/Vamp8/Enpp3/Prkcz/Hspd1/Gpi1/Cd36/Pnp/H2-Q1/Tyrobp/H2-T23/B2m/H2-D1/H2-K1/H2-Q2/Hspa8/Pck1/Cd74
GO:0019932	GO:0019932	second-messenger-mediated signaling	188	-0.619388	-1.63522	2.05364e-05	0.00174197	0.00134027	879	tags=14%, list=6%, signal=14%	Ccl4/Hint1/Ppp3r1/Gnas/Neurod1/Prkar1a/Pebp1/Rgs2/Cd8a/Fis1/Edn2/Pdk2/Cd36/Edn1/Cib1/Bst1/Thbs1/Dyrk2/Chga/Gapdh/Slc9a3r1/Gip/Guca2b/Mt1/Spink1/Sct/Mt2
GO:0061077	GO:0061077	chaperone-mediated protein folding	50	-0.78114	-1.81369	2.09822e-05	0.00174556	0.00134303	1610	tags=46%, list=11%, signal=41%	Sgta/Fkbp1a/Sdf2l1/Unc45a/H2-DMb1/Cct2/Dnajb6/Ppid/Fkbp5/Chordc1/Bag1/Pdcl3/Dnajc7/St13/H2-DMa/Hspa5/Hspa1b/Fkbp4/Hspa1a/Hsph1/Dnajb1/Hspa8/Cd74
GO:0048002	GO:0048002	antigen processing and presentation of peptide antigen	46	-0.793903	-1.82261	2.14072e-05	0.00174731	0.00134438	1507	tags=46%, list=11%, signal=41%	H2-T3/Ctss/Bag6/Tap1/H2-DMb1/Gm11127/H2-Q4/H2-Q7/Tapbp/Fcer1g/H2-DMa/H2-Q1/H2-T23/B2m/H2-Aa/H2-Eb1/H2-D1/H2-K1/H2-Q2/H2-Ab1/Cd74
GO:0006979	GO:0006979	response to oxidative stress	332	-0.5705	-1.53598	2.26762e-05	0.00179949	0.00138452	2196	tags=34%, list=16%, signal=29%	Hdac2/Gskip/Keap1/Rela/Chchd4/Mtf1/Rnf146/Hnf1a/Ralbp1/Mgat3/Gata4/Cflar/Pxdn/Aldh3b1/Sirt2/Grk2/Dhfr/Tnfaip3/Hif1a/Prnp/Cpeb2/Kpna4/Plekha1/Chuk/Foxo3/Endog/Mapkap1/Epas1/Prdx3/Etfdh/Ccs/Capn1/Txn1/Sfpq/Apex1/Ppp1r15b/Kdm6b/Ndufs8/Eif2s1/G6pdx/Zc3h12a/Ncoa7/Fabp1/Xbp1/Romo1/Trap1/Vnn1/Stk25/1600014C10Rik/Srxn1/Ppia/Abcd1/Jak2/Oser1/Stk24/Prdx6/Mapk1/Ndufa6/Nfe2l2/Ppargc1a/Prkcd/Casp6/Ndufs2/Trp5…
GO:0062197	GO:0062197	cellular response to chemical stress	261	-0.583994	-1.55856	2.32942e-05	0.00179949	0.00138452	2196	tags=36%, list=16%, signal=31%	Hdac2/Gskip/Keap1/Rela/Fas/Chchd4/Rnf146/Ralbp1/Mgat3/Gata4/Cflar/Aldh3b1/Sirt2/Dhfr/Tnfaip3/Hif1a/Relb/Cpeb2/Plekha1/Chuk/Foxo3/Endog/Mapkap1/Epas1/Prdx3/Ccs/Capn1/Txn1/Sfpq/Apex1/Kdm6b/Eif2s1/G6pdx/Zc3h12a/Ncoa7/Fabp1/Xbp1/Romo1/Trap1/Vnn1/Stk25/Srxn1/Ppia/Zfp36l1/Abcd1/Jak2/Oser1/Stk24/Mapk1/Nfe2l2/Ppargc1a/Prkcd/Trp53inp1/Micu1/Bad/Msra/Ddx3x/Src/Pink1/Zfp622/Sod2/Ubqln1/Aldh2/Slc11a2/Casp3/P…
GO:0019884	GO:0019884	antigen processing and presentation of exogenous antigen	29	-0.848348	-1.84583	2.32943e-05	0.00179949	0.00138452	1436	tags=52%, list=10%, signal=47%	Ctss/Tap1/H2-DMb1/Tapbp/Fcer1g/H2-DMa/Psme1/H2-T23/B2m/H2-Aa/Psme2/H2-Eb1/H2-K1/H2-Ab1/Cd74
GO:0033559	GO:0033559	unsaturated fatty acid metabolic process	63	-0.751117	-1.78451	2.53655e-05	0.00192511	0.00148117	971	tags=30%, list=7%, signal=28%	Abcd1/Ptgr1/Cyp2c68/Edn2/Akr1c14/Cyp2j6/Cyp2c66/Edn1/Cyp2c29/Fabp5/Cyp2c65/Hpgd/Acox1/Ephx2/Cyp4f14/Gpx4/Cyp2d26/Cyp2b10/Cd74
GO:0022600	GO:0022600	digestive system process	68	-0.734296	-1.75983	2.66779e-05	0.0019898	0.00153095	1618	tags=49%, list=11%, signal=43%	Nr1h3/Isx/Abcb1a/Muc2/Tjp2/Fabp1/Ugcg/Tff3/Strap/Rbp4/Vdr/F11r/Copa/Neurod1/Abcg8/Aco1/Vamp8/Cd36/Abcg5/Npc1l1/Muc13/Dgat1/Slc26a6/Mogat2/Ezr/Vil1/Pls1/Slc5a1/Ghrl/Apoa4/Fabp2/Apoa1/Sct
GO:0042180	GO:0042180	cellular ketone metabolic process	163	-0.637401	-1.65911	2.84651e-05	0.00204752	0.00157536	1699	tags=28%, list=12%, signal=25%	Appl2/Dgkq/Tysnd1/Eif6/Nr1h3/Nmt1/Ces1d/Pdk3/Clcn2/Fabp1/Stard4/Coq10b/Acadl/Abcd1/Ndufa9/Dgat2/Ppargc1a/Pdk4/Fh1/Lpgat1/Akr7a5/Hagh/Pdk2/Akr1c14/Slc7a7/Hsd17b6/Oxct1/Gpd1/Akr1a1/Aldoa/Fabp5/Ido1/Nr1d1/Dgat1/Acsl5/Afp/Gk/Egr1/Cyp4f14/Cyp2b10/Scp2/Apoa4/Gip/Apoa1/Cd74
GO:0072329	GO:0072329	monocarboxylic acid catabolic process	99	-0.67723	-1.68058	2.89776e-05	0.00204752	0.00157536	2048	tags=43%, list=14%, signal=37%	Irs2/Hadha/Pex7/Ivd/Mlycd/Hadhb/Tysnd1/Etfdh/Ces1d/Acad11/Hsd17b4/Idnk/Fabp1/Acads/Lipe/Etfb/Acadl/Acot7/Faah/Abcd1/Echs1/Lpin2/Crat/Crot/Acat1/Abhd2/Eci1/Acadm/Eci3/Phyh/Akr1a1/Ces1f/Ehhadh/Etfa/Acaa2/Acaa1a/Slc27a4/Acsl5/Hadh/Acox1/Cyp4f14/Scp2/Pck1
GO:1901214	GO:1901214	regulation of neuron death	284	-0.575307	-1.53936	2.91896e-05	0.00204752	0.00157536	1873	tags=24%, list=13%, signal=22%	Slc30a10/Efnb2/Stat3/Tac1/Bok/Kras/Hif1a/Creb1/Prnp/Atf2/Aimp2/Foxo3/Map3k11/Rock1/Prdx3/Retreg1/Chp1/Ctsz/Ppp1r13b/Eif2s1/G6pdx/Snx6/Ncoa7/Coro1a/Ilk/Vps35/Inpp5a/Ube2m/Jak2/Egln2/Picalm/Ppargc1a/Casp6/Bad/Bag1/Foxq1/Pink1/Sod2/Ddit4/Casp3/Nr4a2/Rhoa/Cebpb/Fis1/Prdx2/Psmc1/Hspd1/Gpi1/Optn/Gclm/Chmp4b/Cdc42/Tyrobp/Pmaip1/Mcl1/Ddit3/Btg2/Sod1/Hsp90ab1/Atf4/Hsph1/Egr1/Chga/Jun/Ubb/Fos/Mt1/Sct/Ccl5
GO:0031347	GO:0031347	regulation of defense response	393	-0.547988	-1.48055	2.93449e-05	0.00204752	0.00157536	2107	tags=24%, list=15%, signal=21%	Samhd1/Pqbp1/Rb1/Il15/Nr1d2/Nr1h4/Riok3/Ythdf3/Sirt2/Ddx58/Rbm14/Lsm14a/Git1/Tac1/Tnfaip3/Lyar/Tap2/Trafd1/Socs3/Snx4/Appl2/Lamp1/Vamp7/Hexim1/Nr1h3/Zc3hav1/Mavs/Smpdl3b/Casp4/Nfkbiz/Dtx3l/Ctss/Sfpq/Psmb4/Hmgb1/Lyn/Zc3h12a/Tap1/Ppm1b/Kars/Ythdf2/Tnip1/Ndfip1/Tbk1/Nlrp6/Abr/Nmi/Vps35/Psma1/Stat1/Ddt/C1qbp/Parp14/Cdc37/Jak2/Irf1/Casp1/Abhd12/Aldh2/Ifi35/Lgals9/Cebpb/Fcer1g/Pmp22/Vamp8/Enpp3/Hspd1/T…
GO:0042742	GO:0042742	defense response to bacterium	166	0.495298	1.7042	3.23631e-05	0.00222227	0.00170981	703	tags=15%, list=5%, signal=14%	Defa29/Dmbt1/Defa30/Lyz1/Defa24/Defa17/Defa22/Ang4/Defa26/Reg3b/Defa21/Mmp7/Defa5/Defa20/Defa3/Rps19/Rpl30/Wfdc10/Defa27/Grn/Rpl39/Defa35/Reg3g/App/Defa34
GO:0051051	GO:0051051	negative regulation of transport	349	-0.558332	-1.50437	3.45782e-05	0.00233727	0.00179829	1881	tags=22%, list=13%, signal=20%	Apoc2/Trim15/Usp2/Bag3/Scamp5/Wwp2/Appl2/Oaz1/Rangap1/Sri/Nr1h3/Isx/Ank3/Kalrn/Atg3/Csk/Txn1/Ube2g2/Chp1/Pxk/Vps4b/Ufm1/Coro1a/Yrdc/Ndfip1/Abr/Vps35/Abat/Sumo1/Rab11fip3/Rab7/Svip/Idh2/Picalm/Rap1b/Vdac1/Gnas/Pacsin2/Abcg8/Vamp3/Rab11fip1/Rap1a/Rgs2/Ubqln1/Lgals9/Prkg2/Ppp2ca/Fis1/Vamp8/Edn2/Cd36/Snx3/Edn1/Abcg5/Midn/Ywhaq/Lypla1/Maob/Thbs1/Pim3/Fabp5/Plscr1/Sdcbp/Atf4/Hadh/Slc43a2/Chga/Gsto1/Slc…
GO:0071622	GO:0071622	regulation of granulocyte chemotaxis	34	-0.81928	-1.81744	4.14943e-05	0.00276161	0.00212478	1061	tags=35%, list=7%, signal=33%	C1qbp/Mapk1/Rac2/Edn1/Mapk3/Rac1/Bst1/Dpp4/Thbs1/Mpp1/Cd74/Ccl5
GO:0010817	GO:0010817	regulation of hormone levels	364	-0.55693	-1.50222	4.31511e-05	0.00282836	0.00217614	1892	tags=29%, list=13%, signal=25%	Bmp2/Trpm2/Birc5/Eipr1/H2-Ke6/Snap23/Scg5/Safb/Smad4/Smad2/Por/Nr0b2/Per2/Isl1/Pfkl/Cyp2d22/Aimp1/Hnf1a/Hmgn3/Irs2/Nr1h4/Stub1/Serp1/Tiparp/Glul/Snap25/Pcsk1/Tac1/Bco2/Hif1a/Creb1/Snx4/Dgkq/Vamp7/Ptbp1/Sri/Mcu/Kalrn/Plekha1/Abcc2/Cyp2c55/Ube2q1/Iyd/Abcb1a/Ccdc186/Hsd17b4/Lyn/Clcn2/Pcsk1n/Rab11b/C2cd2l/Abat/Fam3b/Plb1/Rbp4/Nadk/Rab11fip3/Jak2/Ywhaz/Hsd17b11/Camk2n1/Ensa/Ppargc1a/Gnas/Fdx1/Neurod1/…
GO:0014070	GO:0014070	response to organic cyclic compound	468	-0.53211	-1.44272	4.49344e-05	0.00284134	0.00218612	2211	tags=27%, list=16%, signal=23%	Isl1/Hdac2/Cdc5l/Klf16/Rnf14/Fas/Pqbp1/Bcl2l1/Cflar/Hmgcs1/Pak2/Ppp1r9b/Nr1h4/Riok3/Sirt2/Ddx58/Zbtb7a/Grk2/Cdk4/Smad1/Tiparp/Stat3/Dhfr/Lats1/Nr3c2/Bche/Ppp1r1b/Pak1/Sp5/Dgkq/Zmiz1/Flot1/Phb2/Nr1h3/Zc3hav1/Pak4/Kalrn/Ddx1/Mavs/Fkbp1a/Ces1d/Slc26a3/Nedd8/Hmgb1/Aplp1/Dnm2/Zc3h12a/Ticam1/Akap7/Ufm1/Ruvbl2/Wbp2/Anxa7/Phb/Gramd1b/Fnta/Vps35/Abat/Klf9/Stat1/Eif4e/Vdr/Zfp36l1/Jak2/Ube2l3/Peli1/Mapk1/Ra…
GO:0030258	GO:0030258	lipid modification	206	-0.604926	-1.60063	4.52891e-05	0.00284134	0.00218612	2198	tags=31%, list=16%, signal=26%	Acox3/Socs4/Fam126b/Irs2/Sacm1l/Hadha/Pex7/Ivd/Pten/Smg1/Mlycd/Adh5/Socs3/Appl2/Dgkq/Hadhb/Tysnd1/Ttc7/Impa1/Etfdh/Acad11/Hsd17b4/Ip6k1/Fabp1/Acads/Stard4/Etfb/Acadl/Inpp5a/Abcd1/Echs1/Dgat2/Ppargc1a/Pi4k2b/Crat/Pdk4/Adipor2/Crot/Acat1/Eci1/Acadm/Soat2/Eci3/Plpp1/Cd36/Mtmr4/Phyh/Ehhadh/Etfa/Acaa2/Acaa1a/St3gal4/Dgat1/Acsl5/Hadh/Acox1/Ephx2/Cyp4v3/Bpnt1/Cyp3a13/Scp2/Apoa4/Apoa1
GO:0001912	GO:0001912	positive regulation of leukocyte mediated cytotoxicity	52	-0.766434	-1.79732	4.53195e-05	0.00284134	0.00218612	1794	tags=31%, list=13%, signal=27%	Tap2/Lamp1/H2-T3/Gm11127/H2-Q4/H2-Q7/Stx7/Pnp/H2-Q1/Tyrobp/H2-T23/B2m/H2-D1/H2-K1/H2-Q2/Hspa8
GO:0031341	GO:0031341	regulation of cell killing	78	-0.706573	-1.71722	5.08031e-05	0.00313963	0.00241563	1794	tags=27%, list=13%, signal=24%	Tap2/Lamp1/H2-T3/Tap1/Gm11127/H2-Q4/H2-Q7/Stx7/Bad/Lgals9/Dnase1/Pnp/H2-Q1/Tyrobp/H2-T23/Hsp90ab1/B2m/H2-D1/H2-K1/H2-Q2/Hspa8
GO:0001910	GO:0001910	regulation of leukocyte mediated cytotoxicity	66	-0.728112	-1.74071	5.16579e-05	0.0031475	0.00242168	1794	tags=29%, list=13%, signal=25%	Tap2/Lamp1/H2-T3/Tap1/Gm11127/H2-Q4/H2-Q7/Stx7/Lgals9/Dnase1/Pnp/H2-Q1/Tyrobp/H2-T23/B2m/H2-D1/H2-K1/H2-Q2/Hspa8
GO:0045637	GO:0045637	regulation of myeloid cell differentiation	149	-0.637958	-1.65036	5.31121e-05	0.00317191	0.00244046	2417	tags=32%, list=17%, signal=27%	Fam210b/Gpr137/Ankrd54/Casp8/Dll1/Wdr61/Tfe3/Fas/Rb1/Brd1/Zbtb7a/Stat3/Hif1a/Creb1/Prmt1/Pithd1/Zfpm1/Eif6/Car2/Foxo3/Nme2/Tjp2/Hmgb1/Klf13/Lyn/Isg15/Smap1/Ndfip1/Stat1/Zfp36l1/Esrra/Gnas/Tob2/Cebpb/Mafb/Klf10/Cib1/Tyrobp/Trib1/Scin/B2m/Nfkbia/Id2/Jun/Zfp36/Fos/Cd74/Ccl5
GO:0006099	GO:0006099	tricarboxylic acid cycle	27	-0.844738	-1.80499	5.3525e-05	0.00317191	0.00244046	1616	tags=78%, list=11%, signal=69%	Pdha1/Idh3a/Dlst/Suclg2/Sdhc/Sdhd/Idh2/Idh3b/Suclg1/Aco2/Aco1/Fh1/Sdha/Idh3g/Sucla2/Sdhb/Ogdh/Cs/Mdh2/Idh1/Mdh1
GO:0015980	GO:0015980	energy derivation by oxidation of organic compounds	200	-0.604925	-1.59734	5.88433e-05	0.00341727	0.00262924	2135	tags=34%, list=15%, signal=30%	Dlat/Chchd4/Pdhb/Irs2/Sco2/Ndufs6/Ppp1r2/Slc25a25/Hif1a/Cox5a/Dld/Pdha1/Idh3a/Ndufs1/Dlst/Ndufb8/Suclg2/Hmgb1/Ndufs8/Cycs/Sdhc/Vcp/Ugp2/Sdhd/Coq10b/Trap1/Ppp1cb/Cox4i1/Idh2/Idh3b/Cyc1/Suclg1/Ppargc1a/Gnas/Ndufs2/Aco2/Bloc1s1/Pink1/Ndufv3/Aco1/Fh1/Sod2/Ndufv2/Acadm/Ppp1cc/Sdha/Idh3g/Mtch2/Cd36/Ndufa10/Sucla2/Ppp1ca/Atp5d/Gpd1/Prelid1/Uqcrfs1/Sdhb/Dyrk2/Ogdh/Ndufv1/Nr1d1/Cs/Khk/Uqcrc1/Mdh2/Idh1/Ldh…
GO:0042026	GO:0042026	protein refolding	17	-0.898147	-1.80564	5.92453e-05	0.00341727	0.00262924	630	tags=53%, list=4%, signal=51%	Dnaja2/St13/Hspd1/Hspa5/Hspa1b/Hspa1a/B2m/Hsp90aa1/Hspa8
GO:0009410	GO:0009410	response to xenobiotic stimulus	66	-0.72535	-1.73411	6.17868e-05	0.00351697	0.00270595	1049	tags=32%, list=7%, signal=30%	Abcc2/Cyp2c55/Aip/Nr1i2/Gstt1/Cyp2c68/Pcna/Cyp2j6/Cyp2c66/Cyp2c29/Gstm1/Acaa1a/Cyp2c65/Akr1c12/Akr1c13/Gsto1/Gsta4/Sult1b1/Cyp2d26/Cyp2b10/Gsta1
GO:0009165	GO:0009165	nucleotide biosynthetic process	166	-0.620377	-1.61519	6.39516e-05	0.0035521	0.00273298	1874	tags=31%, list=13%, signal=27%	Mlycd/Stat3/Tbpl1/Oas1a/Dld/Pdha1/Gars/Pank3/Nme2/G6pdx/Pdk3/Kars/Papss1/Vcp/Adk/Nadk/Stoml2/Acot7/Impdh2/Idh2/Mapk1/Ppargc1a/Pdk4/Map2k1/Atp5h/Atp5k/Acat1/Hprt/Ak3/Atp5e/Ak2/Pdk2/Cmpk1/Nampt/Pklr/Atp5g3/Oasl2/Atp5d/Pnp/Mpc1/Aprt/Aldoa/Ido1/Naprt/Atp5c1/Atp5a1/Acsl5/Rfk/Pkm/Atp5b/Papss2
GO:0006575	GO:0006575	cellular modified amino acid metabolic process	145	-0.637454	-1.64199	6.40462e-05	0.0035521	0.00273298	1128	tags=24%, list=8%, signal=22%	Vnn1/Acadl/Gstt1/Ahcy/Nfe2l2/Crat/Gstm6/Gss/Crot/Abhd12/Sod2/Acadm/Hagh/Ckb/Cth/Gclm/Slc16a10/Nat8/Gpx3/Aldh9a1/Gstp2/Gsr/Gstm1/Aldh1l1/Plscr1/Sod1/Idh1/Dpep1/Gsta4/Ckmt1/Gpx4/Sult1b1/Gsta1/Ggt1/Gstp1
GO:0032528	GO:0032528	microvillus organization	23	-0.873321	-1.82956	6.67549e-05	0.00365546	0.00281251	859	tags=43%, list=6%, signal=41%	Ush1c/Klf5/Espn/Cdhr5/Cdhr2/Ezr/Myo1a/Vil1/Pls1/Slc9a3r1
GO:0005975	GO:0005975	carbohydrate metabolic process	418	-0.538853	-1.4581	7.22822e-05	0.00390866	0.00300732	2419	tags=29%, list=17%, signal=25%	Galk2/Ppp4r3a/Stk11/Rbks/Ncoa2/Pmm2/Gale/Ppip5k2/Per2/B4galt6/Kat2b/Pfkl/Wdtc1/Dlat/Pfkfb4/Slc23a2/Ap2a1/B4galt5/Pdhb/Irs2/Nudt5/Ppp1r2/Nr1h4/Dera/Pten/Serp1/Zbtb7a/Git1/Mlycd/Stat3/Arpp19/Hif1a/Dgkq/Pgm2/Eif6/Pdha1/Nans/Fuca2/Impa1/Pgm1/Hmgb1/Gnpda1/Ip6k1/G6pdx/Pgls/Mpi/Entpd5/Idnk/Pdk3/Ddb1/Dcxr/Tff3/Ugp2/Ppp1cb/Rbp4/Inpp5a/Hexb/Idh2/Maea/Pgp/Dgat2/Ppargc1a/Pdk4/Bad/Src/Got1/Gpd2/Ddit4/Acadm/Sl…
GO:1903706	GO:1903706	regulation of hemopoiesis	280	-0.569526	-1.52094	7.75739e-05	0.00409808	0.00315306	2317	tags=26%, list=16%, signal=22%	Ankrd54/Casp8/Ap3b1/Dll1/Wdr61/Tfe3/Fas/Sos2/Rb1/Il15/Brd1/Zbtb7a/Smad7/Stat3/Hif1a/Creb1/Sart1/Prmt1/Pithd1/Rc3h1/Zmiz1/Zfpm1/Eif6/Car2/Foxo3/Nfkbiz/Tmem176b/Nme2/Tjp2/Hmgb1/Klf13/Lyn/Isg15/Zc3h12a/Smap1/Zbtb7b/Xbp1/Ndfip1/Adrm1/Vnn1/Stat1/Zfp36l1/Irf1/Esrra/Gnas/Tob2/Bad/Lgals9/Rhoa/Cebpb/Prdx2/Prkcz/Mafb/Klf10/Cib1/H2-DMa/Pnp/Prelid1/Tyrobp/Trib1/Scin/Tcim/B2m/H2-Aa/Nfkbia/Id2/Jun/Hsp90aa1/Zfp…
GO:0051048	GO:0051048	negative regulation of secretion	130	-0.645398	-1.64135	7.76797e-05	0.00409808	0.00315306	1146	tags=18%, list=8%, signal=17%	Abr/Abat/Rab11fip3/Rab7/Idh2/Rap1b/Gnas/Vamp3/Rab11fip1/Rap1a/Lgals9/Vamp8/Edn2/Edn1/Midn/Maob/Pim3/Hadh/Chga/Ghrl/Anpep/Ace/Cd74/Sct
GO:1901293	GO:1901293	nucleoside phosphate biosynthetic process	169	-0.61738	-1.61295	8.4205e-05	0.0043888	0.00337674	2135	tags=33%, list=15%, signal=28%	Dlat/Bcl2l1/Pdhb/Entpd8/Mlycd/Stat3/Tbpl1/Oas1a/Dld/Pdha1/Gars/Pank3/Nme2/G6pdx/Pdk3/Kars/Papss1/Vcp/Adk/Nadk/Stoml2/Acot7/Impdh2/Idh2/Mapk1/Ppargc1a/Pdk4/Map2k1/Atp5h/Atp5k/Acat1/Hprt/Ak3/Atp5e/Ak2/Pdk2/Cmpk1/Nampt/Pklr/Atp5g3/Oasl2/Atp5d/Pnp/Mpc1/Aprt/Aldoa/Ido1/Naprt/Atp5c1/Atp5a1/Acsl5/Rfk/Pkm/Atp5b/Papss2
GO:0001916	GO:0001916	positive regulation of T cell mediated cytotoxicity	28	-0.832043	-1.80656	9.5351e-05	0.0048871	0.00376013	1156	tags=43%, list=8%, signal=39%	Gm11127/H2-Q4/H2-Q7/Stx7/Pnp/H2-Q1/H2-T23/B2m/H2-D1/H2-K1/H2-Q2/Hspa8
GO:0098754	GO:0098754	detoxification	44	-0.773455	-1.76612	9.60249e-05	0.0048871	0.00376013	913	tags=50%, list=6%, signal=47%	Slc30a10/Dhfr/Adh5/Abcc2/Abcb1a/Ccs/Prdx6/Nfe2l2/Sesn1/Sod2/Aldh2/Slc22a18/Prdx2/Cd36/Esd/Akr1a1/Pim1/Prdx1/Sod1/Apoa4/Mt1/Mt2
GO:0009991	GO:0009991	response to extracellular stimulus	273	-0.567347	-1.51461	9.95318e-05	0.00500668	0.00385214	2011	tags=27%, list=14%, signal=23%	Usf2/Nr1h4/Sirt2/Nudt1/Slc25a25/Cd3e/Glul/Ulk2/Bche/Mkks/Nuak2/Appl2/Hnrnpl/Srf/Foxo3/Rragd/Sh3glb1/Fbxo22/Eif2s1/Tmem135/Zc3h12a/Pcsk1n/Xbp1/Alad/Stat1/Tfrc/Vdr/Noct/Dap/Ahcy/Stk24/Mapk1/Cdkn2b/Nfe2l2/Ppargc1a/Aoc1/Sesn1/Pdk4/Gabarapl2/Cubn/Sod2/Pyy/Acadm/Nr4a2/Pdk2/Map1lc3b/Klf10/Mapk3/Higd1a/Plec/Gabarap/Angptl4/Pim1/Hspa5/Dpyd/Cdkn1a/Ddit3/Gsdmd/Sod1/Slc27a4/Atf4/Clic5/Ldha/Jun/Zfp36/Krt20/Lc…
GO:0051673	GO:0051673	membrane disruption in other organism	17	0.858604	1.9975	0.000109602	0.00544986	0.00419312	703	tags=76%, list=5%, signal=73%	Defa29/Defa30/Defa24/Defa17/Defa22/Defa26/Defa21/Defa5/Defa20/Defa3/Defa27/Defa35/Defa34
GO:0072593	GO:0072593	reactive oxygen species metabolic process	218	-0.587432	-1.55641	0.000113394	0.00557434	0.0042889	1873	tags=31%, list=13%, signal=27%	Slc30a10/Stat3/Dhfr/Bco2/Hif1a/Cd177/Eif6/Foxo3/Ndufs1/Prdx3/Ccs/Grb2/Dnm2/G6pdx/Pdk3/Cycs/Zc3h12a/Ticam1/Romo1/Klf2/Abcd1/Jak2/Prdx6/Tmem106a/Nfe2l2/Rock2/Vdac1/Ndufs3/Prkcd/Arf4/Sesn1/Pdk4/Eif5a/Hba-a1/Gnai3/Txnrd1/Pink1/Sod2/Ddit4/Aldh2/Rhoa/Spr/Prdx2/Hk2/Hspd1/Cd36/Edn1/Dynll1/Rac1/Gpx3/Tyrobp/Thbs1/Klf4/Prdx1/Gadd45a/Cdkn1a/Cyba/Arg2/Sod1/Prdx5/Rfk/Xdh/Cyb5b/Acox1/Cat/Hsp90aa1/Apoa4/Gstp1
GO:0008360	GO:0008360	regulation of cell shape	125	-0.651404	-1.6524	0.000115961	0.00563647	0.00433669	2099	tags=30%, list=15%, signal=26%	Rhobtb3/Rhof/Vegfa/Fblim1/Limd1/Fgd4/Rhod/Shroom3/Pxn/Coro1a/S100a13/Anxa7/Dapk3/Rhog/Rhou/Hexb/Rnd3/F11r/Rac2/Cdc42ep2/Epb41l3/Rhoa/Cdc42se2/Myl12a/Wdr1/Gna13/Eps8/Myl12b/Rac1/Myh14/Rhob/Aldoa/Cfl1/Arhgdia/Rhoc/Ezr/Vil1/Slc9a3r1
GO:1902107	GO:1902107	positive regulation of leukocyte differentiation	131	-0.635151	-1.61418	0.000119628	0.00563828	0.00433809	1267	tags=21%, list=9%, signal=20%	Creb1/Sart1/Zmiz1/Car2/Nfkbiz/Zbtb7b/Xbp1/Vnn1/Zfp36l1/Irf1/Gnas/Bad/Lgals9/Rhoa/Prkcz/Klf10/H2-DMa/Pnp/Tyrobp/Trib1/H2-Aa/Id2/Jun/Hsp90aa1/Pck1/Fos/Cd74/Ccl5
GO:1903708	GO:1903708	positive regulation of hemopoiesis	131	-0.635151	-1.61418	0.000119628	0.00563828	0.00433809	1267	tags=21%, list=9%, signal=20%	Creb1/Sart1/Zmiz1/Car2/Nfkbiz/Zbtb7b/Xbp1/Vnn1/Zfp36l1/Irf1/Gnas/Bad/Lgals9/Rhoa/Prkcz/Klf10/H2-DMa/Pnp/Tyrobp/Trib1/H2-Aa/Id2/Jun/Hsp90aa1/Pck1/Fos/Cd74/Ccl5
GO:1902600	GO:1902600	proton transmembrane transport	60	-0.718869	-1.70294	0.000119908	0.00563828	0.00433809	1645	tags=38%, list=12%, signal=34%	Phb2/Atp6v1g1/Atp6v1c1/Chp1/Slc5a4a/Stoml2/Atp6v1e1/Atp6v1h/Atp5h/Otop3/Atp5k/Atp6v1b2/Cox17/Atp5e/Slc11a2/Atp1a1/Atp5g3/Atp5d/Slc46a1/Atp5c1/Atp5a1/Atp5b/Slc9a3r1
GO:0019216	GO:0019216	regulation of lipid metabolic process	278	-0.564474	-1.50679	0.000123091	0.0057257	0.00440535	2069	tags=26%, list=15%, signal=22%	Sf1/Irs2/Nr1d2/Nr1h4/Stub1/Cdk4/Apoc2/Malrd1/Mlycd/Cnep1r1/Apobec1/Creb1/Appl2/Dgkq/Tysnd1/Phb2/Vav2/Eif6/Nr1h3/Isx/Ces1d/Sh3glb1/Chp1/Lyn/Pdk3/Clcn2/Fabp1/Stard4/Ces1g/Acadl/Stoml2/Hsd17b13/Samd8/Abcd1/Pnpla2/Dgat2/Ppargc1a/Prkcd/Pdk4/Src/Aadac/Lpgat1/Pdk2/Atp1a1/Cd36/Mtmr4/Tm6sf2/Rac1/Angptl4/Cdc42/Sec14l2/Fabp5/Nr1d1/Dgat1/Sod1/Idh1/Fmo5/Acsl5/Gk/Egr1/Ephx2/Apob/Id2/Scp2/Pck1/Apoa4/Gip/Apoa1/C…
GO:0051258	GO:0051258	protein polymerization	236	-0.579916	-1.53823	0.000126877	0.00583904	0.00449255	2164	tags=28%, list=15%, signal=24%	Capza1/Cttn/Gmfb/Cotl1/Nck1/Flii/Hip1r/Fmn1/Arpc5l/Mapre1/Lats1/Arpc1a/Pak1/Mkks/Gsn/Arpin/Arpc1b/Wasf2/Add3/Dnm1/Arpc4/Msrb1/Chmp3/Stmn1/Capn1/Grb2/Camsap3/Dnm2/Brk1/Twf1/Dbnl/Coro1a/Ndel1/Coro1b/Slain2/Ube2s/Wasl/Arpc3/Tmsb10/Cdc42ep2/Prkcd/Capzb/Rhoa/Actr3/Snx9/Eps8/Capza2/Arpc5/Chmp2a/Rac1/Vdac2/Chmp4b/Cobl/Arf6/Pfn1/Scin/Cfl1/Arpc2/Iqgap2/Fkbp4/Gpx4/Vil1/Hsp90aa1/Sgk1/Gda
GO:0018196	GO:0018196	peptidyl-asparagine modification	18	0.855286	2.02797	0.000128712	0.00585199	0.00450252	672	tags=50%, list=5%, signal=48%	Stt3b/Rpn1/Fut8/Magt1/Stt3a/Ddost/Mgat5/Alg8/Uggt1
GO:0018279	GO:0018279	protein N-linked glycosylation via asparagine	17	0.856578	1.99279	0.000129864	0.00585199	0.00450252	672	tags=53%, list=5%, signal=50%	Stt3b/Rpn1/Fut8/Magt1/Stt3a/Ddost/Mgat5/Alg8/Uggt1
GO:0019400	GO:0019400	alditol metabolic process	18	-0.876164	-1.77745	0.00013894	0.00616612	0.0047442	875	tags=50%, list=6%, signal=47%	Pgp/Dgat2/Got1/Tkfc/Mogat2/Sord/Tpi1/Gk/Pck1
GO:0009062	GO:0009062	fatty acid catabolic process	86	-0.681839	-1.66865	0.000139685	0.00616612	0.0047442	2048	tags=47%, list=14%, signal=40%	Irs2/Hadha/Pex7/Ivd/Mlycd/Hadhb/Tysnd1/Etfdh/Ces1d/Acad11/Hsd17b4/Fabp1/Acads/Lipe/Etfb/Acadl/Acot7/Faah/Abcd1/Echs1/Lpin2/Crat/Crot/Acat1/Abhd2/Eci1/Acadm/Eci3/Phyh/Ces1f/Ehhadh/Etfa/Acaa2/Acaa1a/Slc27a4/Acsl5/Hadh/Acox1/Scp2/Pck1
GO:0043068	GO:0043068	positive regulation of programmed cell death	482	-0.515995	-1.40066	0.000142847	0.00624196	0.00480256	2033	tags=23%, list=14%, signal=21%	Rbck1/Pak2/Faf1/Nck1/Pten/Sirt2/Gsdme/Grk2/Degs1/Cdk4/Hip1r/Lats1/Bok/Mff/Hif1a/Creb1/Gsn/Prnp/Phlda1/Atf2/Eef1e1/Ppp2r1a/Foxo3/Endog/Bcl2l14/Laptm5/Map3k11/Muc2/Sh3glb1/Capn1/Sfpq/Ctsz/Eif2s1/Plekhf1/Lyn/Tomm40/Zc3h12a/Bak1/Gadd45b/Xbp1/Klf11/Dapk3/Ctsd/C1qbp/Vdr/Ppid/Smpd2/Ube2m/Jak2/Bnip3l/Nr4a1/Ppargc1a/Prkcd/Casp6/Casp1/Trp53inp1/Neurod1/Bad/Eif5a/Ddx3x/Dusp6/Src/Bag1/Btg1/Dedd2/Zfp622/Txnip…
GO:0070997	GO:0070997	neuron death	314	-0.551823	-1.48433	0.000147207	0.0063682	0.00489968	1873	tags=23%, list=13%, signal=20%	Slc30a10/Efnb2/Stat3/Tac1/Bok/Kras/Hif1a/Creb1/Prnp/Atf2/Aimp2/Foxo3/Map3k11/Rock1/Prdx3/Retreg1/Chp1/Ctsz/Ppp1r13b/Eif2s1/G6pdx/Snx6/Ncoa7/Coro1a/Ilk/Vps35/Inpp5a/Ube2m/Jak2/Egln2/Picalm/Ppargc1a/Casp6/Bad/Bag1/Foxq1/Pink1/Sod2/Ddit4/Casp3/Nr4a2/Rhoa/Cebpb/Fis1/Prdx2/Psmc1/Hspd1/Gpi1/Optn/Gclm/Chmp4b/Cdc42/Tyrobp/Pmaip1/Casp7/Mcl1/Ddit3/Btg2/Sod1/Hsp90ab1/Atf4/Hsph1/Egr1/Chga/Gapdh/Jun/Ubb/Fos/M…
GO:0051085	GO:0051085	chaperone cofactor-dependent protein refolding	29	-0.818672	-1.78126	0.000173999	0.00745266	0.00573407	756	tags=38%, list=5%, signal=36%	Bag1/Dnajc7/St13/H2-DMa/Hspa5/Hspa1b/Hspa1a/Hsph1/Dnajb1/Hspa8/Cd74
GO:0002449	GO:0002449	lymphocyte mediated immunity	208	-0.58163	-1.53952	0.000178167	0.00749271	0.00576489	1794	tags=20%, list=13%, signal=18%	Tap2/Mbl2/Trbc1/Lamp1/Cebpg/Vamp7/Rnf19b/H2-T3/Hmgb1/Tap1/Coro1a/Ndfip1/Gm11127/H2-Q4/Tfrc/H2-Q7/C1qbp/Stx7/Trbc2/Prkcd/Hprt/Lgals9/Cd8a/Fcer1g/Prkcz/Hspd1/H2-DMa/Pnp/Dpp4/H2-Q1/Prdx1/Gzmb/H2-T23/Irf7/B2m/Igkc/H2-D1/H2-K1/H2-Q2/Hspa8/H2-Ab1/Cd74
GO:0007586	GO:0007586	digestion	78	-0.68899	-1.67448	0.000178398	0.00749271	0.00576489	1618	tags=44%, list=11%, signal=39%	Nr1h3/Isx/Abcb1a/Muc2/Tjp2/Fabp1/Ugcg/Tff3/Strap/Rbp4/Vdr/F11r/Copa/Neurod1/Abcg8/Aco1/Vamp8/Cd36/Abcg5/Npc1l1/Asah2/Muc13/Dgat1/Slc26a6/Mogat2/Ezr/Vil1/Pls1/Slc5a1/Ghrl/Apoa4/Fabp2/Apoa1/Sct
GO:0032271	GO:0032271	regulation of protein polymerization	184	-0.607053	-1.59586	0.000180449	0.00750598	0.0057751	3227	tags=43%, list=23%, signal=34%	Abl1/Sptan1/Pde4dip/Pik3r2/Baiap2l1/Washc1/Spire2/Arhgap18/Hax1/Arfgef1/Cdc42ep5/Apc/Mapk8/Arl2/Prkce/Tmod3/Bag4/Mtpn/Arfip1/Tpm1/Gmfg/Dyrk1a/Bin1/Vasp/Arfip2/Capza1/Cttn/Gmfb/Cotl1/Nck1/Flii/Hip1r/Fmn1/Arpc5l/Mapre1/Lats1/Arpc1a/Pak1/Mkks/Gsn/Arpin/Arpc1b/Wasf2/Add3/Arpc4/Stmn1/Capn1/Grb2/Camsap3/Brk1/Twf1/Dbnl/Coro1a/Coro1b/Slain2/Wasl/Arpc3/Tmsb10/Cdc42ep2/Prkcd/Capzb/Rhoa/Actr3/Snx9/Eps8/Capz…
GO:0062012	GO:0062012	regulation of small molecule metabolic process	268	-0.559018	-1.4915	0.000184048	0.00758279	0.00583419	1881	tags=25%, list=13%, signal=22%	Apoc2/Malrd1/Git1/Mlycd/Stat3/Arpp19/Hif1a/Appl2/Dgkq/Tysnd1/Eif6/Nr1h3/Isx/Ces1d/Hmgb1/Entpd5/Pdk3/Ddb1/Clcn2/Fabp1/Tff3/Vcp/Stard4/Ppp1cb/Acadl/Abcd1/Maea/Pgp/Dgat2/Ppargc1a/Pdk4/Bad/Map2k1/Src/Fh1/Ddit4/Acadm/Lpgat1/Pdk2/Mtch2/Cd36/Slc7a7/Pgam1/Midn/Ppp1ca/Nupr1/Gpd1/Sec14l2/Dyrk2/Fabp5/Nr1d1/Khk/Cda/Dgat1/Gpt/Sod1/Slc27a4/Fmo5/Acsl5/Gk/Egr1/Ephx2/Apob/Scp2/Apoa4/Gip/Apoa1/Cd74
GO:0019395	GO:0019395	fatty acid oxidation	92	-0.67349	-1.6548	0.000190662	0.00775226	0.00596458	2394	tags=48%, list=17%, signal=40%	Acaa1b/Por/Pex5/Acox3/Irs2/Hadha/Pex7/Ivd/Mlycd/Adh5/Appl2/Hadhb/Tysnd1/Etfdh/Acad11/Hsd17b4/Fabp1/Acads/Etfb/Acadl/Abcd1/Echs1/Dgat2/Ppargc1a/Crat/Pdk4/Adipor2/Crot/Acat1/Eci1/Acadm/Eci3/Cd36/Phyh/Ehhadh/Etfa/Acaa2/Acaa1a/Dgat1/Acsl5/Hadh/Acox1/Cyp4v3/Scp2
GO:0070373	GO:0070373	negative regulation of ERK1 and ERK2 cascade	65	-0.717397	-1.70634	0.00019324	0.00775226	0.00596458	1453	tags=29%, list=10%, signal=26%	Csk/Lyn/Tnip1/Xbp1/Phb/Nlrp6/Sema6a/Camk2n1/Dusp6/Synj2bp/Klf4/Fbln1/Dusp1/Errfi1/Ezr/Ace2/Slc9a3r1/Atf3/Gstp1
GO:0060191	GO:0060191	regulation of lipase activity	53	-0.734025	-1.72289	0.000193538	0.00775226	0.00596458	811	tags=21%, list=6%, signal=20%	Arf4/Rgs2/Rhoa/Prkcz/Gna13/Angptl4/Rhoc/Apoa4/Apoa1/Apoc3/Ccl5
GO:0016042	GO:0016042	lipid catabolic process	251	-0.575643	-1.53637	0.000198731	0.00788726	0.00606845	1498	tags=26%, list=11%, signal=24%	Etfdh/Ces1d/Acad11/Ddhd1/Hsd17b4/Lipa/Ddhd2/Ces2c/Fabp1/Abhd4/Acads/Cyp27a1/Lipe/Pafah1b1/Etfb/Lypla2/Plb1/Ces1g/Acadl/Acot7/Faah/Rab7/Hexb/Smpd2/Abcd1/Hsd17b11/Echs1/Prdx6/Pnpla2/Lpin2/Prkcd/Crat/Iah1/Aadac/Crot/Abhd12/Acat1/Abhd2/Eci1/Acadm/Pla2g12b/Eci3/Hsd17b6/Sgpl1/Phyh/Ces1f/Ehhadh/Etfa/Asah2/Ywhah/Acaa2/Acaa1a/Idh1/Slc27a4/Ces2e/Acsl5/Hadh/Acox1/Apob/Cyp4f14/Scp2/Pck1/Apoa4/Apoa1/Apoc3/Sct
GO:0002251	GO:0002251	organ or tissue specific immune response	33	0.755751	2.034	0.000202944	0.00790931	0.00608542	703	tags=42%, list=5%, signal=40%	Defa29/Defa30/Defa24/Defa17/Defa22/Defa26/Defa21/Defa5/Defa20/Defa3/Defa27/Rpl39/Defa35/Defa34
GO:0002385	GO:0002385	mucosal immune response	33	0.755751	2.034	0.000202944	0.00790931	0.00608542	703	tags=42%, list=5%, signal=40%	Defa29/Defa30/Defa24/Defa17/Defa22/Defa26/Defa21/Defa5/Defa20/Defa3/Defa27/Rpl39/Defa35/Defa34
GO:0032956	GO:0032956	regulation of actin cytoskeleton organization	279	-0.559835	-1.49456	0.000204937	0.0079157	0.00609034	2657	tags=34%, list=19%, signal=28%	Bag4/Mtpn/Arfip1/Tpm1/Cd2ap/Trpm2/Hras/Smad4/Gmfg/Cx3cl1/Bin1/Vasp/Arhgap17/Arfip2/Akap13/Hdac2/Capza1/Cttn/Gmfb/Rhobtb3/Cotl1/Tesk1/Rhof/Specc1l/Pak2/Nck1/Flii/Hip1r/Fmn1/Arpc5l/Lats1/Tac1/Arpc1a/Pak1/Mkks/Epha1/Gsn/Arpin/Arpc1b/Wasf2/Add3/Arpc4/Rock1/Rhod/Stmn1/Capn1/Arhgef5/Arhgdib/Grb2/Brk1/Pxn/Twf1/Dbnl/Coro1a/Ilk/Coro1b/Dapk3/Rhog/Wasl/Arpc3/Tmsb10/Rnd3/F11r/Rac2/Cdc42ep2/Rock2/Prkcd/Capzb/…
GO:0044242	GO:0044242	cellular lipid catabolic process	179	-0.599079	-1.5689	0.000220852	0.00845494	0.00650522	2048	tags=35%, list=14%, signal=30%	Irs2/Hadha/Pex7/Ivd/Sirt2/Apoc2/Mlycd/Bco2/Plcb3/Hadhb/Tysnd1/Smpdl3b/Etfdh/Ces1d/Acad11/Hsd17b4/Ddhd2/Fabp1/Acads/Lipe/Etfb/Lypla2/Plb1/Acadl/Acot7/Faah/Hexb/Smpd2/Abcd1/Echs1/Prdx6/Pnpla2/Lpin2/Prkcd/Crat/Aadac/Crot/Abhd12/Acat1/Abhd2/Eci1/Acadm/Eci3/Sgpl1/Phyh/Ces1f/Ehhadh/Etfa/Asah2/Acaa2/Acaa1a/Idh1/Slc27a4/Acsl5/Hadh/Acox1/Apob/Scp2/Pck1/Apoa4/Apoa1/Apoc3
GO:0009060	GO:0009060	aerobic respiration	61	-0.71676	-1.69541	0.00022362	0.0084858	0.00652897	1774	tags=49%, list=13%, signal=43%	Hif1a/Cox5a/Pdha1/Idh3a/Dlst/Suclg2/Ndufs8/Cycs/Sdhc/Vcp/Sdhd/Cox4i1/Idh2/Idh3b/Suclg1/Aco2/Bloc1s1/Aco1/Fh1/Sdha/Idh3g/Sucla2/Atp5d/Sdhb/Ogdh/Cs/Mdh2/Idh1/Cat/Mdh1
GO:0034440	GO:0034440	lipid oxidation	94	-0.670888	-1.6506	0.000241187	0.00907284	0.00698063	2048	tags=47%, list=14%, signal=40%	Acaa1b/Por/Pex5/Acox3/Irs2/Hadha/Pex7/Ivd/Mlycd/Adh5/Appl2/Hadhb/Tysnd1/Etfdh/Acad11/Hsd17b4/Fabp1/Acads/Etfb/Acadl/Abcd1/Echs1/Dgat2/Ppargc1a/Crat/Pdk4/Adipor2/Crot/Acat1/Eci1/Acadm/Eci3/Cd36/Phyh/Ehhadh/Etfa/Acaa2/Acaa1a/Dgat1/Acsl5/Hadh/Acox1/Cyp4v3/Scp2
GO:0006081	GO:0006081	cellular aldehyde metabolic process	48	-0.735383	-1.69896	0.000246008	0.00917442	0.00705879	1845	tags=46%, list=13%, signal=40%	Aldh3b1/Tkt/Adh5/Bco2/Grhpr/Clcn2/Rbp4/Idh2/Aldh3a2/Aldh2/Hagh/Tkfc/Esd/Aldh9a1/Akr1a1/Aldoa/Khk/Taldo1/Idh1/Tpi1/Aldob/Adh1
GO:0046890	GO:0046890	regulation of lipid biosynthetic process	142	-0.619957	-1.59418	0.000255102	0.00938349	0.00721965	1047	tags=27%, list=7%, signal=25%	Cdk4/Apoc2/Malrd1/Cnep1r1/Creb1/Dgkq/Eif6/Nr1h3/Ces1d/Chp1/Clcn2/Stard4/Acadl/Hsd17b13/Samd8/Abcd1/Dgat2/Ppargc1a/Prkcd/Pdk4/Lpgat1/Atp1a1/Sec14l2/Fabp5/Nr1d1/Dgat1/Sod1/Idh1/Acsl5/Egr1/Apob/Scp2/Pck1/Apoa4/Gip/Apoa1/Cd74/Apoc3
GO:0006457	GO:0006457	protein folding	138	-0.622452	-1.59646	0.000255953	0.00938349	0.00721965	1962	tags=40%, list=14%, signal=35%	Ube4b/Stub1/Ppil1/Tbca/Mkks/Pfdn5/Ppil2/Pdrg1/Sgta/Fkbp1a/Sdf2l1/Sh3glb1/Aip/Cct3/Entpd5/Unc45a/H2-DMb1/Cct2/Hspa4l/Trap1/Dnajb6/Ahsa2/Ppid/Fkbp5/Chordc1/Ppia/Cdc37/Grpel1/Cct8/Cct7/Bag1/Nudc/Pdcl3/Dnajc7/P4hb/Dnaja2/Cct5/St13/Hspd1/Cct4/Ahsa1/H2-DMa/Hspa5/Fkbp8/Hsp90ab1/Hspa1b/Fkbp4/Hspa1a/B2m/Hsph1/Dnajb1/Hsp90aa1/Dnaja1/Hspa8/Cd74
GO:0005996	GO:0005996	monosaccharide metabolic process	203	-0.585952	-1.55094	0.000261412	0.0095031	0.00731168	2419	tags=35%, list=17%, signal=30%	Galk2/Ppp4r3a/Stk11/Rbks/Ncoa2/Pmm2/Gale/Per2/Kat2b/Pfkl/Wdtc1/Dlat/Pfkfb4/Slc23a2/Pdhb/Irs2/Nudt5/Serp1/Mlycd/Arpp19/Hif1a/Dgkq/Pgm2/Pdha1/Fuca2/Pgm1/Hmgb1/Gnpda1/G6pdx/Mpi/Pdk3/Ddb1/Dcxr/Tff3/Ppp1cb/Rbp4/Maea/Pgp/Dgat2/Pdk4/Bad/Src/Gpd2/Acadm/Pdk2/Hk2/Tkfc/Gpi1/Cd36/Pfkp/Midn/Ppp1ca/Gpd1/Akr1a1/Galm/Dyrk2/Aldoa/Fabp5/Pgk1/Khk/Gpt/Fbp2/Sord/Atf4/Tpi1/Pkm/Ldha/Gapdh/Gsto1/Aldob/Pck1/Atf3
GO:0000302	GO:0000302	response to reactive oxygen species	159	-0.600655	-1.56245	0.00026818	0.0095203	0.00732491	1623	tags=31%, list=11%, signal=28%	Kpna4/Plekha1/Chuk/Foxo3/Endog/Prdx3/Ccs/Capn1/Txn1/Apex1/Ppp1r15b/Kdm6b/Fabp1/Romo1/Trap1/Stk25/Oser1/Stk24/Prdx6/Mapk1/Nfe2l2/Prkcd/Casp6/Aldh3a2/Sesn1/Src/Pink1/Sod2/Casp3/Prdx2/Pdk2/Cd36/Pdcd10/Mapk3/Mapk13/Plk3/Thbs1/Net1/Rhob/Prdx1/Cfl1/Sod1/Prdx5/Hsph1/Jun/Glrx/Cat/Apoa4/Gstp1/Fos
GO:0043065	GO:0043065	positive regulation of apoptotic process	471	-0.515057	-1.39711	0.000268459	0.0095203	0.00732491	2033	tags=23%, list=14%, signal=21%	Rbck1/Pak2/Faf1/Nck1/Pten/Sirt2/Gsdme/Grk2/Degs1/Cdk4/Hip1r/Lats1/Bok/Mff/Hif1a/Creb1/Gsn/Prnp/Phlda1/Atf2/Eef1e1/Ppp2r1a/Foxo3/Endog/Bcl2l14/Map3k11/Muc2/Sh3glb1/Capn1/Sfpq/Ctsz/Eif2s1/Plekhf1/Lyn/Tomm40/Zc3h12a/Bak1/Gadd45b/Xbp1/Klf11/Dapk3/Ctsd/C1qbp/Vdr/Ppid/Smpd2/Ube2m/Jak2/Bnip3l/Nr4a1/Ppargc1a/Prkcd/Casp6/Casp1/Trp53inp1/Neurod1/Bad/Eif5a/Ddx3x/Dusp6/Src/Bag1/Btg1/Dedd2/Zfp622/Txnip/Sod2/C…
GO:0001914	GO:0001914	regulation of T cell mediated cytotoxicity	34	-0.793124	-1.75942	0.000268487	0.0095203	0.00732491	1156	tags=35%, list=8%, signal=32%	Gm11127/H2-Q4/H2-Q7/Stx7/Pnp/H2-Q1/H2-T23/B2m/H2-D1/H2-K1/H2-Q2/Hspa8
GO:0006090	GO:0006090	pyruvate metabolic process	92	-0.667462	-1.63999	0.000277497	0.00975978	0.00750917	2189	tags=43%, list=15%, signal=37%	Pfkl/Dlat/Pdhb/Zbtb7a/Git1/Stat3/Hif1a/Dld/Eif6/Pdha1/Mpi/Entpd5/Pdk3/Ppargc1a/Pdk4/Ddit4/Hkdc1/Pdk2/Hk2/Mtch2/Tkfc/Gpi1/Pklr/Pgam1/Pfkp/Nupr1/Gpd1/Mpc1/Ogdh/Aldoa/Me2/Pgk1/Khk/Eno1/Tpi1/Pkm/Ldha/Gapdh/Aldob/Pck1
GO:0032611	GO:0032611	interleukin-1 beta production	63	-0.721089	-1.71317	0.000286137	0.00980347	0.00754279	1876	tags=35%, list=13%, signal=30%	Git1/Stat3/Tnfaip3/Casp4/Hmgb1/Zc3h12a/Usp50/Jak2/Tmem106a/Casp1/Naip5/1810058I24Rik/Cd36/Tyrobp/Serpinb1a/Gsdmd/Arg2/Egr1/Errfi1/Ghrl/Gstp1/Apoa1
GO:0002763	GO:0002763	positive regulation of myeloid leukocyte differentiation	45	-0.749942	-1.71376	0.000287667	0.00980347	0.00754279	977	tags=22%, list=7%, signal=21%	Zfp36l1/Gnas/Klf10/Tyrobp/Trib1/Id2/Jun/Fos/Cd74/Ccl5
GO:0002504	GO:0002504	antigen processing and presentation of peptide or polysaccharide antigen via MHC class II	17	-0.873646	-1.75638	0.000288169	0.00980347	0.00754279	605	tags=53%, list=4%, signal=51%	Ctss/H2-DMb1/Fcer1g/H2-DMa/Thbs1/H2-Aa/H2-Eb1/H2-Ab1/Cd74
GO:0032651	GO:0032651	regulation of interleukin-1 beta production	56	-0.723806	-1.70051	0.000288953	0.00980347	0.00754279	1876	tags=36%, list=13%, signal=31%	Git1/Stat3/Tnfaip3/Casp4/Hmgb1/Zc3h12a/Usp50/Jak2/Casp1/Naip5/1810058I24Rik/Tyrobp/Serpinb1a/Gsdmd/Arg2/Egr1/Errfi1/Ghrl/Gstp1/Apoa1
GO:0034367	GO:0034367	protein-containing complex remodeling	21	-0.851689	-1.77595	0.000292993	0.00980347	0.00754279	547	tags=24%, list=4%, signal=23%	Pla2g12b/Mttp/Apob/Apoa4/Apoa1
GO:0010043	GO:0010043	response to zinc ion	25	-0.829504	-1.7516	0.000294199	0.00980347	0.00754279	231	tags=36%, list=2%, signal=35%	Slc30a2/Slc30a10/Creb1/Alad/Khk/Aldob/Crip1/Mt1/Mt2
GO:0002478	GO:0002478	antigen processing and presentation of exogenous peptide antigen	23	-0.852135	-1.78518	0.000294603	0.00980347	0.00754279	1436	tags=57%, list=10%, signal=51%	Ctss/Tap1/H2-DMb1/Tapbp/Fcer1g/H2-DMa/H2-T23/B2m/H2-Aa/H2-Eb1/H2-K1/H2-Ab1/Cd74
GO:0006505	GO:0006505	GPI anchor metabolic process	31	0.753026	1.99621	0.000307341	0.0101397	0.00780148	2331	tags=65%, list=16%, signal=54%	Dpm3/Pigt/Pgap2/Pigq/Pigyl/Pgap1/Pigu/Pigo/Pigk/Dpm2/Pigm/Pign/Pigb/Gpld1/Pigx/Pigg/Pigp/Pigl/Pyurf/Pigf
GO:0009408	GO:0009408	response to heat	68	-0.69716	-1.67083	0.000309395	0.0101397	0.00780148	1360	tags=40%, list=10%, signal=36%	Dnaja3/Trpm2/Prkaca/Hspa4/Slu7/Stub1/Bag3/Rbbp7/Eif2s1/Vcp/Sumo1/Chordc1/Hsbp1/Trp53inp1/Pdcl3/Dnaja2/Pmp22/Pklr/Pdcd6/Ier5/Tcim/Sod1/Hsp90ab1/Hspa1b/Hspa1a/Hsp90aa1/Dnaja1
GO:0034341	GO:0034341	response to interferon-gamma	99	-0.642746	-1.59501	0.000316118	0.0102822	0.00791109	1144	tags=25%, list=8%, signal=23%	Nmi/Stat1/Ccl4/Stxbp2/H2-Q7/Dapk3/Parp14/Cdc37/Jak2/Irf1/Cdc42ep2/Casp1/Vamp3/Actr3/Vamp8/Zyx/Cdc42/Actg1/Slc26a6/H2-Aa/H2-Eb1/Gapdh/H2-Ab1/Cd74/Ccl5
GO:0030099	GO:0030099	myeloid cell differentiation	308	-0.542468	-1.45656	0.00032482	0.0104863	0.00806819	2417	tags=34%, list=17%, signal=29%	Rara/Ripk1/Traf6/Hmgb2/Alas1/Cdk5rap3/Cd300lf/Tmod3/Nme1/Clec2d/Sp3/Sirt1/Pparg/Thoc5/Eif2ak1/Sfxn1/Tcf3/Fam210b/Gpr137/Fech/Adar/Ankrd54/Casp8/Ap3b1/Dll1/Wdr61/Tfe3/Fas/Rb1/Il15/Brd1/Vegfa/Zbtb7a/Stat3/Batf2/Tcea1/Lyar/Hif1a/Creb1/Prmt1/Pithd1/Cebpg/Relb/Wasf2/Hba-a2/Srf/Cdkn1c/Zfpm1/Eif6/Chuk/Car2/Foxo3/Epas1/Prdx3/Slc25a38/Nme2/Tjp2/Hmgb1/Klf13/G6pdx/Lyn/Isg15/Smap1/Epha2/Ndfip1/Stat1/Pafah1b1…
GO:0010499	GO:0010499	proteasomal ubiquitin-independent protein catabolic process	20	-0.869261	-1.79239	0.000333074	0.0106732	0.00821193	1456	tags=85%, list=10%, signal=76%	Psma3/Psma2/Psmb4/Psma1/Psmb1/Psmb2/Psmb7/Psma4/Psmb3/Nfe2l2/Psma7/Psma5/Psmb6/Psma6/Psmb9/Psmb10/Psmb8
GO:0019933	GO:0019933	cAMP-mediated signaling	50	-0.737842	-1.71316	0.000336737	0.0107112	0.00824119	838	tags=18%, list=6%, signal=17%	Gnas/Prkar1a/Pebp1/Rgs2/Chga/Gapdh/Slc9a3r1/Gip/Sct
GO:0009266	GO:0009266	response to temperature stimulus	105	-0.644883	-1.61266	0.000347911	0.0109859	0.00845251	2548	tags=35%, list=18%, signal=29%	Dnaja3/Trpm2/Lxn/Prkaca/Nr2f6/Hspa4/Slu7/Stub1/Tac1/Bag3/Appl2/Rbbp7/Eif2s1/Tmem135/Pcsk1n/Vcp/Sumo1/Acadl/Chordc1/Hsbp1/Trp53inp1/Pdcl3/Acadm/Dnaja2/Pmp22/Pklr/Pdcd6/Plac8/Ier5/Rbm3/Tcim/Sod1/Hsp90ab1/Hspa1b/Hspa1a/Hsp90aa1/Dnaja1
GO:0006959	GO:0006959	humoral immune response	123	0.514237	1.68779	0.00035549	0.0110706	0.00851771	703	tags=20%, list=5%, signal=19%	Defa29/Dmbt1/Defa30/Defa24/Defa17/Mptx2/Defa22/Ang4/Defa26/Reg3b/Defa21/Mmp7/Defa5/Defa20/Defa3/Rps19/Rpl30/Cd81/Wfdc10/Defa27/Rpl39/Defa35/Reg3g/App/Defa34
GO:0042326	GO:0042326	negative regulation of phosphorylation	335	-0.537068	-1.44632	0.000355713	0.0110706	0.00851771	2366	tags=28%, list=17%, signal=24%	Sh3gl2/Pde12/Adar/Spry1/Hspa4/Ttc36/Ctdsp1/Dab2ip/Ube2b/Kat2b/Ppp2r5a/Gskip/Cnksr3/Socs4/Tesk1/Rb1/Irs2/Snx25/Nck1/Pten/Sirt2/Ggnbp2/Grk2/Smad7/Git1/Stat3/Lats1/Tnfaip3/Epha1/Prnp/Socs3/Dgkq/Hexim1/Cdkn1c/Rock1/Prdx3/Ppp2r5d/Csk/Chp1/Ppp1r15b/Lyn/Zc3h12a/Bak1/Gadd45b/Ilk/Xbp1/Ctdspl/Strap/Parp14/Ppp1r15a/Chordc1/Ppia/Irf1/Coro1c/Tsg101/Camk2n1/Cdkn2b/Ppargc1a/Ptprh/Prkcd/Cblc/Prkar1a/Dusp6/Bag1/P…
GO:1902622	GO:1902622	regulation of neutrophil migration	31	-0.79574	-1.74244	0.00035996	0.0111224	0.00855755	1061	tags=29%, list=7%, signal=27%	C1qbp/Rhog/Rac2/Edn1/Rac1/Bst1/Dpp4/Mpp1/Cd74
GO:0010038	GO:0010038	response to metal ion	200	-0.578214	-1.52681	0.000362519	0.0111224	0.00855755	1206	tags=20%, list=9%, signal=19%	Anxa7/Alad/Abat/Tfrc/Sumo1/Sec31a/Mapk1/Nfe2l2/Aoc1/Casp6/Gss/Aco1/Slc11a2/Ppp2ca/Mylk/Anxa11/Slc25a24/Pklr/Mapk3/Pdcd6/Ppp1ca/Thbs1/Khk/Plscr1/Sod1/Sord/B2m/Xdh/Glud1/Jund/Fosb/Aldob/Id2/Jun/Junb/Lct/Crip1/Fos/Mt1/Mt2
GO:0097190	GO:0097190	apoptotic signaling pathway	496	-0.509794	-1.38556	0.000369045	0.0112429	0.00865026	2436	tags=29%, list=17%, signal=25%	Cx3cl1/Prkra/Bcl10/Tmbim6/Bbc3/Stk11/Pttg1ip/Camk2b/Casp8/Dab2ip/Siah2/Il33/Birc6/Hdac2/Gskip/Rela/Ing2/Fas/Cttn/Ralbp1/Bcl2l1/Gata4/Rb1/Cflar/Rbck1/Pak2/Faf1/Nck1/Pten/Gsdme/Vegfa/Ube4b/Cd3e/Hip1r/Triap1/Rhot2/Tnfaip3/Bok/Atp2a3/Bag3/Hif1a/Eef1e1/Syvn1/Ppp2r1a/Foxo3/Bcl2l14/Casp4/Sh3glb1/Bag6/Sfpq/Ppp1r13b/Itm2b/Plekhf1/Ticam1/Bak1/Xbp1/Epha2/Trap1/Vnn1/Stk25/Dapk3/Ifi27/Vdr/Ppia/Hint1/Dap/Jak2/…
GO:0046031	GO:0046031	ADP metabolic process	75	-0.679685	-1.63966	0.00037831	0.0114445	0.00880543	846	tags=32%, list=6%, signal=30%	Ppargc1a/Bad/Ak3/Ddit4/Ak2/Hkdc1/Hk2/Mtch2/Tkfc/Gpi1/Pklr/Pgam1/Pfkp/Nupr1/Gpd1/Ogdh/Aldoa/Pgk1/Khk/Eno1/Tpi1/Pkm/Gapdh/Aldob
GO:0002495	GO:0002495	antigen processing and presentation of peptide antigen via MHC class II	16	-0.867426	-1.73388	0.000384508	0.0114936	0.00884315	605	tags=50%, list=4%, signal=48%	Ctss/H2-DMb1/Fcer1g/H2-DMa/H2-Aa/H2-Eb1/H2-Ab1/Cd74
GO:0007159	GO:0007159	leukocyte cell-cell adhesion	256	-0.563033	-1.50139	0.000385245	0.0114936	0.00884315	1756	tags=21%, list=12%, signal=18%	Prnp/Sart1/Rc3h1/Zmiz1/Cd177/Laptm5/Nfkbiz/Rock1/Capn1/Zc3h12a/Lgals8/Coro1a/Zbtb7b/Tnip1/Xbp1/Btnl2/Ndfip1/Vnn1/Adk/Tfrc/Irf1/Peli1/F11r/Rac2/Prkar1a/Bad/Golph3/Lgals9/Casp3/Rhoa/Cebpb/Prdx2/Prkcz/Hspd1/H2-DMa/Pnp/Dpp4/Thbs1/Klf4/Ido1/H2-T23/St3gal4/Arg2/Hsph1/H2-Aa/Hsp90aa1/Lgals3/Pck1/H2-Ab1/Apoa4/Gstp1/Cd74/Ccl5
GO:0043949	GO:0043949	regulation of cAMP-mediated signaling	33	-0.797228	-1.75786	0.000400713	0.0118732	0.00913522	838	tags=21%, list=6%, signal=20%	Gnas/Prkar1a/Pebp1/Rgs2/Chga/Gip/Sct
GO:0009913	GO:0009913	epidermal cell differentiation	118	-0.621162	-1.56885	0.000404607	0.011907	0.00916123	1530	tags=27%, list=11%, signal=24%	Rock1/Ovol1/Irf6/Nme2/Tprn/Sec24b/Gak/Ugcg/Epha2/Pafah1b1/Vdr/Zfp36l1/Tsg101/Ush1c/Rock2/Fosl2/Map2k1/Txnip/Casp3/Maff/Slc4a7/Rac1/Klf4/Sod1/Sfn/Sult2b1/Clic5/Reg3a/Errfi1/Zfp36/Pls1/Slc9a3r1
GO:0002821	GO:0002821	positive regulation of adaptive immune response	90	-0.659559	-1.61418	0.000417826	0.0122031	0.00938905	1156	tags=21%, list=8%, signal=20%	Gm11127/H2-Q4/Tfrc/H2-Q7/Stx7/Fcer1g/Prkcz/Hspd1/H2-DMa/Pnp/H2-Q1/H2-T23/B2m/H2-D1/H2-K1/H2-Q2/Hspa8/H2-Ab1/Cd74
GO:0006071	GO:0006071	glycerol metabolic process	15	-0.880654	-1.75266	0.00042031	0.0122031	0.00938905	875	tags=53%, list=6%, signal=50%	Pgp/Dgat2/Got1/Tkfc/Mogat2/Tpi1/Gk/Pck1
GO:0033865	GO:0033865	nucleoside bisphosphate metabolic process	89	-0.661384	-1.61615	0.000446	0.0126934	0.00976629	1661	tags=37%, list=12%, signal=33%	Dlat/Pdhb/Hmgcs1/Mlycd/Dld/Pdha1/Hmgcl/Ces1d/Pank3/Suclg2/Hsd17b4/Pdk3/Papss1/Acot7/Abcd1/Suclg1/Dgat2/Pdk4/Crot/Acat1/Pdk2/Sucla2/Mpc1/Ehhadh/Acaa2/Ogdh/Cs/Dgat1/Sult2b1/Acsl5/Sult1b1/Papss2/Scp2
GO:0033875	GO:0033875	ribonucleoside bisphosphate metabolic process	89	-0.661384	-1.61615	0.000446	0.0126934	0.00976629	1661	tags=37%, list=12%, signal=33%	Dlat/Pdhb/Hmgcs1/Mlycd/Dld/Pdha1/Hmgcl/Ces1d/Pank3/Suclg2/Hsd17b4/Pdk3/Papss1/Acot7/Abcd1/Suclg1/Dgat2/Pdk4/Crot/Acat1/Pdk2/Sucla2/Mpc1/Ehhadh/Acaa2/Ogdh/Cs/Dgat1/Sult2b1/Acsl5/Sult1b1/Papss2/Scp2
GO:0034032	GO:0034032	purine nucleoside bisphosphate metabolic process	89	-0.661384	-1.61615	0.000446	0.0126934	0.00976629	1661	tags=37%, list=12%, signal=33%	Dlat/Pdhb/Hmgcs1/Mlycd/Dld/Pdha1/Hmgcl/Ces1d/Pank3/Suclg2/Hsd17b4/Pdk3/Papss1/Acot7/Abcd1/Suclg1/Dgat2/Pdk4/Crot/Acat1/Pdk2/Sucla2/Mpc1/Ehhadh/Acaa2/Ogdh/Cs/Dgat1/Sult2b1/Acsl5/Sult1b1/Papss2/Scp2
GO:0016053	GO:0016053	organic acid biosynthetic process	209	-0.572245	-1.5162	0.000462863	0.0130141	0.0100131	1129	tags=23%, list=8%, signal=22%	Asl/Degs1/Got2/Apoc2/Malrd1/Glul/Mlycd/Acsf3/Nags/Ndufab1/Eif6/Nr1h3/Ces1d/Stard4/Abat/Cyp27a1/Gls/Acadl/Acot7/Abcd1/Pdk4/Mgst3/Got1/Abhd2/Pycrl/Lpgat1/Edn2/Edn1/Pklr/Sephs2/Lta4h/Otc/Cth/Akr1a1/Asah2/Fabp5/Ido1/Nr1d1/Pkm/Ldha/Glud1/Ugdh/Gsto1/Aldh1a1/Ggt1/Apoa4/Gip/Apoa1/Cd74
GO:0043171	GO:0043171	peptide catabolic process	21	-0.844411	-1.76078	0.00046425	0.0130141	0.0100131	771	tags=43%, list=5%, signal=41%	Cpe/Lta4h/Xpnpep1/Naaladl1/Dpep1/Enpep/Anpep/Ggt1/Ace
GO:0055090	GO:0055090	acylglycerol homeostasis	28	-0.804867	-1.74756	0.0004701	0.0130141	0.0100131	851	tags=46%, list=6%, signal=44%	Nr1h4/Apoc2/Med13/Nr1h3/Xbp1/Dgat2/Map2k1/Pla2g12b/Angptl4/Apoa4/Gip/Apoa1/Apoc3
GO:0070328	GO:0070328	triglyceride homeostasis	28	-0.804867	-1.74756	0.0004701	0.0130141	0.0100131	851	tags=46%, list=6%, signal=44%	Nr1h4/Apoc2/Med13/Nr1h3/Xbp1/Dgat2/Map2k1/Pla2g12b/Angptl4/Apoa4/Gip/Apoa1/Apoc3
GO:0050892	GO:0050892	intestinal absorption	33	-0.794004	-1.75075	0.000479047	0.0130141	0.0100131	1597	tags=67%, list=11%, signal=59%	Isx/Abcb1a/Tjp2/Fabp1/Ugcg/Vdr/F11r/Abcg8/Aco1/Cd36/Abcg5/Npc1l1/Dgat1/Slc26a6/Mogat2/Ezr/Vil1/Pls1/Slc5a1/Apoa4/Fabp2/Apoa1
GO:0050870	GO:0050870	positive regulation of T cell activation	142	-0.608495	-1.56471	0.000482416	0.0130141	0.0100131	1311	tags=18%, list=9%, signal=16%	Lgals8/Coro1a/Zbtb7b/Xbp1/Btnl2/Vnn1/Adk/Tfrc/Irf1/Bad/Lgals9/Rhoa/Prkcz/Hspd1/H2-DMa/Pnp/Dpp4/H2-T23/Hsph1/H2-Aa/Hsp90aa1/Pck1/H2-Ab1/Cd74/Ccl5
GO:0046390	GO:0046390	ribose phosphate biosynthetic process	127	-0.622358	-1.58209	0.00048271	0.0130141	0.0100131	2204	tags=35%, list=16%, signal=30%	Atp5l/Dlat/Bcl2l1/Pdhb/Mlycd/Tkt/Stat3/Dld/Pdha1/Pank3/Nme2/G6pdx/Pdk3/Papss1/Vcp/Stoml2/Acot7/Impdh2/Ppargc1a/Pdk4/Map2k1/Atp5h/Atp5k/Acat1/Hprt/Ak3/Atp5e/Ak2/Pdk2/Cmpk1/Pklr/Atp5g3/Atp5d/Pnp/Mpc1/Aprt/Aldoa/Atp5c1/Atp5a1/Acsl5/Rfk/Pkm/Atp5b/Papss2
GO:0046688	GO:0046688	response to copper ion	19	-0.855779	-1.7483	0.000483401	0.0130141	0.0100131	849	tags=32%, list=6%, signal=30%	Nfe2l2/Aoc1/Sod1/Sord/Mt1/Mt2
GO:0002577	GO:0002577	regulation of antigen processing and presentation	15	-0.877521	-1.74643	0.000485473	0.0130141	0.0100131	326	tags=27%, list=2%, signal=26%	Tap2/Thbs1/H2-Ab1/Cd74
GO:0031334	GO:0031334	positive regulation of protein-containing complex assembly	192	-0.576211	-1.51947	0.000488902	0.0130141	0.0100131	2456	tags=35%, list=17%, signal=30%	Bax/Gmfg/Bbc3/Bin1/Vasp/Dab2ip/Arfip2/Fas/Cttn/Gmfb/Fermt1/Faf1/Nck1/Vegfa/Stub1/Hip1r/Fmn1/Arpc5l/Mapre1/Arpc1a/Pak1/Creb1/Gsn/Arpin/Arpc1b/Wasf2/Arpc4/Sh3glb1/Arhgef5/Grb2/Psmc4/Brk1/Bak1/Coro1a/Usp50/Vcp/Psmc2/Psmc6/Coro1b/Tfrc/Sumo1/Slain2/Wasl/Arpc3/Psmc3/Rap1b/Cdc42ep2/Epn1/Ddx3x/Src/1810058I24Rik/Rhoa/Actr3/Snx9/Psmc5/Cd36/Arpc5/Rac1/Arf6/Pfn1/Scin/Arpc2/Iqgap2/Rhoc/Vil1/Hsp90aa1/Lgals3/Gda
GO:0060193	GO:0060193	positive regulation of lipase activity	38	-0.769199	-1.72295	0.000494655	0.0130141	0.0100131	811	tags=29%, list=6%, signal=27%	Phb2/Nr1h3/Phb/Arf4/Rhoa/Prkcz/Gna13/Rhoc/Apoa4/Apoa1/Ccl5
GO:0034368	GO:0034368	protein-lipid complex remodeling	19	-0.855101	-1.74692	0.000496378	0.0130141	0.0100131	547	tags=26%, list=4%, signal=25%	Pla2g12b/Mttp/Apob/Apoa4/Apoa1
GO:0034369	GO:0034369	plasma lipoprotein particle remodeling	19	-0.855101	-1.74692	0.000496378	0.0130141	0.0100131	547	tags=26%, list=4%, signal=25%	Pla2g12b/Mttp/Apob/Apoa4/Apoa1
GO:0044089	GO:0044089	positive regulation of cellular component biogenesis	408	-0.518844	-1.4025	0.000505219	0.0130763	0.0100609	2142	tags=25%, list=15%, signal=22%	Fas/Cttn/Gmfb/Rab3gap2/Pqbp1/Tesk1/Fermt1/Faf1/Nck1/Vegfa/Stub1/Hip1r/Fmn1/Arpc5l/Mapre1/Tac1/Arpc1a/Pak1/Creb1/Epha1/Gsn/Arpin/Arpc1b/Wasf2/Flot1/Srf/Trim28/Akirin1/Arpc4/Rock1/Sh3glb1/Arhgef5/Grb2/Psmc4/Dnm2/Brk1/Vps4b/G3bp2/Pxn/Bak1/Cldn3/Coro1a/Usp50/Vcp/Ndel1/Epha2/Psmc2/Psmc6/Coro1b/Rala/Tfrc/Sumo1/Slain2/Snf8/Rab7/Wasl/Arpc3/Psmc3/Tsg101/Rap1b/Rac2/Cdc42ep2/Epn1/Rock2/Ddx3x/Src/Myo5b/18100…
GO:0045639	GO:0045639	positive regulation of myeloid cell differentiation	75	-0.672975	-1.62348	0.000508948	0.0130763	0.0100609	1841	tags=32%, list=13%, signal=28%	Rb1/Brd1/Stat3/Hif1a/Creb1/Prmt1/Pithd1/Car2/Foxo3/Hmgb1/Isg15/Smap1/Stat1/Zfp36l1/Gnas/Klf10/Tyrobp/Trib1/Scin/Id2/Jun/Fos/Cd74/Ccl5
GO:0002824	GO:0002824	positive regulation of adaptive immune response based on somatic recombination of immune receptors built from immunoglobulin superfamily domains	83	-0.666974	-1.62265	0.00051013	0.0130763	0.0100609	1156	tags=22%, list=8%, signal=20%	Gm11127/H2-Q4/Tfrc/H2-Q7/Stx7/Fcer1g/Prkcz/Hspd1/H2-DMa/Pnp/H2-Q1/H2-T23/B2m/H2-D1/H2-K1/H2-Q2/Hspa8/H2-Ab1
GO:1902903	GO:1902903	regulation of supramolecular fiber organization	297	-0.539842	-1.4462	0.000512999	0.0130763	0.0100609	2459	tags=29%, list=17%, signal=24%	Smad4/Gmfg/Dyrk1a/Cx3cl1/Bin1/Vasp/Arfip2/Akap13/Pfdn1/Hdac2/Capza1/Cttn/Gmfb/Cotl1/Tesk1/Rb1/Specc1l/Pak2/Nck1/Flii/Hip1r/Fmn1/Arpc5l/Mapre1/Lats1/Tac1/Arpc1a/Pak1/Mkks/Epha1/Gsn/Pfdn5/Arpin/Arpc1b/Wasf2/Add3/Arpc4/Stmn1/Capn1/Arhgef5/Grb2/Camsap3/Brk1/Pxn/Twf1/Dbnl/Coro1a/Coro1b/Slain2/Dapk3/Wasl/Arpc3/Tmsb10/F11r/Cdc42ep2/Rock2/Prkcd/Capzb/Rhoa/Actr3/Snx9/Wdr1/Eps8/Synpo/Edn1/Capza2/Arpc5/Cib1…
GO:0030833	GO:0030833	regulation of actin filament polymerization	139	-0.612881	-1.57324	0.000513862	0.0130763	0.0100609	3160	tags=45%, list=22%, signal=36%	Pik3r2/Baiap2l1/Washc1/Spire2/Arhgap18/Hax1/Arfgef1/Cdc42ep5/Prkce/Tmod3/Bag4/Mtpn/Arfip1/Tpm1/Gmfg/Bin1/Vasp/Arfip2/Capza1/Cttn/Gmfb/Cotl1/Nck1/Flii/Hip1r/Fmn1/Arpc5l/Lats1/Arpc1a/Mkks/Gsn/Arpin/Arpc1b/Wasf2/Add3/Arpc4/Capn1/Grb2/Brk1/Twf1/Dbnl/Coro1a/Coro1b/Wasl/Arpc3/Tmsb10/Cdc42ep2/Prkcd/Capzb/Rhoa/Actr3/Snx9/Eps8/Capza2/Arpc5/Rac1/Arf6/Pfn1/Scin/Cfl1/Arpc2/Iqgap2/Vil1
GO:0031667	GO:0031667	response to nutrient levels	254	-0.558794	-1.49008	0.000517784	0.013099	0.0100784	2049	tags=26%, list=14%, signal=23%	Map1lc3a/Usf2/Nr1h4/Sirt2/Slc25a25/Cd3e/Glul/Ulk2/Bche/Mkks/Nuak2/Appl2/Hnrnpl/Srf/Foxo3/Rragd/Sh3glb1/Fbxo22/Eif2s1/Tmem135/Zc3h12a/Pcsk1n/Xbp1/Alad/Stat1/Vdr/Dap/Ahcy/Stk24/Mapk1/Cdkn2b/Nfe2l2/Ppargc1a/Aoc1/Sesn1/Pdk4/Gabarapl2/Cubn/Sod2/Pyy/Acadm/Pdk2/Map1lc3b/Klf10/Mapk3/Higd1a/Plec/Gabarap/Angptl4/Pim1/Hspa5/Dpyd/Cdkn1a/Ddit3/Sod1/Slc27a4/Atf4/Clic5/Jun/Zfp36/Krt20/Lct/Pck1/Atf3/Ghrl/Gip/Sct
GO:0046686	GO:0046686	response to cadmium ion	29	-0.798944	-1.73833	0.000526091	0.0131601	0.0101253	1760	tags=45%, list=12%, signal=39%	Gsn/Prnp/Chuk/Alad/Sumo1/Mapk1/Gss/Mapk3/Sord/Jun/Fos/Mt1/Mt2
GO:0002703	GO:0002703	regulation of leukocyte mediated immunity	172	-0.594822	-1.55537	0.00052628	0.0131601	0.0101253	1794	tags=23%, list=13%, signal=20%	Ddx58/Smad7/Tap2/Snx4/Lamp1/Vamp7/Cd177/Ddx1/Mavs/H2-T3/Hmgb1/Lyn/Ticam1/Tap1/Ndfip1/Gm11127/H2-Q4/Abr/Tfrc/Stxbp2/H2-Q7/Stx7/Rac2/Lgals9/Fcer1g/Vamp8/Prkcz/Hspd1/Dnase1/Pnp/Dpp4/H2-Q1/Tyrobp/H2-T23/B2m/H2-D1/H2-K1/H2-Q2/Hspa8
GO:0006692	GO:0006692	prostanoid metabolic process	29	-0.79829	-1.73691	0.000538255	0.0132709	0.0102106	776	tags=28%, list=5%, signal=26%	Ptgr1/Edn2/Akr1c14/Edn1/Fabp5/Hpgd/Acox1/Cd74
GO:0006693	GO:0006693	prostaglandin metabolic process	29	-0.79829	-1.73691	0.000538255	0.0132709	0.0102106	776	tags=28%, list=5%, signal=26%	Ptgr1/Edn2/Akr1c14/Edn1/Fabp5/Hpgd/Acox1/Cd74
GO:0007263	GO:0007263	nitric oxide mediated signal transduction	17	-0.862326	-1.73362	0.000539918	0.0132709	0.0102106	797	tags=35%, list=6%, signal=33%	Neurod1/Cd36/Thbs1/Mt1/Spink1/Mt2
GO:0032535	GO:0032535	regulation of cellular component size	322	-0.537955	-1.44767	0.000557202	0.013609	0.0104708	2174	tags=27%, list=15%, signal=24%	Wdtc1/Capza1/Cttn/Gmfb/Cotl1/Specc1l/Nck1/Pten/Flii/Vegfa/Cdk4/Hip1r/Fmn1/Arpc5l/Lats1/Ulk2/Arpc1a/Pak1/Mkks/Clns1a/Creb1/Gsn/Arpin/Arpc1b/Wasf2/Add3/Srf/Arpc4/Chmp3/Capn1/Grb2/Dnm2/Brk1/Twf1/Dbnl/Coro1a/Ilk/Anxa7/Ndel1/Sema6a/Coro1b/Pafah1b1/Rab21/Snf8/Rab5a/Ppp1r15a/Wasl/Arpc3/Tmsb10/Eif4g2/Rab22a/Picalm/Cdc42ep2/Ush1c/Ist1/Prkcd/Myo5b/Capzb/Prkg2/Rhoa/Actr3/Ifrd1/Snx9/Rab11a/Wdr1/Eps8/Edn1/Cap…
GO:0002831	GO:0002831	regulation of response to biotic stimulus	220	-0.55933	-1.48278	0.000562783	0.013609	0.0104708	2997	tags=34%, list=21%, signal=27%	Gfer/Apoe/Fgl2/Parp9/Irgm2/Traf6/Tigar/Hmgb2/Zbp1/Clec2d/Sec14l1/Pparg/Nploc4/Cd160/Dnaja3/Cx3cl1/Pcbp2/Sash1/Adar/Klrd1/Appl1/Samhd1/Pqbp1/Il15/Riok3/Ythdf3/Sirt2/Ddx58/Gsdme/Rbm14/Lsm14a/Trim15/Tnfaip3/Lyar/Tap2/Trafd1/Appl2/Lamp1/Hexim1/Zc3hav1/Mavs/Smpdl3b/Dtx3l/Sfpq/Hmgb1/Zc3h12a/Tap1/Ppm1b/Ythdf2/Tbk1/Nmi/Stat1/Ddx60/C1qbp/Parp14/Cdc37/Irf1/Ifi35/Lgals9/Prdx2/Hspd1/Tkfc/Optn/Mapk3/Tyrobp/Tr…
GO:0050886	GO:0050886	endocrine process	50	-0.727184	-1.68842	0.00056311	0.013609	0.0104708	1053	tags=26%, list=7%, signal=24%	G6pdx/Rab11fip3/Gnas/Rab11fip1/Rhoa/Edn2/Tbx3/Edn1/Cyba/Enpep/Ace2/Ghrl/Ace
GO:0006119	GO:0006119	oxidative phosphorylation	87	-0.649431	-1.59218	0.000573006	0.0137713	0.0105956	1677	tags=38%, list=12%, signal=34%	Cox5a/Dld/Ndufs1/Ndufb8/Ndufs8/Cycs/Sdhc/Vcp/Sdhd/Stoml2/Cox4i1/Abcd1/Cyc1/Gadd45gip1/Ndufs2/Atp5h/Pink1/Ndufv3/Ndufv2/Rhoa/Sdha/Mtch2/Ndufa10/Atp5d/Nupr1/Uqcrfs1/Ndufv1/Atp5c1/Cox7a1/Atp5a1/Uqcrc1/Atp5b/Apoc3
GO:0042445	GO:0042445	hormone metabolic process	124	-0.614867	-1.55907	0.00059033	0.0140722	0.0108272	1961	tags=26%, list=14%, signal=22%	Stub1/Tiparp/Pcsk1/Bco2/Hif1a/Dgkq/Plekha1/Cyp2c55/Iyd/Hsd17b4/Clcn2/Pcsk1n/Plb1/Rbp4/Hsd17b11/Ppargc1a/Fdx1/Cpe/Akr1c14/Atp1a1/Sgpl1/Slc16a10/Afp/Egr1/Adh6a/Cyp3a13/Enpep/Sult1b1/Adh1/Scp2/Aldh1a1/Ace
GO:0006801	GO:0006801	superoxide metabolic process	56	-0.711032	-1.6705	0.000592036	0.0140722	0.0108272	849	tags=23%, list=6%, signal=22%	Nfe2l2/Prkcd/Gnai3/Sod2/Prdx2/Cd36/Edn1/Tyrobp/Prdx1/Cyba/Sod1/Apoa4/Gstp1
GO:0002227	GO:0002227	innate immune response in mucosa	23	0.794349	1.98249	0.0006088	0.0143916	0.0110729	703	tags=61%, list=5%, signal=58%	Defa29/Defa30/Defa24/Defa17/Defa22/Defa26/Defa21/Defa5/Defa20/Defa3/Defa27/Rpl39/Defa35/Defa34
GO:0042274	GO:0042274	ribosomal small subunit biogenesis	71	0.601056	1.79707	0.000613088	0.0144142	0.0110903	1567	tags=32%, list=11%, signal=29%	Rps21/Rps15/Rps16/Rps25/Rps8/Rps19/Rps17/Rps7/Rps2/Rps24/Riok1/Rps6/Rps5/Lsm6/Rps10/Rps14/Rps27l/Rpsa/Nom1/Kri1/Rps28/Ercc2/Nat10
GO:0032273	GO:0032273	positive regulation of protein polymerization	106	-0.633744	-1.58594	0.000617781	0.0144461	0.0111148	3496	tags=54%, list=25%, signal=41%	Ptk2b/Map1b/Dctn1/Cdkn1b/Tppp3/Cdc42ep4/Nck2/Pde4dip/Baiap2l1/Washc1/Spire2/Cdc42ep5/Apc/Mapk8/Arl2/Prkce/Bag4/Arfip1/Gmfg/Bin1/Vasp/Arfip2/Cttn/Gmfb/Nck1/Hip1r/Fmn1/Arpc5l/Mapre1/Arpc1a/Pak1/Gsn/Arpin/Arpc1b/Wasf2/Arpc4/Grb2/Brk1/Coro1a/Coro1b/Slain2/Wasl/Arpc3/Cdc42ep2/Rhoa/Actr3/Snx9/Arpc5/Rac1/Arf6/Pfn1/Scin/Arpc2/Iqgap2/Vil1/Hsp90aa1/Gda
GO:0045333	GO:0045333	cellular respiration	132	-0.611911	-1.55876	0.000629281	0.0144969	0.0111539	2135	tags=42%, list=15%, signal=36%	Dlat/Chchd4/Pdhb/Sco2/Ndufs6/Slc25a25/Hif1a/Cox5a/Dld/Pdha1/Idh3a/Ndufs1/Dlst/Ndufb8/Suclg2/Ndufs8/Cycs/Sdhc/Vcp/Sdhd/Coq10b/Trap1/Cox4i1/Idh2/Idh3b/Cyc1/Suclg1/Ppargc1a/Ndufs2/Aco2/Bloc1s1/Pink1/Ndufv3/Aco1/Fh1/Sod2/Ndufv2/Sdha/Idh3g/Mtch2/Ndufa10/Sucla2/Atp5d/Gpd1/Prelid1/Uqcrfs1/Sdhb/Ogdh/Ndufv1/Cs/Uqcrc1/Mdh2/Idh1/Cat/Mdh1
GO:1903037	GO:1903037	regulation of leukocyte cell-cell adhesion	229	-0.555357	-1.47581	0.000635079	0.0144969	0.0111539	1756	tags=21%, list=12%, signal=19%	Smad7/Cd3e/Efnb2/Prnp/Sart1/Rc3h1/Zmiz1/Laptm5/Nfkbiz/Capn1/Zc3h12a/Lgals8/Coro1a/Zbtb7b/Xbp1/Btnl2/Ndfip1/Vnn1/Adk/Tfrc/Irf1/Peli1/Prkar1a/Bad/Lgals9/Casp3/Rhoa/Cebpb/Prdx2/Prkcz/Hspd1/H2-DMa/Pnp/Dpp4/Klf4/Ido1/H2-T23/St3gal4/Arg2/Hsph1/H2-Aa/Hsp90aa1/Lgals3/Pck1/H2-Ab1/Gstp1/Cd74/Ccl5
GO:0019318	GO:0019318	hexose metabolic process	189	-0.580458	-1.53075	0.000636806	0.0144969	0.0111539	2419	tags=35%, list=17%, signal=30%	Galk2/Ppp4r3a/Stk11/Ncoa2/Pmm2/Gale/Per2/Kat2b/Pfkl/Wdtc1/Dlat/Pfkfb4/Pdhb/Irs2/Serp1/Mlycd/Arpp19/Hif1a/Dgkq/Pgm2/Pdha1/Fuca2/Pgm1/Hmgb1/Gnpda1/G6pdx/Mpi/Pdk3/Ddb1/Dcxr/Tff3/Ppp1cb/Rbp4/Maea/Pgp/Dgat2/Pdk4/Bad/Src/Gpd2/Acadm/Pdk2/Hk2/Tkfc/Gpi1/Cd36/Pfkp/Midn/Ppp1ca/Gpd1/Galm/Dyrk2/Aldoa/Fabp5/Pgk1/Khk/Gpt/Fbp2/Sord/Atf4/Tpi1/Pkm/Ldha/Gapdh/Aldob/Pck1/Atf3
GO:0032642	GO:0032642	regulation of chemokine production	60	-0.690586	-1.63594	0.000639763	0.0144969	0.0111539	1627	tags=22%, list=11%, signal=19%	Zfpm1/Mavs/Hmgb1/Ticam1/Epha2/Erbin/Lgals9/Klf4/Arg2/Egr1/Gstp1/Cd74/Ccl5
GO:0008217	GO:0008217	regulation of blood pressure	107	-0.622106	-1.55839	0.000639996	0.0144969	0.0111539	908	tags=19%, list=6%, signal=18%	F11r/Camk2n1/Gnas/Sod2/Rhoa/Edn2/Slc2a5/Atp1a1/Nampt/Cd36/Edn1/Cyba/Sod1/Ephx2/Id2/Enpep/Ace2/Anpep/Ace/Guca2b
GO:0006734	GO:0006734	NADH metabolic process	28	-0.799626	-1.73617	0.000640061	0.0144969	0.0111539	1600	tags=50%, list=11%, signal=44%	Idh3a/Dlst/Vcp/Idh3b/Gpd2/Idh3g/Gpi1/Pfkp/Gpd1/Ogdh/Mdh2/Ldha/Aldob/Mdh1
GO:0009135	GO:0009135	purine nucleoside diphosphate metabolic process	79	-0.672145	-1.63056	0.000649405	0.014541	0.0111879	846	tags=30%, list=6%, signal=29%	Ppargc1a/Bad/Ak3/Ddit4/Ak2/Hkdc1/Hk2/Mtch2/Tkfc/Gpi1/Pklr/Pgam1/Pfkp/Nupr1/Gpd1/Ogdh/Aldoa/Pgk1/Khk/Eno1/Tpi1/Pkm/Gapdh/Aldob
GO:0009179	GO:0009179	purine ribonucleoside diphosphate metabolic process	79	-0.672145	-1.63056	0.000649405	0.014541	0.0111879	846	tags=30%, list=6%, signal=29%	Ppargc1a/Bad/Ak3/Ddit4/Ak2/Hkdc1/Hk2/Mtch2/Tkfc/Gpi1/Pklr/Pgam1/Pfkp/Nupr1/Gpd1/Ogdh/Aldoa/Pgk1/Khk/Eno1/Tpi1/Pkm/Gapdh/Aldob
GO:0009185	GO:0009185	ribonucleoside diphosphate metabolic process	83	-0.661026	-1.60818	0.000656412	0.014541	0.0111879	846	tags=30%, list=6%, signal=28%	Ppargc1a/Bad/Ak3/Ddit4/Ak2/Hkdc1/Hk2/Mtch2/Cmpk1/Tkfc/Gpi1/Pklr/Pgam1/Pfkp/Nupr1/Gpd1/Ogdh/Aldoa/Pgk1/Khk/Eno1/Tpi1/Pkm/Gapdh/Aldob
GO:0097178	GO:0097178	ruffle assembly	39	-0.756205	-1.69949	0.000657402	0.014541	0.0111879	1291	tags=28%, list=9%, signal=26%	Dbnl/Ndel1/Rhog/Coro1c/Eps8/Rac1/Eps8l2/Cobl/Arf6/Pfn1/Eps8l3
GO:0032272	GO:0032272	negative regulation of protein polymerization	65	-0.696489	-1.65661	0.000658817	0.014541	0.0111879	1980	tags=34%, list=14%, signal=29%	Flii/Hip1r/Mapre1/Mkks/Gsn/Add3/Stmn1/Capn1/Twf1/Tmsb10/Prkcd/Capzb/Eps8/Capza2/Vdac2/Pfn1/Scin/Cfl1/Arpc2/Fkbp4/Vil1/Sgk1
GO:0032970	GO:0032970	regulation of actin filament-based process	305	-0.540484	-1.44796	0.000664283	0.0145774	0.0112158	2657	tags=33%, list=19%, signal=27%	Bag4/Mtpn/Arfip1/Tpm1/Cd2ap/Trpm2/Hras/Smad4/Gmfg/Cx3cl1/Bin1/Vasp/Arhgap17/Arfip2/Akap13/Hdac2/Capza1/Cttn/Gmfb/Rhobtb3/Cotl1/Tesk1/Gata4/Rhof/Specc1l/Pak2/Nck1/Flii/Hip1r/Fmn1/Arpc5l/Lats1/Tac1/Arpc1a/Pak1/Mkks/Epha1/Gsn/Arpin/Arpc1b/Wasf2/Add3/Sri/Arpc4/Rock1/Rhod/Stmn1/Capn1/Arhgef5/Arhgdib/Grb2/Brk1/Pxn/Twf1/Dbnl/Coro1a/Ilk/Coro1b/Sumo1/Dapk3/Rhog/Wasl/Arpc3/Tmsb10/Rnd3/F11r/Rac2/Cdc42ep2/Ro…
GO:0034599	GO:0034599	cellular response to oxidative stress	231	-0.559481	-1.48452	0.000667203	0.0145774	0.0112158	2196	tags=35%, list=16%, signal=30%	Hdac2/Gskip/Keap1/Rela/Chchd4/Rnf146/Ralbp1/Mgat3/Gata4/Cflar/Aldh3b1/Sirt2/Dhfr/Tnfaip3/Hif1a/Cpeb2/Plekha1/Chuk/Foxo3/Endog/Mapkap1/Epas1/Prdx3/Ccs/Capn1/Txn1/Sfpq/Apex1/Kdm6b/Eif2s1/G6pdx/Zc3h12a/Ncoa7/Fabp1/Xbp1/Romo1/Trap1/Vnn1/Stk25/Srxn1/Ppia/Abcd1/Jak2/Oser1/Stk24/Mapk1/Nfe2l2/Ppargc1a/Prkcd/Trp53inp1/Msra/Src/Pink1/Zfp622/Sod2/Ubqln1/Aldh2/Slc11a2/Nr4a2/P4hb/Prdx2/Pdk2/Slc25a24/Cd36/Pdcd…
GO:0046456	GO:0046456	icosanoid biosynthetic process	30	-0.787515	-1.71926	0.00067484	0.0146701	0.0112872	786	tags=23%, list=6%, signal=22%	Mgst3/Edn2/Edn1/Lta4h/Fabp5/Ggt1/Cd74
GO:0046364	GO:0046364	monosaccharide biosynthetic process	73	-0.678079	-1.63348	0.000682148	0.0147165	0.0113229	1377	tags=32%, list=10%, signal=29%	Gnpda1/G6pdx/Ddb1/Rbp4/Maea/Pgp/Dgat2/Gpd2/Acadm/Pdk2/Gpi1/Gpd1/Akr1a1/Pgk1/Gpt/Fbp2/Sord/Atf4/Tpi1/Gapdh/Gsto1/Pck1/Atf3
GO:0002444	GO:0002444	myeloid leukocyte mediated immunity	75	-0.669565	-1.61525	0.000683776	0.0147165	0.0113229	1714	tags=25%, list=12%, signal=22%	Snx4/Vamp7/Cd177/Ddx1/Mavs/Lyn/Ticam1/Abr/Stxbp2/Ywhaz/Rac2/Fcer1g/Vamp8/Wdr1/Dnase1/Tyrobp/H2-T23/Chga/Ace
GO:0042743	GO:0042743	hydrogen peroxide metabolic process	36	-0.762501	-1.70451	0.000692042	0.0148207	0.011403	913	tags=44%, list=6%, signal=42%	Prdx3/Cycs/Prdx6/Hba-a1/Txnrd1/Pink1/Sod2/Prdx2/Gpx3/Prdx1/Cyba/Sod1/Prdx5/Acox1/Cat/Apoa4
GO:0006493	GO:0006493	protein O-linked glycosylation	47	0.668295	1.91771	0.000711269	0.0151574	0.0116621	2142	tags=64%, list=15%, signal=54%	Ogt/Galnt4/Galnt7/St6galnac2/Pomt1/Tet2/Pofut1/B3galnt2/Xxylt1/Slc35c1/Tmtc4/Pomgnt1/C1galt1/Galnt3/Vegfb/Pomt2/Gxylt1/Galnt1/Tmtc2/Galnt11/Tet3/Galnt10/Plod3/Pomk/Tmtc3/B4gat1/Pofut2/Large1/Poglut1/Large2
GO:0090279	GO:0090279	regulation of calcium ion import	32	-0.779984	-1.71128	0.000726365	0.0154032	0.0118512	51	tags=12%, list=0%, signal=12%	Vdac1/Lgals3/Ace/Spink1
GO:0006006	GO:0006006	glucose metabolic process	162	-0.587806	-1.53036	0.000736011	0.0154873	0.0119159	2404	tags=35%, list=17%, signal=29%	Ppp4r3a/Stk11/Ncoa2/Per2/Kat2b/Pfkl/Wdtc1/Dlat/Pdhb/Irs2/Serp1/Mlycd/Arpp19/Hif1a/Dgkq/Pgm2/Pdha1/Pgm1/Hmgb1/G6pdx/Pdk3/Ddb1/Dcxr/Tff3/Ppp1cb/Rbp4/Maea/Pgp/Dgat2/Pdk4/Bad/Src/Gpd2/Acadm/Pdk2/Hk2/Gpi1/Cd36/Pfkp/Midn/Ppp1ca/Gpd1/Galm/Dyrk2/Fabp5/Pgk1/Khk/Gpt/Fbp2/Atf4/Tpi1/Pkm/Ldha/Gapdh/Pck1/Atf3
GO:0046394	GO:0046394	carboxylic acid biosynthetic process	203	-0.571496	-1.51267	0.000737492	0.0154873	0.0119159	1946	tags=24%, list=14%, signal=21%	Asl/Degs1/Got2/Apoc2/Malrd1/Glul/Mlycd/Acsf3/Nags/Ndufab1/Eif6/Nr1h3/Ces1d/Stard4/Abat/Cyp27a1/Gls/Acadl/Acot7/Abcd1/Pdk4/Mgst3/Got1/Abhd2/Pycrl/Lpgat1/Edn2/Edn1/Pklr/Lta4h/Otc/Cth/Akr1a1/Asah2/Fabp5/Ido1/Nr1d1/Pkm/Ldha/Glud1/Ugdh/Gsto1/Aldh1a1/Ggt1/Apoa4/Gip/Apoa1/Cd74
GO:0016051	GO:0016051	carbohydrate biosynthetic process	149	-0.601822	-1.55687	0.000746468	0.0156001	0.0120027	1377	tags=21%, list=10%, signal=20%	Gnpda1/G6pdx/Ddb1/Ugp2/Ppp1cb/Rbp4/Maea/Pgp/Dgat2/Got1/Gpd2/Acadm/Pdk2/Gpi1/Cd36/Ppp1ca/Cltc/Gpd1/Akr1a1/Dyrk2/Pgk1/Nr1d1/St3gal4/Gpt/Fbp2/Sord/Atf4/Tpi1/Gapdh/Gsto1/Pck1/Atf3
GO:0090022	GO:0090022	regulation of neutrophil chemotaxis	23	-0.835305	-1.74992	0.0007745	0.0160523	0.0123506	1061	tags=35%, list=7%, signal=32%	C1qbp/Rac2/Edn1/Rac1/Bst1/Dpp4/Mpp1/Cd74
GO:1902905	GO:1902905	positive regulation of supramolecular fiber organization	162	-0.587158	-1.52868	0.000775528	0.0160523	0.0123506	2121	tags=31%, list=15%, signal=27%	Cttn/Gmfb/Tesk1/Rb1/Nck1/Hip1r/Fmn1/Arpc5l/Mapre1/Tac1/Arpc1a/Pak1/Epha1/Gsn/Arpin/Arpc1b/Wasf2/Arpc4/Arhgef5/Grb2/Brk1/Pxn/Coro1a/Coro1b/Slain2/Wasl/Arpc3/Cdc42ep2/Rock2/Rhoa/Actr3/Snx9/Wdr1/Synpo/Edn1/Arpc5/S100a10/Rac1/Arf6/Pfn1/Scin/Cfl1/Arpc2/Iqgap2/Dstn/Rhoc/Id1/Vil1/Gda/Apoa1
GO:0017144	GO:0017144	drug metabolic process	33	-0.783954	-1.72859	0.000805384	0.0164958	0.0126919	1570	tags=42%, list=11%, signal=38%	Abcc2/Cyp2c55/Nr1i2/Fmo4/Cyp2c68/Cyp2j6/Cyp2c66/Cyp2c29/Cyp2c65/Cbr1/Fmo5/Dpep1/Cyp2d26/Cyp2b10
GO:0042573	GO:0042573	retinoic acid metabolic process	15	-0.867512	-1.72651	0.00080548	0.0164958	0.0126919	116	tags=40%, list=1%, signal=40%	Bco2/Cyp2c55/Adh6a/Cyp3a13/Adh1/Aldh1a1
GO:0043254	GO:0043254	regulation of protein-containing complex assembly	360	-0.521409	-1.4065	0.000808393	0.0164958	0.0126919	3160	tags=38%, list=22%, signal=30%	Abl1/Sptan1/Pde4dip/Pik3r2/Baiap2l1/Washc1/Nr1h2/Spire2/Lcmt1/Pih1d1/Arhgap18/Fnip1/Hax1/Arfgef1/Apoe/Cdc42ep5/Apc/Mapk8/Arl2/Irgm2/Prkce/Lcp1/Tmod3/Tfip11/Bag4/Mtpn/Arfip1/Park7/Cptp/Tpm1/Traf2/Bax/Gmfg/Dyrk1a/Bbc3/Bin1/Vasp/Sar1b/Pex5/Dab2ip/Arfip2/Isl1/Capza1/Fas/Cttn/Gmfb/Cotl1/Xaf1/Fermt1/Faf1/Nck1/Riok3/Sirt2/Flii/Vegfa/Stub1/Fblim1/Hip1r/Fmn1/Arpc5l/Mapre1/Lats1/Arpc1a/Pak1/Mkks/Creb1/Gsn/…
GO:0019730	GO:0019730	antimicrobial humoral response	69	0.589615	1.77084	0.000866187	0.0175921	0.0135354	703	tags=33%, list=5%, signal=32%	Defa29/Dmbt1/Defa30/Defa24/Defa17/Defa22/Ang4/Defa26/Reg3b/Defa21/Mmp7/Defa5/Defa20/Defa3/Rps19/Rpl30/Wfdc10/Defa27/Rpl39/Defa35/Reg3g/App/Defa34
GO:0002761	GO:0002761	regulation of myeloid leukocyte differentiation	87	-0.643871	-1.57855	0.0008836	0.0178237	0.0137136	1627	tags=23%, list=11%, signal=20%	Zfpm1/Car2/Nme2/Tjp2/Lyn/Ndfip1/Zfp36l1/Esrra/Gnas/Tob2/Cebpb/Mafb/Klf10/Tyrobp/Trib1/Id2/Jun/Fos/Cd74/Ccl5
GO:0007588	GO:0007588	excretion	27	-0.795994	-1.70084	0.000885831	0.0178237	0.0137136	838	tags=33%, list=6%, signal=31%	Gnas/Abcg8/Edn1/Amn/Abcg5/Slc9a3r1/Anpep/Ace/Guca2b
GO:0002819	GO:0002819	regulation of adaptive immune response	139	-0.602731	-1.54719	0.000910696	0.0182392	0.0140332	1533	tags=22%, list=11%, signal=20%	Tnfaip3/Tap2/Rc3h1/Nfkbiz/H2-T3/Hmgb1/Zc3h12a/Zbtb7b/Ndfip1/Gm11127/H2-Q4/Tfrc/H2-Q7/Irf1/Stx7/Fcer1g/Prkcz/Hspd1/H2-DMa/Pnp/Dpp4/H2-Q1/H2-T23/Irf7/B2m/H2-D1/H2-K1/H2-Q2/Hspa8/H2-Ab1/Cd74
GO:0043523	GO:0043523	regulation of neuron apoptotic process	206	-0.563097	-1.48995	0.000922597	0.0183323	0.0141049	2500	tags=30%, list=18%, signal=25%	Birc5/Hras/Bax/Hdac3/Akt1s1/Cx3cl1/Bbc3/Isl1/Fas/Ralbp1/Cpeb4/Bcl2l1/Vegfa/Slc30a10/Bok/Kras/Hif1a/Prnp/Atf2/Foxo3/Map3k11/Rock1/Prdx3/Retreg1/Ctsz/G6pdx/Snx6/Coro1a/Ilk/Ube2m/Jak2/Egln2/Ppargc1a/Casp6/Bag1/Foxq1/Pink1/Sod2/Casp3/Nr4a2/Rhoa/Cebpb/Fis1/Prdx2/Hspd1/Gpi1/Optn/Gclm/Cdc42/Tyrobp/Pmaip1/Mcl1/Ddit3/Btg2/Sod1/Hsp90ab1/Atf4/Hsph1/Egr1/Jun/Mt1/Sct
GO:0006506	GO:0006506	GPI anchor biosynthetic process	30	0.750222	1.96786	0.00092886	0.0183323	0.0141049	2331	tags=63%, list=16%, signal=53%	Dpm3/Pigt/Pgap2/Pigq/Pigyl/Pgap1/Pigu/Pigo/Pigk/Dpm2/Pigm/Pign/Pigb/Pigx/Pigg/Pigp/Pigl/Pyurf/Pigf
GO:0032602	GO:0032602	chemokine production	62	-0.689142	-1.63383	0.00093017	0.0183323	0.0141049	1627	tags=21%, list=11%, signal=19%	Zfpm1/Mavs/Hmgb1/Ticam1/Epha2/Erbin/Lgals9/Klf4/Arg2/Egr1/Gstp1/Cd74/Ccl5
GO:0110053	GO:0110053	regulation of actin filament organization	217	-0.555473	-1.47179	0.000939938	0.0183323	0.0141049	2164	tags=29%, list=15%, signal=25%	Capza1/Cttn/Gmfb/Cotl1/Tesk1/Specc1l/Pak2/Nck1/Flii/Hip1r/Fmn1/Arpc5l/Lats1/Tac1/Arpc1a/Pak1/Mkks/Epha1/Gsn/Arpin/Arpc1b/Wasf2/Add3/Arpc4/Stmn1/Capn1/Arhgef5/Grb2/Brk1/Pxn/Twf1/Dbnl/Coro1a/Coro1b/Wasl/Arpc3/Tmsb10/F11r/Cdc42ep2/Rock2/Prkcd/Capzb/Rhoa/Actr3/Snx9/Wdr1/Eps8/Synpo/Capza2/Arpc5/S100a10/Rac1/Arf6/Pfn1/Actg1/Scin/Cfl1/Arpc2/Iqgap2/Dstn/Rhoc/Id1/Vil1/Apoa1
GO:0006458	GO:0006458	'de novo' protein folding	34	-0.769618	-1.70728	0.000940772	0.0183323	0.0141049	1500	tags=47%, list=11%, signal=42%	Sdf2l1/Sh3glb1/Entpd5/H2-DMb1/Cct2/Bag1/Dnajc7/St13/H2-DMa/Hspa5/Hspa1b/Hspa1a/Hsph1/Dnajb1/Hspa8/Cd74
GO:0051084	GO:0051084	'de novo' posttranslational protein folding	34	-0.769618	-1.70728	0.000940772	0.0183323	0.0141049	1500	tags=47%, list=11%, signal=42%	Sdf2l1/Sh3glb1/Entpd5/H2-DMb1/Cct2/Bag1/Dnajc7/St13/H2-DMa/Hspa5/Hspa1b/Hspa1a/Hsph1/Dnajb1/Hspa8/Cd74
GO:0061005	GO:0061005	cell differentiation involved in kidney development	31	0.719206	1.90655	0.000947253	0.0183682	0.0141325	2299	tags=39%, list=16%, signal=32%	Prom1/Lgr4/Mtss1/Smo/Notch1/Hes1/Ctnnb1/Amer1/Ptch1/Notch2/Ext1/Ptpro
GO:0008637	GO:0008637	apoptotic mitochondrial changes	104	-0.630416	-1.57604	0.000951103	0.0183682	0.0141325	1898	tags=33%, list=13%, signal=29%	Hip1r/Triap1/Rhot2/Bok/Atf2/Dap3/Ndufs1/Atg3/Sh3glb1/Bak1/Vps35/Bnip3l/Lmna/Bad/Bloc1s2/Pink1/Sod2/Fis1/Hk2/Mtch2/Hspd1/Gclm/Higd1a/Vdac2/Pnp/Prelid1/Ghitm/Acaa2/Pmaip1/Mcl1/Cideb/Sfn/Jun/Slc25a5
GO:0030838	GO:0030838	positive regulation of actin filament polymerization	79	-0.66437	-1.6117	0.000965916	0.0185713	0.0142888	2657	tags=46%, list=19%, signal=37%	Bag4/Arfip1/Gmfg/Bin1/Vasp/Arfip2/Cttn/Gmfb/Nck1/Hip1r/Fmn1/Arpc5l/Arpc1a/Gsn/Arpin/Arpc1b/Wasf2/Arpc4/Grb2/Brk1/Coro1a/Coro1b/Wasl/Arpc3/Cdc42ep2/Rhoa/Actr3/Snx9/Arpc5/Rac1/Arf6/Pfn1/Scin/Arpc2/Iqgap2/Vil1
GO:0050727	GO:0050727	regulation of inflammatory response	231	-0.552961	-1.46722	0.0009744	0.0186516	0.0143505	1821	tags=21%, list=13%, signal=19%	Tac1/Tnfaip3/Socs3/Snx4/Vamp7/Nr1h3/Smpdl3b/Casp4/Nfkbiz/Ctss/Psmb4/Lyn/Kars/Tnip1/Ndfip1/Nlrp6/Abr/Nmi/Vps35/Psma1/Ddt/Jak2/Casp1/Abhd12/Aldh2/Ifi35/Lgals9/Cebpb/Fcer1g/Pmp22/Vamp8/Enpp3/Hspd1/Dnase1/Bst1/Nupr1/Ido1/Nr1d1/H2-T23/Sod1/Nfkbia/Gpx4/Zfp36/Ghrl/Ggt1/Gstp1/Ace/Apoa1/Ccl5
GO:0007163	GO:0007163	establishment or maintenance of cell polarity	180	-0.573855	-1.5026	0.000979824	0.0186671	0.0143624	2123	tags=29%, list=15%, signal=25%	Gbf1/Rhobtb3/Pdzd11/Rhof/Fermt1/Sipa1l3/Fbxw11/Pak1/Gsn/Wee1/Sdccag8/Nsfl1c/Dlg3/Mapkap1/Rhod/Camsap3/Pard6b/Ift20/Ilk/Llgl2/Ndel1/Stk25/Pafah1b1/Rhog/Rnd3/Rap1b/Rac2/Lmna/Arf4/Golph3/Ctnna1/Rhoa/Actr3/Pdlim1/Synj2bp/Wdr1/Prkcz/Cd3g/Arpc5/Pdcd6ip/Rac1/Misp/Cdc42/Arf6/Rhob/Cfl1/Hsp90ab1/Rhoc/Actb/Ezr/Hsp90aa1/Slc9a3r1
GO:0003044	GO:0003044	regulation of systemic arterial blood pressure mediated by a chemical signal	27	-0.792212	-1.69276	0.000984943	0.0186671	0.0143624	687	tags=33%, list=5%, signal=32%	Sod2/Rhoa/Edn2/Slc2a5/Edn1/Cyba/Enpep/Ace2/Ace
GO:0071407	GO:0071407	cellular response to organic cyclic compound	322	-0.529683	-1.42541	0.000988156	0.0186671	0.0143624	2211	tags=31%, list=16%, signal=27%	Bmp2/Ptges3/Trpm2/Ppp5c/Safb/Fam210b/Ifih1/Ncoa2/Pde12/Kdm3a/Akap13/Isl1/Hdac2/Cdc5l/Klf16/Rnf14/Pqbp1/Pak2/Ppp1r9b/Nr1h4/Riok3/Sirt2/Ddx58/Zbtb7a/Cdk4/Smad1/Tiparp/Stat3/Lats1/Nr3c2/Pak1/Sp5/Zmiz1/Flot1/Phb2/Zc3hav1/Pak4/Mavs/Ces1d/Slc26a3/Aplp1/Dnm2/Zc3h12a/Akap7/Ufm1/Ruvbl2/Wbp2/Phb/Gramd1b/Vps35/Klf9/Stat1/Eif4e/Vdr/Zfp36l1/Jak2/Ube2l3/Mapk1/Rap1b/Rock2/Gnas/Aoc1/Casp6/Hnrnpk/Fdx1/Src/Golph3/…
GO:0002705	GO:0002705	positive regulation of leukocyte mediated immunity	105	-0.627952	-1.57032	0.000999675	0.0186685	0.0143635	1794	tags=23%, list=13%, signal=20%	Tap2/Lamp1/Cd177/Ddx1/Mavs/H2-T3/Ticam1/Gm11127/H2-Q4/Tfrc/H2-Q7/Stx7/Fcer1g/Prkcz/Hspd1/Pnp/H2-Q1/Tyrobp/H2-T23/B2m/H2-D1/H2-K1/H2-Q2/Hspa8
GO:0002822	GO:0002822	regulation of adaptive immune response based on somatic recombination of immune receptors built from immunoglobulin superfamily domains	124	-0.606135	-1.53693	0.00100099	0.0186685	0.0143635	1919	tags=24%, list=14%, signal=21%	Smad7/Tnfaip3/Tap2/Rc3h1/Nfkbiz/H2-T3/Hmgb1/Zc3h12a/Zbtb7b/Ndfip1/Gm11127/H2-Q4/Tfrc/H2-Q7/Irf1/Stx7/Fcer1g/Prkcz/Hspd1/H2-DMa/Pnp/Dpp4/H2-Q1/H2-T23/B2m/H2-D1/H2-K1/H2-Q2/Hspa8/H2-Ab1
GO:0002456	GO:0002456	T cell mediated immunity	88	-0.641759	-1.5723	0.00100141	0.0186685	0.0143635	1156	tags=23%, list=8%, signal=21%	H2-T3/Hmgb1/Gm11127/H2-Q4/H2-Q7/Stx7/Hprt/Cd8a/Prkcz/Hspd1/Pnp/Dpp4/H2-Q1/Gzmb/H2-T23/B2m/H2-D1/H2-K1/H2-Q2/Hspa8
GO:0009260	GO:0009260	ribonucleotide biosynthetic process	121	-0.623392	-1.57795	0.00100549	0.0186685	0.0143635	1661	tags=35%, list=12%, signal=31%	Atp5l/Dlat/Bcl2l1/Pdhb/Mlycd/Stat3/Dld/Pdha1/Pank3/Nme2/Pdk3/Papss1/Vcp/Stoml2/Acot7/Impdh2/Ppargc1a/Pdk4/Map2k1/Atp5h/Atp5k/Acat1/Hprt/Ak3/Atp5e/Ak2/Pdk2/Cmpk1/Pklr/Atp5g3/Atp5d/Pnp/Mpc1/Aprt/Aldoa/Atp5c1/Atp5a1/Acsl5/Rfk/Pkm/Atp5b/Papss2
GO:0002708	GO:0002708	positive regulation of lymphocyte mediated immunity	88	-0.641315	-1.57121	0.00103354	0.0191073	0.0147011	1156	tags=18%, list=8%, signal=17%	Gm11127/H2-Q4/Tfrc/H2-Q7/Stx7/Fcer1g/Prkcz/Hspd1/Pnp/H2-Q1/H2-T23/B2m/H2-D1/H2-K1/H2-Q2/Hspa8
GO:0051495	GO:0051495	positive regulation of cytoskeleton organization	177	-0.57458	-1.50428	0.00106003	0.0195136	0.0150138	2121	tags=28%, list=15%, signal=24%	Cttn/Gmfb/Tesk1/Nck1/Hip1r/Fmn1/Arpc5l/Mapre1/Tac1/Arpc1a/Pak1/Epha1/Gsn/Arpin/Arpc1b/Wasf2/Arpc4/Arhgef5/Grb2/Brk1/Vps4b/Pxn/Coro1a/Coro1b/Slain2/Wasl/Arpc3/Cdc42ep2/Rock2/Rhoa/Actr3/Snx9/Wdr1/Synpo/Edn1/Arpc5/S100a10/Rac1/Arf6/Pfn1/Scin/Cfl1/Arpc2/Iqgap2/Dstn/Rhoc/Id1/Vil1/Gda/Apoa1
GO:0042454	GO:0042454	ribonucleoside catabolic process	18	-0.838692	-1.70143	0.00108895	0.019961	0.0153579	942	tags=44%, list=7%, signal=42%	Ahcy/Hprt/Pycrl/Pnp/Upp1/Cda/Xdh/Gda
GO:0009119	GO:0009119	ribonucleoside metabolic process	56	-0.699592	-1.64362	0.00111076	0.0202749	0.0155995	1113	tags=29%, list=8%, signal=26%	Nme2/Adk/Ran/Impdh2/Ahcy/Gnai3/Hprt/Ak3/Pycrl/Rhoa/Pnp/Aprt/Upp1/Cda/Xdh/Gda
GO:0006165	GO:0006165	nucleoside diphosphate phosphorylation	77	-0.659952	-1.59942	0.00114894	0.0208457	0.0160387	1950	tags=39%, list=14%, signal=34%	Zbtb7a/Git1/Stat3/Hif1a/Eif6/Nme2/Mpi/Entpd5/Ppargc1a/Ddit4/Hkdc1/Hk2/Mtch2/Cmpk1/Tkfc/Gpi1/Pklr/Pgam1/Pfkp/Nupr1/Gpd1/Ogdh/Aldoa/Pgk1/Khk/Eno1/Tpi1/Pkm/Gapdh/Aldob
GO:0030041	GO:0030041	actin filament polymerization	153	-0.59424	-1.54109	0.00115167	0.0208457	0.0160387	3160	tags=43%, list=22%, signal=34%	Pik3r2/Baiap2l1/Washc1/Spire2/Micall2/Arhgap18/Hax1/Arfgef1/Cdc42ep5/Prkce/Tmod3/Bag4/Mtpn/Arfip1/Tpm1/Gmfg/Bin1/Vasp/Arfip2/Capza1/Cttn/Gmfb/Cotl1/Nck1/Flii/Hip1r/Fmn1/Arpc5l/Lats1/Arpc1a/Mkks/Gsn/Arpin/Arpc1b/Wasf2/Add3/Arpc4/Msrb1/Capn1/Grb2/Brk1/Twf1/Dbnl/Coro1a/Coro1b/Wasl/Arpc3/Tmsb10/Cdc42ep2/Prkcd/Capzb/Rhoa/Actr3/Snx9/Eps8/Capza2/Arpc5/Rac1/Cobl/Arf6/Pfn1/Scin/Cfl1/Arpc2/Iqgap2/Vil1
GO:0009161	GO:0009161	ribonucleoside monophosphate metabolic process	42	-0.738399	-1.68278	0.00117374	0.0211566	0.0162779	996	tags=31%, list=7%, signal=29%	Impdh2/Nt5c/Hprt/Ak3/Ak2/Pnp/Dpyd/Aprt/Upp1/Cda/Rfk/Xdh/Gda
GO:0019363	GO:0019363	pyridine nucleotide biosynthetic process	15	-0.857578	-1.70674	0.00119839	0.0214373	0.0164938	1350	tags=40%, list=10%, signal=36%	G6pdx/Nadk/Idh2/Nampt/Ido1/Naprt
GO:0009152	GO:0009152	purine ribonucleotide biosynthetic process	112	-0.618944	-1.55622	0.00119993	0.0214373	0.0164938	2204	tags=36%, list=16%, signal=30%	Atp5l/Dlat/Bcl2l1/Pdhb/Mlycd/Stat3/Dld/Pdha1/Pank3/Nme2/Pdk3/Papss1/Vcp/Stoml2/Acot7/Impdh2/Ppargc1a/Pdk4/Map2k1/Atp5h/Atp5k/Acat1/Hprt/Ak3/Atp5e/Ak2/Pdk2/Pklr/Atp5g3/Atp5d/Pnp/Mpc1/Aprt/Aldoa/Atp5c1/Atp5a1/Acsl5/Pkm/Atp5b/Papss2
GO:0090066	GO:0090066	regulation of anatomical structure size	405	-0.508362	-1.37319	0.00120417	0.0214373	0.0164938	2179	tags=26%, list=15%, signal=22%	Dock5/Wdtc1/Capza1/Cttn/Gmfb/Cotl1/Specc1l/Nck1/Pten/Flii/Vegfa/Grk2/Cdk4/Hip1r/Fmn1/Arpc5l/Lats1/Ulk2/Arpc1a/Pak1/Mkks/Hif1a/Clns1a/Creb1/Gsn/Arpin/Arpc1b/Wasf2/Add3/Srf/Arpc4/Rock1/Chmp3/Capn1/Grb2/Dnm2/G6pdx/Brk1/Twf1/Dbnl/Coro1a/Ilk/Anxa7/Ndel1/Sema6a/Coro1b/Pafah1b1/Klf2/Rab21/Snf8/Rab5a/Ppp1r15a/Wasl/Arpc3/Tmsb10/Eif4g2/Rab22a/Picalm/Cdc42ep2/Ush1c/Ist1/Rock2/Prkcd/Map2k1/Myo5b/Rgs2/Sod2/Ca…
GO:2000377	GO:2000377	regulation of reactive oxygen species metabolic process	159	-0.580335	-1.50959	0.00122248	0.0214645	0.0165148	1873	tags=30%, list=13%, signal=26%	Slc30a10/Stat3/Dhfr/Bco2/Hif1a/Cd177/Eif6/Foxo3/Grb2/Dnm2/G6pdx/Pdk3/Zc3h12a/Ticam1/Romo1/Klf2/Abcd1/Jak2/Tmem106a/Nfe2l2/Rock2/Vdac1/Prkcd/Arf4/Eif5a/Gnai3/Pink1/Sod2/Aldh2/Rhoa/Prdx2/Hk2/Hspd1/Cd36/Dynll1/Rac1/Tyrobp/Thbs1/Klf4/Gadd45a/Cdkn1a/Cyba/Arg2/Sod1/Xdh/Hsp90aa1/Gstp1
GO:0016052	GO:0016052	carbohydrate catabolic process	108	-0.624885	-1.56588	0.00122357	0.0214645	0.0165148	2007	tags=37%, list=14%, signal=32%	Nudt5/Dera/Zbtb7a/Git1/Stat3/Hif1a/Eif6/Hmgb1/Mpi/Entpd5/Idnk/Ppp1cb/Hexb/Ppargc1a/Bad/Ddit4/Hkdc1/Hk2/Mtch2/Tkfc/Gpi1/Pklr/Pgam1/Pfkp/Ppp1ca/Nupr1/Gpd1/Galm/Ogdh/Aldoa/Pgk1/Khk/Sord/Eno1/Tpi1/Pkm/Ldha/Gapdh/Treh/Aldob
GO:0006164	GO:0006164	purine nucleotide biosynthetic process	128	-0.603703	-1.53453	0.00122913	0.0214645	0.0165148	2204	tags=34%, list=16%, signal=29%	Atp5l/Dlat/Bcl2l1/Pdhb/Mlycd/Stat3/Oas1a/Dld/Pdha1/Pank3/Nme2/Pdk3/Papss1/Vcp/Adk/Stoml2/Acot7/Impdh2/Ppargc1a/Pdk4/Map2k1/Atp5h/Atp5k/Acat1/Hprt/Ak3/Atp5e/Ak2/Pdk2/Pklr/Atp5g3/Oasl2/Atp5d/Pnp/Mpc1/Aprt/Aldoa/Atp5c1/Atp5a1/Acsl5/Pkm/Atp5b/Papss2
GO:0090407	GO:0090407	organophosphate biosynthetic process	359	-0.513819	-1.38598	0.00123032	0.0214645	0.0165148	2084	tags=25%, list=15%, signal=21%	Bcl2l1/Pdhb/Etnk1/Hmgcs1/Nr1h4/Mocos/Tamm41/Entpd8/Mlycd/Tkt/Stat3/Tbpl1/Pip5k1b/Oas1a/Dgkq/Dld/Pdha1/Gars/Pisd/Impa1/Pank3/Sh3glb1/Nme2/Gpat3/Chp1/Ip6k1/G6pdx/Pdk3/Kars/Papss1/Abhd4/Vcp/Mocs1/Adk/Nadk/Stoml2/Acot7/Impdh2/Hexb/Samd8/Idh2/Mapk1/Ppargc1a/Ipmk/Pdk4/Map2k1/Atp5h/Atp5k/Acat1/Hprt/Ak3/Atp5e/Ak2/Lpgat1/Pdk2/Mocs2/Cmpk1/Pcyt1a/Nampt/Pklr/Atp5g3/Oasl2/Ckb/Pcyt2/Atp5d/Selenoi/Pnp/Mpc1/Aprt…
GO:0045834	GO:0045834	positive regulation of lipid metabolic process	125	-0.614678	-1.55923	0.00123051	0.0214645	0.0165148	1881	tags=29%, list=13%, signal=25%	Apoc2/Mlycd/Cnep1r1/Creb1/Vav2/Nr1h3/Ces1d/Sh3glb1/Chp1/Lyn/Fabp1/Stard4/Stoml2/Hsd17b13/Abcd1/Pnpla2/Dgat2/Ppargc1a/Prkcd/Src/Aadac/Lpgat1/Cd36/Rac1/Angptl4/Cdc42/Sec14l2/Nr1d1/Dgat1/Acsl5/Scp2/Apoa4/Apoa1/Cd74/Apoc3/Sct
GO:2000379	GO:2000379	positive regulation of reactive oxygen species metabolic process	84	-0.650949	-1.58514	0.00125093	0.021733	0.0167213	1648	tags=31%, list=12%, signal=28%	Cd177/Foxo3/Grb2/Dnm2/Zc3h12a/Ticam1/Romo1/Klf2/Jak2/Tmem106a/Nfe2l2/Prkcd/Eif5a/Gnai3/Sod2/Cd36/Tyrobp/Thbs1/Klf4/Gadd45a/Cdkn1a/Cyba/Sod1/Xdh/Hsp90aa1/Gstp1
GO:0006096	GO:0006096	glycolytic process	67	-0.670157	-1.6053	0.00127195	0.0218735	0.0168295	846	tags=42%, list=6%, signal=39%	Zbtb7a/Git1/Stat3/Hif1a/Eif6/Mpi/Entpd5/Ppargc1a/Ddit4/Hkdc1/Hk2/Mtch2/Tkfc/Gpi1/Pklr/Pgam1/Pfkp/Nupr1/Gpd1/Ogdh/Aldoa/Pgk1/Khk/Eno1/Tpi1/Pkm/Gapdh/Aldob
GO:0006757	GO:0006757	ATP generation from ADP	67	-0.670157	-1.6053	0.00127195	0.0218735	0.0168295	846	tags=42%, list=6%, signal=39%	Zbtb7a/Git1/Stat3/Hif1a/Eif6/Mpi/Entpd5/Ppargc1a/Ddit4/Hkdc1/Hk2/Mtch2/Tkfc/Gpi1/Pklr/Pgam1/Pfkp/Nupr1/Gpd1/Ogdh/Aldoa/Pgk1/Khk/Eno1/Tpi1/Pkm/Gapdh/Aldob
GO:0071621	GO:0071621	granulocyte chemotaxis	78	-0.655218	-1.59241	0.00127419	0.0218735	0.0168295	1088	tags=24%, list=8%, signal=23%	Ccl4/C1qbp/Ppia/Mapk1/Rac2/Il17rc/Fcer1g/Edn2/Edn1/Mapk3/Rac1/Bst1/Dpp4/Thbs1/Mpp1/Dpep1/Lgals3/Cd74/Ccl5
GO:0009132	GO:0009132	nucleoside diphosphate metabolic process	96	-0.63053	-1.55856	0.00127992	0.0218852	0.0168385	2007	tags=36%, list=14%, signal=32%	Nudt5/Zbtb7a/Entpd8/Git1/Stat3/Hif1a/Eif6/Nme2/Mpi/Entpd5/Ppargc1a/Bad/Ak3/Ddit4/Ak2/Hkdc1/Hk2/Mtch2/Cmpk1/Tkfc/Gpi1/Pklr/Pgam1/Pfkp/Nupr1/Gpd1/Ogdh/Aldoa/Pgk1/Khk/Eno1/Tpi1/Pkm/Gapdh/Aldob
GO:0071276	GO:0071276	cellular response to cadmium ion	20	-0.838929	-1.72985	0.00129423	0.0220427	0.0169596	1084	tags=35%, list=8%, signal=32%	Sumo1/Mapk1/Mapk3/Jun/Fos/Mt1/Mt2
GO:0001818	GO:0001818	negative regulation of cytokine production	184	-0.579396	-1.52315	0.00132743	0.0225194	0.0173264	1919	tags=23%, list=14%, signal=20%	Smad7/Git1/Tnfaip3/Crebbp/Prnp/Appl2/Relb/Zfpm1/Laptm5/Mertk/Fkbp1a/Csk/Zc3h12a/Ppm1b/Srgn/Epha2/Yy1/Ndfip1/Nmi/Erbin/Klf2/C1qbp/Abcd1/Rnf128/Sars/Lgals9/Rac1/Tyrobp/Thbs1/Klf4/Serpinb1a/Ido1/Fbln1/Ddit3/Arg2/Hsp90ab1/Errfi1/Ezr/Anxa4/Zfp36/Ghrl/Gstp1/Apoa1
GO:0002711	GO:0002711	positive regulation of T cell mediated immunity	43	-0.731297	-1.67322	0.00134459	0.0227214	0.0174819	1156	tags=33%, list=8%, signal=30%	Gm11127/H2-Q4/H2-Q7/Stx7/Prkcz/Hspd1/Pnp/H2-Q1/H2-T23/B2m/H2-D1/H2-K1/H2-Q2/Hspa8
GO:0042737	GO:0042737	drug catabolic process	22	-0.809812	-1.68962	0.00135416	0.0227942	0.0175378	1049	tags=45%, list=7%, signal=42%	Cyp2c55/Nr1i2/Fmo4/Cyp2c68/Cyp2j6/Cyp2c66/Cyp2c29/Cyp2c65/Cyp2d26/Cyp2b10
GO:0007411	GO:0007411	axon guidance	144	0.461425	1.56016	0.00139215	0.0232526	0.0178905	1624	tags=23%, list=11%, signal=20%	Lgr4/Sema5a/Ephb2/Dag1/Nfib/Ephb4/Alcam/Ryk/Ephb3/Efna4/Bsg/L1cam/Neo1/Sema3b/Rpl24/Bmpr2/App/Sema7a/Mycbp2/Erbb2/Plxnb2/Smo/Bcl11b/Foxp1/Notch1/Plxna2/Slit2/Apbb2/Bmp7/Efna3/Lrp1/Nectin1/Sema4g
GO:0097485	GO:0097485	neuron projection guidance	144	0.461425	1.56016	0.00139215	0.0232526	0.0178905	1624	tags=23%, list=11%, signal=20%	Lgr4/Sema5a/Ephb2/Dag1/Nfib/Ephb4/Alcam/Ryk/Ephb3/Efna4/Bsg/L1cam/Neo1/Sema3b/Rpl24/Bmpr2/App/Sema7a/Mycbp2/Erbb2/Plxnb2/Smo/Bcl11b/Foxp1/Notch1/Plxna2/Slit2/Apbb2/Bmp7/Efna3/Lrp1/Nectin1/Sema4g
GO:0090208	GO:0090208	positive regulation of triglyceride metabolic process	26	-0.787579	-1.6823	0.00140501	0.0233771	0.0179864	892	tags=35%, list=6%, signal=32%	Pnpla2/Dgat2/Aadac/Cd36/Dgat1/Acsl5/Apoa4/Apoa1/Apoc3
GO:0050863	GO:0050863	regulation of T cell activation	234	-0.549329	-1.45635	0.00141966	0.0233856	0.0179929	1919	tags=21%, list=14%, signal=18%	Smad7/Cd3e/Efnb2/Prnp/Sart1/Rc3h1/Zmiz1/Laptm5/Nfkbiz/Csk/Zc3h12a/Lgals8/Coro1a/Zbtb7b/Xbp1/Znhit1/Btnl2/Ndfip1/Adrm1/Vnn1/Adk/Tfrc/Irf1/Peli1/Rac2/Prkar1a/Bad/Lgals9/Casp3/Rhoa/Cebpb/Prdx2/Prkcz/Hspd1/H2-DMa/Pnp/Dpp4/Prelid1/Ido1/H2-T23/Arg2/Hsph1/H2-Aa/Hsp90aa1/Lgals3/Pck1/H2-Ab1/Cd74/Ccl5
GO:0032691	GO:0032691	negative regulation of interleukin-1 beta production	16	-0.843591	-1.68624	0.00142051	0.0233856	0.0179929	286	tags=31%, list=2%, signal=31%	Serpinb1a/Errfi1/Ghrl/Gstp1/Apoa1
GO:0034614	GO:0034614	cellular response to reactive oxygen species	118	-0.598147	-1.51073	0.00142624	0.0233856	0.0179929	1585	tags=33%, list=11%, signal=30%	Plekha1/Chuk/Foxo3/Endog/Prdx3/Ccs/Capn1/Txn1/Apex1/Kdm6b/Fabp1/Romo1/Trap1/Stk25/Oser1/Mapk1/Nfe2l2/Prkcd/Src/Pink1/Sod2/Prdx2/Pdk2/Cd36/Pdcd10/Mapk3/Mapk13/Thbs1/Net1/Rhob/Prdx1/Cfl1/Sod1/Prdx5/Hsph1/Jun/Glrx/Apoa4/Fos
GO:0070371	GO:0070371	ERK1 and ERK2 cascade	214	-0.552314	-1.46425	0.00142714	0.0233856	0.0179929	1453	tags=18%, list=10%, signal=17%	Csk/Hmgb1/Lyn/Kars/Tnip1/Xbp1/Epha2/Phb/Nlrp6/Sema6a/Ccl4/Ddt/Zfp36l1/Ywhaz/Mapk1/Rap1b/Camk2n1/Map2k1/Dusp6/Src/Rap1a/Synj2bp/Prkcz/Map2k2/Cd36/Cib1/Mapk3/Klf4/Fbln1/Dusp1/Errfi1/Jun/Ezr/Ace2/Slc9a3r1/Atf3/Gstp1/Cd74/Ccl5
GO:0061572	GO:0061572	actin filament bundle organization	132	-0.597727	-1.52262	0.00144986	0.0236586	0.0182029	1821	tags=28%, list=13%, signal=25%	Tesk1/Pak2/Cul3/Tac1/Pak1/Mkks/Epha1/Wasf2/Srf/Rhod/Stmn1/Arhgef5/Tnfaip1/Pxn/Coro1b/F11r/Ush1c/Rock2/Src/Rhoa/Pdlim1/Eps8/Synpo/Zyx/S100a10/Rac1/Actn4/Pfn1/Actg1/Espn/Cfl1/Rhoc/Id1/Ezr/Vil1/Pls1/Apoa1
GO:1901215	GO:1901215	negative regulation of neuron death	180	-0.567732	-1.48657	0.00145473	0.0236586	0.0182029	1873	tags=23%, list=13%, signal=21%	Slc30a10/Stat3/Tac1/Bok/Kras/Hif1a/Creb1/Rock1/Prdx3/Retreg1/Snx6/Ncoa7/Coro1a/Ilk/Vps35/Inpp5a/Jak2/Ppargc1a/Bag1/Foxq1/Pink1/Sod2/Nr4a2/Rhoa/Cebpb/Prdx2/Psmc1/Hspd1/Gpi1/Optn/Gclm/Chmp4b/Btg2/Sod1/Hsp90ab1/Atf4/Hsph1/Chga/Jun/Mt1/Sct/Ccl5
GO:0051953	GO:0051953	negative regulation of amine transport	17	-0.845251	-1.6993	0.0014937	0.0242013	0.0186205	1129	tags=29%, list=8%, signal=27%	Abat/Rgs2/Slc43a2/Chga/Slc15a1
GO:0002093	GO:0002093	auditory receptor cell morphogenesis	15	-0.853305	-1.69823	0.00151362	0.0242583	0.0186643	419	tags=47%, list=3%, signal=45%	Tprn/Sec24b/Rac1/Sod1/Clic5/Pls1/Slc9a3r1
GO:0002486	GO:0002486	antigen processing and presentation of endogenous peptide antigen via MHC class I via ER pathway, TAP-independent	15	-0.853822	-1.69926	0.00151362	0.0242583	0.0186643	1507	tags=60%, list=11%, signal=54%	H2-T3/Gm11127/H2-Q4/H2-Q7/H2-Q1/H2-T23/H2-D1/H2-K1/H2-Q2
GO:0045010	GO:0045010	actin nucleation	42	-0.728665	-1.6606	0.00151404	0.0242583	0.0186643	2450	tags=57%, list=17%, signal=47%	Arfip1/Gmfg/Arfip2/Gmfb/Hip1r/Fmn1/Arpc5l/Arpc1a/Gsn/Arpin/Arpc1b/Wasf2/Arpc4/Brk1/Coro1a/Coro1b/Wasl/Arpc3/Actr3/Arpc5/Scin/Arpc2/Iqgap2/Vil1
GO:0009164	GO:0009164	nucleoside catabolic process	21	-0.822073	-1.7142	0.00152297	0.0243113	0.0187051	942	tags=43%, list=7%, signal=40%	Ahcy/Hprt/Pycrl/Pnp/Dpyd/Upp1/Cda/Xdh/Gda
GO:0120034	GO:0120034	positive regulation of plasma membrane bounded cell projection assembly	91	-0.639194	-1.56738	0.0015516	0.0246773	0.0189867	1659	tags=25%, list=12%, signal=22%	Wasf2/Srf/Akirin1/Dnm2/Brk1/Ndel1/Rala/Wasl/Rac2/Cdc42ep2/Actr3/Eps8/Dynll1/Rac1/Cdc42/Eps8l2/Cobl/Pfn1/Espn/Cfl1/Eps8l3/Arpc2/Hsp90aa1
GO:0009125	GO:0009125	nucleoside monophosphate catabolic process	21	-0.82135	-1.71269	0.00157332	0.0248179	0.0190949	720	tags=38%, list=5%, signal=36%	Nt5c/Hprt/Pnp/Dpyd/Upp1/Cda/Xdh/Gda
GO:0030031	GO:0030031	cell projection assembly	403	-0.509024	-1.37524	0.00157596	0.0248179	0.0190949	2520	tags=21%, list=18%, signal=17%	Trpm2/Csnk1d/Hras/Fam149b/Map4/Ift172/Fxr1/Vdac3/Ttc36/Ube2b/Mien1/Tpgs1/Cttn/Pqbp1/Tesk1/Cep350/Ppp1r9b/Nck1/Rab3ip/Snap29/Mapre1/Mkks/Odf2l/Gsn/Fgd4/Wasf2/Sdccag8/Srf/Vav2/Akirin1/Rock1/Atg3/Rhod/Dnm2/Brk1/Pxn/Twf1/Ift20/Dbnl/Ndel1/Epha2/Rab17/Atp6v1d/Rala/Rab5a/Rhog/Ssx2ip/Rhou/Wasl/Prdx6/Coro1c/Rac2/Cdc42ep2/Prkcd/Rab8a/Src/Golph3/Klf5/Capzb/Actr3/Mylk/Pmp22/Ehd1/Eps8/Dynll1/Rac1/Ano6/Cdc42/E…
GO:0072337	GO:0072337	modified amino acid transport	22	-0.806661	-1.68304	0.00158196	0.0248179	0.0190949	982	tags=36%, list=7%, signal=34%	Slc7a9/Slc6a8/Slc38a2/Slc3a1/Slc46a1/Pdzk1/Slc6a20a/Slc9a3r1
GO:0006954	GO:0006954	inflammatory response	437	-0.501896	-1.36001	0.00158339	0.0248179	0.0190949	1841	tags=21%, list=13%, signal=18%	Tollip/Smad1/Git1/Stat3/Tac1/Tnfaip3/Ltb4r1/Hif1a/Socs3/Map2k3/Snx4/Appl2/Vamp7/Relb/Ccl20/Nr1h3/Smpdl3b/Casp4/Nfkbiz/Ctss/Kdm6b/Pxk/Psmb4/Hmgb1/Lipa/Lyn/Zc3h12a/Ticam1/Kars/Tnip1/Epha2/Ndfip1/Nlrp6/Abr/Nmi/Vps35/Vnn1/Psma1/Ccl4/Ddt/Abcd1/Jak2/Ywhaz/Ahcy/Nfe2l2/Casp6/Casp1/Ddx3x/Naip5/Abhd12/Aldh2/Ifi35/Lgals9/Cebpb/Il17rc/Fcer1g/Pmp22/Per1/Prdx2/Vamp8/Enpp3/Prkcz/Elf3/Hspd1/Dnase1/Bst1/Nupr1/Ano…
GO:0051341	GO:0051341	regulation of oxidoreductase activity	62	-0.678049	-1.60753	0.00160086	0.0250011	0.0192358	1037	tags=27%, list=7%, signal=26%	Dhfr/Kras/Phb2/Ccs/Vdr/Fdx1/Gnai3/Cox17/Lgals9/Edn2/Edn1/Cyba/Arg2/Prdx5/Rfk/Gstp1/Gzma
GO:0072080	GO:0072080	nephron tubule development	55	0.597922	1.73674	0.00161502	0.0251192	0.0193267	2060	tags=35%, list=15%, signal=30%	Prom1/Lgr4/Cd44/Sox9/Mtss1/Smo/Lzts2/Notch1/Hes1/Hs2st1/Dlg1/Aqp1/Wnk4/Pbx1/Ctnnbip1/Ctnnb1/Ptch1/Notch2/Bcl2
GO:0002274	GO:0002274	myeloid leukocyte activation	166	-0.569843	-1.48362	0.00162003	0.0251192	0.0193267	1714	tags=22%, list=12%, signal=20%	Snx4/Vamp7/Relb/Cd177/Nr1h3/Hmgb1/Lyn/Ticam1/Kars/Abr/Nmi/Ifngr1/Stxbp2/Jmjd6/Jak2/Ywhaz/Rac2/Tmem106a/Prkcd/Casp1/Ifi35/Lgals9/Fcer1g/Vamp8/Edn2/Enpp3/Hspd1/Nampt/Dnase1/Tyrobp/Thbs1/Nr1d1/Plscr1/Ndrg1/Chga/Jun/Ccl5
GO:0045582	GO:0045582	positive regulation of T cell differentiation	78	-0.649033	-1.57738	0.00168802	0.0260799	0.0200658	1746	tags=22%, list=12%, signal=19%	Sart1/Zmiz1/Nfkbiz/Zbtb7b/Xbp1/Vnn1/Irf1/Bad/Lgals9/Rhoa/Prkcz/H2-DMa/Pnp/H2-Aa/Hsp90aa1/Pck1/Cd74
GO:0010563	GO:0010563	negative regulation of phosphorus metabolic process	414	-0.50273	-1.35988	0.00170306	0.0260899	0.0200735	2366	tags=26%, list=17%, signal=22%	Sh3gl2/Pde12/Adar/Spry1/Hspa4/Ttc36/Ctdsp1/Dab2ip/Ube2b/Tiprl/Kat2b/Ppp2r5a/Gskip/Cnksr3/Socs4/Tesk1/Rb1/Irs2/Snx25/Ppp1r9b/Nck1/Pten/Sirt2/Ggnbp2/Grk2/Smad7/Ppp1r35/Git1/Stat3/Lats1/Tnfaip3/Arpp19/Ppp1r1b/Epha1/Prnp/Socs3/Dgkq/Hexim1/Cdkn1c/Dlg3/Rock1/Fkbp1a/Prdx3/Ppp2r5d/Csk/Chp1/Ppp1r15b/Camsap3/Lyn/Zc3h12a/Bak1/Gadd45b/Myo1d/Ilk/Xbp1/Ctdspl/Strap/Ywhab/Parp14/Ppp1r15a/Chordc1/Ppia/Irf1/Coro1c…
GO:0045936	GO:0045936	negative regulation of phosphate metabolic process	414	-0.50273	-1.35988	0.00170306	0.0260899	0.0200735	2366	tags=26%, list=17%, signal=22%	Sh3gl2/Pde12/Adar/Spry1/Hspa4/Ttc36/Ctdsp1/Dab2ip/Ube2b/Tiprl/Kat2b/Ppp2r5a/Gskip/Cnksr3/Socs4/Tesk1/Rb1/Irs2/Snx25/Ppp1r9b/Nck1/Pten/Sirt2/Ggnbp2/Grk2/Smad7/Ppp1r35/Git1/Stat3/Lats1/Tnfaip3/Arpp19/Ppp1r1b/Epha1/Prnp/Socs3/Dgkq/Hexim1/Cdkn1c/Dlg3/Rock1/Fkbp1a/Prdx3/Ppp2r5d/Csk/Chp1/Ppp1r15b/Camsap3/Lyn/Zc3h12a/Bak1/Gadd45b/Myo1d/Ilk/Xbp1/Ctdspl/Strap/Ywhab/Parp14/Ppp1r15a/Chordc1/Ppia/Irf1/Coro1c…
GO:0042254	GO:0042254	ribosome biogenesis	281	0.37448	1.3692	0.001711	0.0260899	0.0200735	1638	tags=20%, list=12%, signal=18%	Rps21/Rps15/Rpl5/Rps16/Rps25/Rps8/Nop10/Rps19/Rpl23a/Rps17/Rpl26/Rps7/Rps2/Rpl14/Rps24/Rpl35a/Riok1/Rps6/Rps5/Lsm6/Dhx30/Ddx17/Rps10/Nhp2/Rplp0/Abce1/Rpl24/Pop5/Mrpl36/Rps14/Mpv17l2/Rpl11/Noc2l/Ftsj3/Rps27l/Rpl7/Rpl7a/Cebpz/Rpl10a/Rpl3/Rpsa/Tsc1/Nop56/Wdr43/Nsa2/Nom1/Rpl6/Gtpbp4/Dis3/Kri1/Mdn1/Rps28/Ercc2/Nat10/Mrps2/Nvl
GO:0051402	GO:0051402	neuron apoptotic process	229	-0.54009	-1.43524	0.00171789	0.0260899	0.0200735	2142	tags=25%, list=15%, signal=21%	Fas/Ralbp1/Cpeb4/Bcl2l1/Rb1/Vegfa/Slc30a10/Bok/Kras/Hif1a/Prnp/Atf2/Foxo3/Map3k11/Rock1/Prdx3/Retreg1/Ctsz/G6pdx/Snx6/Coro1a/Ilk/Ube2m/Jak2/Egln2/Ppargc1a/Casp6/Bag1/Foxq1/Pink1/Sod2/Casp3/Nr4a2/Rhoa/Cebpb/Fis1/Prdx2/Hspd1/Gpi1/Optn/Gclm/Cdc42/Tyrobp/Pmaip1/Casp7/Mcl1/Ddit3/Btg2/Sod1/Hsp90ab1/Atf4/Hsph1/Egr1/Gapdh/Jun/Mt1/Sct
GO:1901657	GO:1901657	glycosyl compound metabolic process	92	-0.632491	-1.55406	0.00171882	0.0260899	0.0200735	1113	tags=21%, list=8%, signal=19%	Adk/Ran/Impdh2/Ahcy/Gnai3/Hprt/Ak3/Pycrl/Rhoa/Akr7a5/Akr1c14/Pnp/Akr1a1/Dpyd/Aprt/Upp1/Cda/Xdh/Gda
GO:0097530	GO:0097530	granulocyte migration	94	-0.635444	-1.56339	0.00174421	0.0263827	0.0202989	1088	tags=22%, list=8%, signal=21%	Ccl4/C1qbp/Rhog/Ppia/Mapk1/Rac2/Il17rc/Fcer1g/Edn2/Wdr1/Edn1/Mapk3/Rac1/Bst1/Dpp4/Thbs1/Mpp1/Dpep1/Lgals3/Cd74/Ccl5
GO:0010565	GO:0010565	regulation of cellular ketone metabolic process	108	-0.619029	-1.5512	0.00176736	0.0265752	0.0204469	1881	tags=30%, list=13%, signal=26%	Apoc2/Malrd1/Mlycd/Appl2/Dgkq/Tysnd1/Eif6/Nr1h3/Ces1d/Pdk3/Clcn2/Fabp1/Stard4/Acadl/Abcd1/Dgat2/Ppargc1a/Pdk4/Fh1/Lpgat1/Pdk2/Slc7a7/Fabp5/Nr1d1/Dgat1/Acsl5/Gk/Egr1/Apoa4/Gip/Apoa1/Cd74
GO:0090559	GO:0090559	regulation of membrane permeability	65	-0.676816	-1.60982	0.00176922	0.0265752	0.0204469	1898	tags=54%, list=13%, signal=47%	Ppif/Atpif1/Gsk3a/Them4/Cnp/Alkbh7/Laptm4b/Ier3/Bax/Bbc3/Bcl2l1/Hip1r/Rhot2/Stat3/Bok/Atf2/Laptm5/Sh3glb1/Tjp2/Plekhf1/Bak1/Cldn3/Bnip3l/F11r/Bad/Bloc1s2/Tmigd1/Hk2/Mtch2/Pdcd6ip/Vdac2/Acaa2/Pmaip1/Slc25a5/Hspa8
GO:0009070	GO:0009070	serine family amino acid biosynthetic process	15	-0.849596	-1.69085	0.00177686	0.0265975	0.0204641	469	tags=27%, list=3%, signal=26%	Phgdh/Sephs2/Cth/Ggt1
GO:2000641	GO:2000641	regulation of early endosome to late endosome transport	17	-0.840864	-1.69048	0.0017845	0.0266199	0.0204813	1512	tags=59%, list=11%, signal=53%	Chmp3/Sh3glb1/Rab21/Mapk1/Map2k1/Src/Map2k2/Snx3/Mapk3/Ezr
GO:1903039	GO:1903039	positive regulation of leukocyte cell-cell adhesion	159	-0.573318	-1.49134	0.00179893	0.0267428	0.0205759	1311	tags=16%, list=9%, signal=15%	Lgals8/Coro1a/Zbtb7b/Xbp1/Btnl2/Vnn1/Adk/Tfrc/Irf1/Bad/Lgals9/Rhoa/Prkcz/Hspd1/H2-DMa/Pnp/Dpp4/H2-T23/St3gal4/Hsph1/H2-Aa/Hsp90aa1/Pck1/H2-Ab1/Cd74/Ccl5
GO:1902105	GO:1902105	regulation of leukocyte differentiation	222	-0.550095	-1.45806	0.00180596	0.0267554	0.0205856	1767	tags=19%, list=12%, signal=17%	Creb1/Sart1/Rc3h1/Zmiz1/Zfpm1/Car2/Nfkbiz/Tmem176b/Nme2/Tjp2/Lyn/Zc3h12a/Zbtb7b/Xbp1/Ndfip1/Adrm1/Vnn1/Zfp36l1/Irf1/Esrra/Gnas/Tob2/Bad/Lgals9/Rhoa/Cebpb/Prdx2/Prkcz/Mafb/Klf10/H2-DMa/Pnp/Prelid1/Tyrobp/Trib1/H2-Aa/Id2/Jun/Hsp90aa1/Pck1/Fos/Cd74/Ccl5
GO:0015985	GO:0015985	energy coupled proton transport, down electrochemical gradient	16	-0.835615	-1.67029	0.00181877	0.0267619	0.0205906	1038	tags=56%, list=7%, signal=52%	Stoml2/Atp5h/Atp5k/Atp5e/Atp5g3/Atp5d/Atp5c1/Atp5a1/Atp5b
GO:0015986	GO:0015986	ATP synthesis coupled proton transport	16	-0.835615	-1.67029	0.00181877	0.0267619	0.0205906	1038	tags=56%, list=7%, signal=52%	Stoml2/Atp5h/Atp5k/Atp5e/Atp5g3/Atp5d/Atp5c1/Atp5a1/Atp5b
GO:0007610	GO:0007610	behavior	423	-0.500677	-1.35449	0.00182781	0.0267786	0.0206034	1947	tags=18%, list=14%, signal=16%	Ric8a/Asl/Pgrmc1/Git1/Snap25/Usp2/Stat3/Dab1/Tac1/Kras/Bche/Ppp1r1b/Pak1/Mkks/Hif1a/Creb1/Prnp/Srf/Dnm1/Kalrn/Ube2q1/Uchl3/Ddhd2/Vwa1/Ift20/Paip2/Vps35/Abat/Gls/Pafah1b1/Eif4e/Itga3/Hexb/Ahcy/Picalm/Vdac1/Casp1/Arf4/Abhd12/Hprt/Sod2/Pyy/Aldh2/Slc11a2/Casp3/Nr4a2/Ccnd2/Pmp22/Prkcz/Cd36/Eps8/Grcc10/Synpo/Dpp4/Thbs1/Myh14/Aprt/Espn/Ido1/Nr1d1/Dgat1/Btg2/Sod1/B2m/Egr1/Mme/Id2/Jun/Adh1/Ace2/Sgk1/Ghrl/…
GO:0061326	GO:0061326	renal tubule development	60	0.585409	1.72812	0.00183229	0.0267786	0.0206034	2060	tags=33%, list=15%, signal=29%	Prom1/Lgr4/Cd44/Lgr5/Sox9/Mtss1/Smo/Lzts2/Notch1/Hes1/Hs2st1/Dlg1/Aqp1/Wnk4/Pbx1/Ctnnbip1/Ctnnb1/Ptch1/Notch2/Bcl2
GO:0090023	GO:0090023	positive regulation of neutrophil chemotaxis	18	-0.827403	-1.67853	0.00187412	0.0272977	0.0210029	1061	tags=33%, list=7%, signal=31%	Mcu/C1qbp/Rac2/Edn1/Rac1/Cd74
GO:0098771	GO:0098771	inorganic ion homeostasis	468	-0.490549	-1.33004	0.00188158	0.0273035	0.0210073	1882	tags=20%, list=13%, signal=18%	Slc30a2/Slc30a10/Chp2/Nr3c2/Tac1/Bok/Atp2a3/Hif1a/Prnp/Ttc7/Sri/Mcu/Ank3/Car2/Abcc2/Fkbp1a/Epas1/Atp6v1g1/Micu2/Slc26a3/Chp1/Slc34a2/Lyn/Bak1/Mon1a/Vapb/Coro1a/Anxa7/Ndfip1/1600014C10Rik/Tfrc/Stoml2/Vdr/Rab7/Atp6v0d1/Hexb/Jak2/Heph/Mapk1/Picalm/Camk2n1/Car4/Gnas/Glrx3/Pdk4/Micu1/Eif5a/Got1/Ncoa4/Grina/Aco1/Cubn/Sod2/Smdt1/Slc11a2/Ftl1/Cd52/Calm3/Fis1/Edn2/Pdk2/Atox1/Atp1a1/Gna13/Cd36/Calm2/Synpo/…
GO:0002476	GO:0002476	antigen processing and presentation of endogenous peptide antigen via MHC class Ib	16	-0.8346	-1.66826	0.00189842	0.0273035	0.0210073	1794	tags=62%, list=13%, signal=55%	Tap2/H2-T3/Gm11127/H2-Q4/H2-Q7/H2-Q1/H2-T23/H2-D1/H2-K1/H2-Q2
GO:0002484	GO:0002484	antigen processing and presentation of endogenous peptide antigen via MHC class I via ER pathway	16	-0.8346	-1.66826	0.00189842	0.0273035	0.0210073	1794	tags=62%, list=13%, signal=55%	Tap2/H2-T3/Gm11127/H2-Q4/H2-Q7/H2-Q1/H2-T23/H2-D1/H2-K1/H2-Q2
GO:0046939	GO:0046939	nucleotide phosphorylation	80	-0.651549	-1.58302	0.00189976	0.0273035	0.0210073	1950	tags=38%, list=14%, signal=33%	Zbtb7a/Git1/Stat3/Hif1a/Eif6/Nme2/Mpi/Entpd5/Ppargc1a/Ddit4/Hkdc1/Hk2/Mtch2/Cmpk1/Tkfc/Gpi1/Pklr/Pgam1/Pfkp/Nupr1/Gpd1/Ogdh/Aldoa/Pgk1/Khk/Eno1/Tpi1/Pkm/Gapdh/Aldob
GO:0050776	GO:0050776	regulation of immune response	479	-0.493396	-1.33846	0.00192077	0.0275056	0.0211628	3019	tags=31%, list=21%, signal=25%	Sphk2/Crkl/Gfer/Apoe/Fgl2/Stat6/Parp9/Irgm2/Rara/Lck/Trpm4/Ripk3/Traf6/Dennd1b/Hmgb2/Ptprc/Il18/Zbp1/H2-T22/Clec2d/Sirt1/Gm8909/Pparg/Ighm/Park7/Cfb/Cd160/Hmces/Dnaja3/Traf2/Ube2n/Hras/Entpd7/Bax/Bcl10/Stk11/Adar/Klrd1/Otud5/Appl1/Lat2/Il33/Cd55/Hcst/Rela/Samhd1/Pqbp1/Il15/Rbck1/Riok3/Ythdf3/Gsdme/Rbm14/Nras/Smad7/Elf1/Cd3e/Lsm14a/Tnfaip3/Lyar/Tap2/Mbl2/Trafd1/Prnp/Snx4/Trbc1/Appl2/Lamp1/Vamp7/Rc…
GO:0009158	GO:0009158	ribonucleoside monophosphate catabolic process	19	-0.829476	-1.69457	0.00192654	0.0275056	0.0211628	720	tags=42%, list=5%, signal=40%	Nt5c/Hprt/Pnp/Dpyd/Upp1/Cda/Xdh/Gda
GO:0002428	GO:0002428	antigen processing and presentation of peptide antigen via MHC class Ib	17	-0.839309	-1.68735	0.00194312	0.0275973	0.0212334	1794	tags=65%, list=13%, signal=57%	Tap2/H2-T3/Gm11127/H2-Q4/H2-Q7/H2-Q1/H2-T23/B2m/H2-D1/H2-K1/H2-Q2
GO:0072009	GO:0072009	nephron epithelium development	64	0.570956	1.68534	0.00194572	0.0275973	0.0212334	2387	tags=34%, list=17%, signal=29%	Prom1/Lgr4/Cd44/Sox9/Mtss1/Smo/Lzts2/Notch1/Hes1/Hs2st1/Dlg1/Aqp1/Wnk4/Pbx1/Ctnnbip1/Ctnnb1/Ptch1/Notch2/Bcl2/Ext1/Ptpro/Timeless
GO:0043409	GO:0043409	negative regulation of MAPK cascade	152	-0.574852	-1.48807	0.00195494	0.0276375	0.0212643	1348	tags=20%, list=10%, signal=18%	Csk/Lyn/Tnip1/Efna1/Xbp1/Phb/Nlrp6/Sema6a/Pafah1b1/Ppia/Camk2n1/Prkcd/Cblc/Dusp6/Pebp1/Rgs2/Per1/Synj2bp/Dusp5/Klf4/Fbln1/Hsph1/Dusp1/Errfi1/Ezr/Ace2/Dnaja1/Slc9a3r1/Atf3/Gstp1
GO:0001990	GO:0001990	regulation of systemic arterial blood pressure by hormone	22	-0.801747	-1.67279	0.00196162	0.0276416	0.0212675	633	tags=36%, list=4%, signal=35%	G6pdx/Rhoa/Edn2/Edn1/Cyba/Enpep/Ace2/Ace
GO:0120254	GO:0120254	olefinic compound metabolic process	64	-0.677457	-1.61209	0.00202134	0.0283906	0.0218437	846	tags=31%, list=6%, signal=30%	Bco2/Dgkq/Cyp2c55/Clcn2/Rbp4/Ppargc1a/Cyp2c68/Akr1c14/Cyp2j6/Cyp2c66/Cyp2c29/Cyp2c65/Afp/Egr1/Ephx2/Cyp4f14/Gpx4/Cyp2d26/Cyp2b10/Scp2
GO:0009261	GO:0009261	ribonucleotide catabolic process	39	-0.726215	-1.63209	0.00203549	0.0284695	0.0219044	1023	tags=33%, list=7%, signal=31%	Acot7/Hint1/Abcd1/Acat1/Nt5c/Nudt4/Hprt/Pnp/Dpyd/Upp1/Cda/Xdh/Gda
GO:1901616	GO:1901616	organic hydroxy compound catabolic process	43	-0.723783	-1.65602	0.0020461	0.0284695	0.0219044	1117	tags=23%, list=8%, signal=21%	Cyp27a1/Inpp5a/Tkfc/Hsd17b6/Sord/Tpi1/Cyp4f14/Sult1b1/Adh1/Maoa
GO:0070372	GO:0070372	regulation of ERK1 and ERK2 cascade	200	-0.550043	-1.45243	0.0020467	0.0284695	0.0219044	1453	tags=18%, list=10%, signal=16%	Csk/Hmgb1/Lyn/Tnip1/Xbp1/Epha2/Phb/Nlrp6/Sema6a/Ccl4/Ddt/Ywhaz/Rap1b/Camk2n1/Map2k1/Dusp6/Src/Rap1a/Synj2bp/Prkcz/Cd36/Cib1/Mapk3/Klf4/Fbln1/Dusp1/Errfi1/Jun/Ezr/Ace2/Slc9a3r1/Atf3/Gstp1/Cd74/Ccl5
GO:0060117	GO:0060117	auditory receptor cell development	19	-0.827254	-1.69003	0.00205759	0.0285293	0.0219504	1438	tags=47%, list=10%, signal=43%	Tprn/Sec24b/Pafah1b1/Slc4a7/Rac1/Sod1/Clic5/Pls1/Slc9a3r1
GO:0032652	GO:0032652	regulation of interleukin-1 production	68	-0.669065	-1.60349	0.00206829	0.028586	0.021994	2455	tags=41%, list=17%, signal=34%	Hdac3/Cx3cl1/Casp8/Isl1/Hdac2/Nr1h4/Git1/Stat3/Tnfaip3/Ccl20/Casp4/Hmgb1/Zc3h12a/Usp50/Jak2/Casp1/Naip5/1810058I24Rik/Lgals9/Tyrobp/Serpinb1a/Gsdmd/Arg2/Egr1/Errfi1/Ghrl/Gstp1/Apoa1
GO:0002250	GO:0002250	adaptive immune response	302	-0.517458	-1.38578	0.00207658	0.0286091	0.0220119	2553	tags=26%, list=18%, signal=22%	Cd160/Hmces/Traf2/Hras/Entpd7/Lat/Bcl10/Klrd1/Otud5/Nfkb2/Lat2/Il33/Cd55/Fbxo38/Tfe3/Fas/Vegfa/Nras/Smad7/Cd3e/Stat3/Tnfaip3/Tap2/Mbl2/Trbc1/Rc3h1/Relb/Rnf19b/Nfkbiz/H2-T3/Csk/Tmem98/Hmgb1/Lyn/Cd3d/Zc3h12a/Tap1/Dbnl/Otub1/Zbtb7b/Phb/H2-DMb1/Ndfip1/Gm11127/H2-Q4/Tfrc/H2-Q7/C1qbp/Jak2/Irf1/Stx7/Trbc2/Prkcd/Hprt/Cd8a/Fcer1g/Prkcz/Hspd1/Cd3g/H2-DMa/Pnp/Dpp4/H2-Q1/Gzmb/H2-T23/Cd7/Arg2/Irf7/B2m/Igkc/H2…
GO:0032612	GO:0032612	interleukin-1 production	77	-0.647976	-1.5704	0.00208995	0.028702	0.0220833	1876	tags=40%, list=13%, signal=35%	Hdac3/Cx3cl1/Casp8/Isl1/Hdac2/Nr1h4/Git1/Stat3/Tnfaip3/Ccl20/Casp4/Hmgb1/Zc3h12a/S100a13/Usp50/Jak2/Tmem106a/Casp1/Naip5/1810058I24Rik/Lgals9/Cd36/Tyrobp/Serpinb1a/Gsdmd/Arg2/Egr1/Errfi1/Ghrl/Gstp1/Apoa1
GO:0072522	GO:0072522	purine-containing compound biosynthetic process	133	-0.60141	-1.53124	0.00209674	0.0287042	0.022085	2204	tags=32%, list=16%, signal=28%	Atp5l/Dlat/Bcl2l1/Pdhb/Mlycd/Stat3/Oas1a/Dld/Pdha1/Pank3/Nme2/Pdk3/Papss1/Vcp/Adk/Stoml2/Acot7/Impdh2/Ppargc1a/Pdk4/Map2k1/Atp5h/Atp5k/Acat1/Hprt/Ak3/Atp5e/Ak2/Pdk2/Pklr/Atp5g3/Oasl2/Atp5d/Pnp/Mpc1/Aprt/Aldoa/Atp5c1/Atp5a1/Acsl5/Pkm/Atp5b/Papss2
GO:0050865	GO:0050865	regulation of cell activation	436	-0.498128	-1.34979	0.00214024	0.0292071	0.022472	1919	tags=19%, list=14%, signal=17%	Smad7/Cd3e/Efnb2/Tac1/Tnfaip3/Prnp/Sart1/Snx4/Trbc1/Lamp1/Vamp7/Rc3h1/Zmiz1/Cd177/Nr1h3/Laptm5/Nfkbiz/Mertk/Csk/Lyn/Zc3h12a/Ticam1/Lgals8/Kars/Coro1a/Zbtb7b/Rps6ka1/Xbp1/Znhit1/Btnl2/Ndfip1/Adrm1/Abr/Abat/Vnn1/Adk/Tfrc/Stxbp2/Zfp36l1/Jak2/Irf1/Peli1/F11r/Rac2/Trbc2/Prkcd/Prkar1a/Bad/Lgals9/Casp3/Rhoa/Cebpb/Fcer1g/Prdx2/Vamp8/Enpp3/Prkcz/Hspd1/H2-DMa/Bst1/Pnp/Dpp4/Prelid1/Tyrobp/Thbs1/Ido1/Cdkn1a/…
GO:0050732	GO:0050732	negative regulation of peptidyl-tyrosine phosphorylation	47	-0.716411	-1.64878	0.00217262	0.0295558	0.0227402	1040	tags=19%, list=7%, signal=18%	Parp14/Irf1/Tsg101/Prkcd/Cblc/Prkcz/Mvp/Errfi1/Spink1
GO:0120031	GO:0120031	plasma membrane bounded cell projection assembly	391	-0.504808	-1.36407	0.00219511	0.0297681	0.0229036	2520	tags=20%, list=18%, signal=17%	Trpm2/Csnk1d/Hras/Fam149b/Map4/Ift172/Fxr1/Vdac3/Ttc36/Ube2b/Mien1/Tpgs1/Cttn/Pqbp1/Tesk1/Cep350/Ppp1r9b/Nck1/Rab3ip/Snap29/Mapre1/Mkks/Odf2l/Gsn/Fgd4/Wasf2/Sdccag8/Srf/Vav2/Akirin1/Rock1/Atg3/Rhod/Dnm2/Brk1/Pxn/Twf1/Ift20/Dbnl/Ndel1/Epha2/Rab17/Atp6v1d/Rala/Rab5a/Rhog/Ssx2ip/Wasl/Prdx6/Coro1c/Rac2/Cdc42ep2/Prkcd/Rab8a/Golph3/Klf5/Capzb/Actr3/Mylk/Pmp22/Ehd1/Eps8/Dynll1/Rac1/Ano6/Cdc42/Eps8l2/Cob…
GO:0050867	GO:0050867	positive regulation of cell activation	258	-0.53707	-1.43247	0.00220449	0.0298019	0.0229296	2058	tags=21%, list=15%, signal=18%	Il15/Irs2/Nck1/Cd3e/Efnb2/Tac1/Sart1/Snx4/Trbc1/Lamp1/Vamp7/Zmiz1/Cd177/Nfkbiz/Ticam1/Lgals8/Kars/Coro1a/Zbtb7b/Rps6ka1/Xbp1/Btnl2/Vnn1/Adk/Tfrc/Stxbp2/Jak2/Irf1/Peli1/Trbc2/Bad/Lgals9/Rhoa/Fcer1g/Vamp8/Prkcz/Hspd1/H2-DMa/Bst1/Pnp/Dpp4/Tyrobp/Thbs1/Cdkn1a/H2-T23/Dgat1/Hsph1/Igkc/H2-Aa/Hsp90aa1/Pck1/H2-Ab1/Cd74/Ccl5
GO:0009116	GO:0009116	nucleoside metabolic process	74	-0.652237	-1.57285	0.00222654	0.0300063	0.0230868	1113	tags=22%, list=8%, signal=20%	Adk/Ran/Impdh2/Ahcy/Gnai3/Hprt/Ak3/Pycrl/Rhoa/Pnp/Dpyd/Aprt/Upp1/Cda/Xdh/Gda
GO:0097529	GO:0097529	myeloid leukocyte migration	136	-0.586588	-1.50197	0.0022502	0.030231	0.0232597	1648	tags=24%, list=12%, signal=21%	Cd177/Ccl20/Mcu/Akirin1/Arhgef5/Lyn/Mtus1/Ccl4/Ddt/C1qbp/Rhog/Ppia/Mapk1/Rac2/Il17rc/Fcer1g/Edn2/Wdr1/Edn1/Mapk3/Rac1/Bst1/Ano6/Dpp4/Thbs1/Mpp1/Dusp1/Chga/Dpep1/Lgals3/Cd74/Ccl5
GO:0002694	GO:0002694	regulation of leukocyte activation	410	-0.496081	-1.34097	0.00226785	0.0303738	0.0233696	1919	tags=19%, list=14%, signal=17%	Smad7/Cd3e/Efnb2/Tac1/Tnfaip3/Prnp/Sart1/Snx4/Trbc1/Lamp1/Vamp7/Rc3h1/Zmiz1/Cd177/Nr1h3/Laptm5/Nfkbiz/Mertk/Csk/Lyn/Zc3h12a/Ticam1/Lgals8/Kars/Coro1a/Zbtb7b/Xbp1/Znhit1/Btnl2/Ndfip1/Adrm1/Abr/Vnn1/Adk/Tfrc/Stxbp2/Zfp36l1/Irf1/Peli1/Rac2/Trbc2/Prkar1a/Bad/Lgals9/Casp3/Rhoa/Cebpb/Fcer1g/Prdx2/Vamp8/Enpp3/Prkcz/Hspd1/H2-DMa/Bst1/Pnp/Dpp4/Prelid1/Tyrobp/Thbs1/Ido1/Cdkn1a/Nr1d1/H2-T23/Plscr1/Arg2/Hsph…
GO:0009199	GO:0009199	ribonucleoside triphosphate metabolic process	67	-0.655512	-1.57022	0.00228971	0.0305719	0.023522	1212	tags=33%, list=9%, signal=30%	Nme2/Vcp/Ran/Stoml2/Impdh2/Ppargc1a/Map2k1/Atp5h/Atp5k/Gnai3/Ak3/Atp5e/Rhoa/Pklr/Atp5g3/Atp5d/Pnp/Aldoa/Atp5c1/Atp5a1/Pkm/Atp5b
GO:0033619	GO:0033619	membrane protein proteolysis	48	0.626417	1.79276	0.0023145	0.0308078	0.0237035	1654	tags=38%, list=12%, signal=33%	Mmp7/Dag1/Adam10/Sppl2a/Erap1/Sppl3/Ncstn/Aph1a/Adra2a/Mbtps2/App/Psenen/Adam17/H13/Psen2/Gpld1/Bace1/Adam9
GO:0051046	GO:0051046	regulation of secretion	477	-0.490273	-1.32988	0.00233103	0.0308995	0.0237741	1898	tags=21%, list=13%, signal=19%	Hnf1a/Myo6/Bcl2l1/Hmgn3/Irs2/Nr1h4/Serp1/Grk2/Hip1r/Malrd1/Git1/Glul/Snap25/Nr3c2/Tac1/Scamp5/Hif1a/Creb1/Snx4/Lamp1/Vamp7/Ptbp1/Cd177/Sri/Mcu/Nr1h3/Kalrn/Ces1d/Sec24a/Lyn/Vps4b/Llgl2/Xbp1/Sdhd/C2cd2l/Nlrp6/Abr/Vps35/Abat/Rala/Stxbp2/Rbp4/Rab21/Nadk/Snf8/Rab11fip3/Rab5a/Ppid/Ppia/Rab7/Idh2/Jak2/Tsg101/Rap1b/Rac2/Camk2n1/Ensa/Gnas/Rab8a/Bad/Golph3/Vamp3/Myo5b/Rab11fip1/Rap1a/Pink1/Lgals9/Fcer1g/Va…
GO:0051017	GO:0051017	actin filament bundle assembly	129	-0.599573	-1.52471	0.00233799	0.0308995	0.0237741	1821	tags=29%, list=13%, signal=25%	Tesk1/Pak2/Cul3/Tac1/Pak1/Mkks/Epha1/Wasf2/Srf/Rhod/Stmn1/Arhgef5/Tnfaip1/Pxn/Coro1b/F11r/Ush1c/Rock2/Src/Rhoa/Pdlim1/Eps8/Synpo/Zyx/S100a10/Rac1/Actn4/Pfn1/Actg1/Espn/Cfl1/Rhoc/Id1/Ezr/Vil1/Pls1/Apoa1
GO:1903793	GO:1903793	positive regulation of anion transport	396	-0.50049	-1.35266	0.00234282	0.0308995	0.0237741	1877	tags=24%, list=13%, signal=21%	Malrd1/Glul/Chp2/Triap1/Tac1/Pak1/Bag3/Hif1a/Prnp/Wipf1/Snx4/Rnasel/Oaz1/Vamp7/Ptbp1/Sri/Mcu/Nr1h3/Ank3/Mavs/Car2/Trim28/Abcb1a/Ces1d/Sh3glb1/Sec24a/Arhgef5/Chp1/Vps28/Zc3h12a/Xbp1/Sec16b/C2cd2l/Vps35/Abat/Rbp4/Nadk/Ran/Ppid/Ppia/Jak2/Mapk1/Tsg101/Camk2n1/Nfe2l2/Stom/Prkcd/Bad/Adipor2/Src/Golph3/Rap1a/Pink1/Slc51b/Actr3/Cebpb/Jup/Fis1/Vamp8/Map1lc3b/Prkcz/Edn1/Dynll1/Pdcd10/Azin1/Cib1/Oxct1/Rac1/…
GO:0019883	GO:0019883	antigen processing and presentation of endogenous antigen	25	-0.784232	-1.656	0.00236335	0.0309077	0.0237803	1507	tags=52%, list=11%, signal=47%	Tap2/H2-T3/Tap1/Gm11127/H2-Q4/H2-Q7/Tapbp/H2-Q1/H2-T23/B2m/H2-D1/H2-K1/H2-Q2
GO:0030316	GO:0030316	osteoclast differentiation	75	-0.645448	-1.55707	0.00236444	0.0309077	0.0237803	1578	tags=25%, list=11%, signal=23%	Chuk/Car2/Tjp2/Epha2/Pafah1b1/Tfrc/Esrra/Gnas/Tob2/Src/Cebpb/Fcer1g/Mafb/Klf10/Tyrobp/Anxa2/Junb/Fos/Ccl5
GO:0070232	GO:0070232	regulation of T cell apoptotic process	36	-0.735433	-1.644	0.00236573	0.0309077	0.0237803	366	tags=19%, list=3%, signal=19%	Pnp/Prelid1/Ido1/Tsc22d3/Arg2/Lgals3/Ccl5
GO:0008154	GO:0008154	actin polymerization or depolymerization	175	-0.570217	-1.49155	0.00237202	0.0309077	0.0237803	3160	tags=41%, list=22%, signal=32%	Pik3r2/Baiap2l1/Washc1/Spire2/Micall2/Arhgap18/Hax1/Arfgef1/Abi1/Cdc42ep5/Prkce/Tmod3/Bag4/Mtpn/Arfip1/Tpm1/Gmfg/Bin1/Vasp/Arfip2/Capza1/Cttn/Gmfb/Cotl1/Specc1l/Nck1/Flii/Hip1r/Fmn1/Arpc5l/Lats1/Arpc1a/Mkks/Gsn/Arpin/Arpc1b/Wasf2/Add3/Arpc4/Msrb1/Capn1/Grb2/Brk1/Twf1/Dbnl/Coro1a/Coro1b/Wasl/Arpc3/Tmsb10/Cdc42ep2/Prkcd/Capzb/Rhoa/Actr3/Snx9/Wdr1/Eps8/Mical1/Capza2/Arpc5/Rac1/Cobl/Arf6/Pfn1/Scin/Cf…
GO:0055088	GO:0055088	lipid homeostasis	127	-0.597377	-1.51859	0.0023847	0.0309796	0.0238357	1271	tags=22%, list=9%, signal=20%	Abhd4/Xbp1/Gramd1b/Abcd1/Pnpla2/Dgat2/Map2k1/Ddx3x/Got1/Abcg8/Raly/Soat2/Ehd1/Pla2g12b/Tm6sf2/Abcg5/Npc1l1/Angptl4/Mttp/Nr1d1/Dgat1/Acox1/Ephx2/Apob/Apoa4/Gip/Apoa1/Apoc3
GO:0051926	GO:0051926	negative regulation of calcium ion transport	39	-0.720647	-1.61958	0.0024164	0.0312975	0.0240802	839	tags=15%, list=6%, signal=15%	Vdac1/Ubqln1/Ppp2ca/Gsto1/Ace/Spink1
GO:0002688	GO:0002688	regulation of leukocyte chemotaxis	76	-0.649254	-1.57114	0.00244117	0.0314599	0.0242052	1626	tags=28%, list=11%, signal=25%	Mcu/Akirin1/Lyn/Mtus1/Ccl4/Ddt/C1qbp/Mapk1/Rac2/Edn2/Edn1/Mapk3/Rac1/Bst1/Ano6/Dpp4/Thbs1/Mpp1/Dusp1/Cd74/Ccl5
GO:0071496	GO:0071496	cellular response to external stimulus	197	-0.552605	-1.45902	0.00244425	0.0314599	0.0242052	2142	tags=27%, list=15%, signal=23%	Fas/Cpeb4/Map1lc3a/Usf2/Nr1h4/Nudt1/Glul/Bag3/Nuak2/Hnrnpl/Srf/Foxo3/Rragd/Sh3glb1/Fbxo22/Eif2s1/Zc3h12a/Xbp1/Tfrc/Vdr/Dap/Stk24/F11r/Mapk1/Cdkn2b/Nfe2l2/Aoc1/Sesn1/Pdk4/Got1/Gabarapl2/Nr4a2/Pdk2/Map1lc3b/Atp1a1/Klf10/Mapk3/Higd1a/Rac1/Gabarap/Angptl4/Pim1/Hspa5/Cdkn1a/Gsdmd/Arhgdia/Atf4/Ldha/Jun/Krt20/Pck1/Atf3/Fos
GO:0071624	GO:0071624	positive regulation of granulocyte chemotaxis	19	-0.820646	-1.67653	0.00245076	0.0314599	0.0242052	1061	tags=32%, list=7%, signal=29%	Mcu/C1qbp/Rac2/Edn1/Rac1/Cd74
GO:2001233	GO:2001233	regulation of apoptotic signaling pathway	313	-0.516818	-1.39032	0.00247785	0.0317135	0.0244004	2456	tags=30%, list=17%, signal=26%	Bax/Cx3cl1/Prkra/Bcl10/Tmbim6/Bbc3/Pttg1ip/Camk2b/Casp8/Dab2ip/Siah2/Birc6/Hdac2/Rela/Ing2/Fas/Cttn/Ralbp1/Bcl2l1/Gata4/Rb1/Cflar/Rbck1/Pak2/Faf1/Nck1/Pten/Gsdme/Vegfa/Triap1/Tnfaip3/Bok/Hif1a/Eef1e1/Syvn1/Ppp2r1a/Bcl2l14/Sh3glb1/Sfpq/Plekhf1/Xbp1/Trap1/Vnn1/Dapk3/Ppia/Jak2/Lmna/Nfe2l2/Ndufs3/Prkcd/Hnrnpk/Trp53inp1/Bad/Map2k1/Ddx3x/Src/Gnai3/Grina/Dedd2/Pink1/Sod2/Ubqln1/Ctnna1/Nr4a2/P4hb/Cdk11b/…
GO:0009142	GO:0009142	nucleoside triphosphate biosynthetic process	61	-0.667966	-1.57999	0.00251587	0.0320893	0.0246895	1212	tags=38%, list=9%, signal=35%	Stat3/Tbpl1/Nme2/Vcp/Adk/Stoml2/Impdh2/Ppargc1a/Map2k1/Atp5h/Atp5k/Ak3/Atp5e/Cmpk1/Pklr/Atp5g3/Atp5d/Pnp/Aldoa/Atp5c1/Atp5a1/Pkm/Atp5b
GO:0009201	GO:0009201	ribonucleoside triphosphate biosynthetic process	53	-0.678952	-1.59363	0.00252205	0.0320893	0.0246895	1439	tags=36%, list=10%, signal=32%	Nme2/Vcp/Stoml2/Impdh2/Ppargc1a/Map2k1/Atp5h/Atp5k/Ak3/Atp5e/Pklr/Atp5g3/Atp5d/Pnp/Aldoa/Atp5c1/Atp5a1/Pkm/Atp5b
GO:0002475	GO:0002475	antigen processing and presentation via MHC class Ib	20	-0.822809	-1.69661	0.00254999	0.0323497	0.0248898	1794	tags=55%, list=13%, signal=48%	Tap2/H2-T3/Gm11127/H2-Q4/H2-Q7/H2-Q1/H2-T23/B2m/H2-D1/H2-K1/H2-Q2
GO:0030832	GO:0030832	regulation of actin filament length	156	-0.564758	-1.46569	0.00258246	0.0326659	0.0251331	3160	tags=42%, list=22%, signal=33%	Pik3r2/Baiap2l1/Washc1/Spire2/Arhgap18/Hax1/Arfgef1/Cdc42ep5/Prkce/Tmod3/Bag4/Mtpn/Arfip1/Tpm1/Gmfg/Bin1/Vasp/Arfip2/Capza1/Cttn/Gmfb/Cotl1/Specc1l/Nck1/Flii/Hip1r/Fmn1/Arpc5l/Lats1/Arpc1a/Mkks/Gsn/Arpin/Arpc1b/Wasf2/Add3/Arpc4/Capn1/Grb2/Brk1/Twf1/Dbnl/Coro1a/Coro1b/Wasl/Arpc3/Tmsb10/Cdc42ep2/Prkcd/Capzb/Rhoa/Actr3/Snx9/Wdr1/Eps8/Capza2/Arpc5/Rac1/Arf6/Pfn1/Scin/Cfl1/Arpc2/Iqgap2/Dstn/Vil1
GO:0007435	GO:0007435	salivary gland morphogenesis	26	0.728663	1.84517	0.00261693	0.0329533	0.0253543	1665	tags=38%, list=12%, signal=34%	Cdh1/Dag1/Nfib/Esrp1/Egfr/Met/Twsg1/Esrp2/Bmp7/Pdgfa
GO:0002460	GO:0002460	adaptive immune response based on somatic recombination of immune receptors built from immunoglobulin superfamily domains	222	-0.544116	-1.44222	0.00262042	0.0329533	0.0253543	1967	tags=21%, list=14%, signal=19%	Vegfa/Nras/Smad7/Stat3/Tnfaip3/Tap2/Mbl2/Trbc1/Rc3h1/Relb/Nfkbiz/H2-T3/Tmem98/Hmgb1/Zc3h12a/Zbtb7b/Phb/Ndfip1/Gm11127/H2-Q4/Tfrc/H2-Q7/C1qbp/Irf1/Stx7/Trbc2/Prkcd/Hprt/Cd8a/Fcer1g/Prkcz/Hspd1/H2-DMa/Pnp/Dpp4/H2-Q1/Gzmb/H2-T23/Irf7/B2m/Igkc/H2-D1/H2-K1/H2-Q2/Hspa8/H2-Ab1/Cd74
GO:0042594	GO:0042594	response to starvation	153	-0.58142	-1.50784	0.00263675	0.0330626	0.0254383	1875	tags=24%, list=13%, signal=21%	Glul/Ulk2/Nuak2/Hnrnpl/Foxo3/Rragd/Sh3glb1/Fbxo22/Eif2s1/Zc3h12a/Xbp1/Dap/Stk24/Mapk1/Nfe2l2/Aoc1/Sesn1/Pdk4/Gabarapl2/Acadm/Map1lc3b/Klf10/Mapk3/Higd1a/Gabarap/Angptl4/Hspa5/Cdkn1a/Ddit3/Atf4/Jun/Zfp36/Krt20/Pck1/Atf3/Gip
GO:0009896	GO:0009896	positive regulation of catabolic process	388	-0.496157	-1.3409	0.00264538	0.0330708	0.0254447	2973	tags=35%, list=21%, signal=28%	Foxo1/Apc/Mapk8/Upf1/Irgm2/Pim2/Rchy1/Trib3/Atg4b/Pip4k2c/Trp53inp2/Plk2/Prkce/Smurf2/Psmd10/Fbxl5/Zfand2a/Becn1/Tfeb/Sirt1/Pik3c2a/Nedd4l/Trim8/Cnot8/Khsrp/Tnrc6a/Ier3/Csnk1d/Stx5a/Bax/Stk11/Pttg1ip/Dda1/Nub1/Dab2ip/Pafah1b2/Mid2/Il33/Trim12a/Trim12c/Trim65/Rad23a/Socs4/Rnf14/Snx1/Rab3gap2/Irs2/Tmem59/Faf1/Pten/Ythdf3/Sirt2/Stub1/Smad7/Tiparp/Apoc2/Git1/Tnrc6c/Tnfaip3/Bag3/Hif1a/Wwp2/Oaz1/Rc3h1/…
GO:0034656	GO:0034656	nucleobase-containing small molecule catabolic process	24	-0.789691	-1.66108	0.00265623	0.0330708	0.0254447	942	tags=38%, list=7%, signal=35%	Ahcy/Hprt/Pycrl/Pnp/Dpyd/Upp1/Cda/Xdh/Gda
GO:0071356	GO:0071356	cellular response to tumor necrosis factor	115	-0.600056	-1.513	0.00266034	0.0330708	0.0254447	1640	tags=29%, list=12%, signal=26%	Ccl20/Traf4/Chuk/Foxo3/Laptm5/Casp4/Zfand6/Tjp2/Zc3h12a/Ilk/Stat1/Ccl4/Erbin/Zfp36l1/Jak2/Irf1/Mapk1/Nfe2l2/Casp1/Actr3/Cib1/Mapk3/Actn4/Gpd1/Txndc17/Krt18/Cfl1/Nr1d1/Krt8/Nfkbia/Zfp36/Apoa1/Ccl5
GO:0002709	GO:0002709	regulation of T cell mediated immunity	64	-0.67302	-1.60153	0.00271593	0.0335943	0.0258475	1507	tags=27%, list=11%, signal=24%	H2-T3/Hmgb1/Gm11127/H2-Q4/H2-Q7/Stx7/Prkcz/Hspd1/Pnp/Dpp4/H2-Q1/H2-T23/B2m/H2-D1/H2-K1/H2-Q2/Hspa8
GO:0046889	GO:0046889	positive regulation of lipid biosynthetic process	75	-0.642729	-1.55051	0.00271799	0.0335943	0.0258475	1029	tags=20%, list=7%, signal=19%	Hsd17b13/Abcd1/Dgat2/Ppargc1a/Prkcd/Lpgat1/Sec14l2/Nr1d1/Dgat1/Acsl5/Scp2/Apoa4/Apoa1/Cd74/Apoc3
GO:0009123	GO:0009123	nucleoside monophosphate metabolic process	49	-0.700516	-1.62098	0.0027408	0.0336673	0.0259036	996	tags=27%, list=7%, signal=25%	Impdh2/Nt5c/Hprt/Ak3/Ak2/Pnp/Dpyd/Aprt/Upp1/Cda/Rfk/Xdh/Gda
GO:0072659	GO:0072659	protein localization to plasma membrane	252	-0.5296	-1.41304	0.00274691	0.0336673	0.0259036	1695	tags=25%, list=12%, signal=22%	Ppil2/Slmap/Vamp7/Ttc7/Flot1/Ank3/Kalrn/Rock1/Tspan5/Csk/Stx3/Plekhf1/Gak/Ift20/Vamp5/Numb/Epha2/Vps35/Rhog/Itga3/Rab7/Stx7/F11r/Sqstm1/Picalm/Arhgef16/Rock2/Epb41l3/Rab8a/Golph3/Vamp3/Myo5b/Rap1a/Pkp3/Prkg2/Actr3/Jup/Fcer1g/Vamp8/Myl12a/Rab11a/Prkcz/Ehd1/Amn/Optn/Sec23a/Cib1/S100a10/Ap2m1/Rac1/Lypla1/Cltc/Arf6/Krt18/Pdzk1/Actb/Anxa2/Ezr/Vil1/Lgals3/Scp2/Pls1/Slc9a3r1
GO:1902652	GO:1902652	secondary alcohol metabolic process	112	-0.599208	-1.5066	0.00274724	0.0336673	0.0259036	1117	tags=25%, list=8%, signal=23%	Cyp27a1/Lipe/Acadl/Idh2/Idh3b/Dgat2/Fdx1/Aco2/Cubn/Hdlbp/Soat2/Pmp22/Idh3g/Npc1l1/Sec14l2/Mttp/Sod1/Idh1/Fmo5/Sult2b1/Cyb5r3/Ephx2/Apob/Cat/Scp2/Apoa4/Apoa1/Apoc3
GO:0071450	GO:0071450	cellular response to oxygen radical	15	-0.837508	-1.66679	0.00277766	0.0338484	0.0260429	849	tags=60%, list=6%, signal=56%	Dhfr/Ccs/Nfe2l2/Sod2/Prdx2/Cd36/Prdx1/Sod1/Apoa4
GO:0071451	GO:0071451	cellular response to superoxide	15	-0.837508	-1.66679	0.00277766	0.0338484	0.0260429	849	tags=60%, list=6%, signal=56%	Dhfr/Ccs/Nfe2l2/Sod2/Prdx2/Cd36/Prdx1/Sod1/Apoa4
GO:0010324	GO:0010324	membrane invagination	69	-0.650988	-1.56242	0.00282322	0.0342241	0.026332	2724	tags=35%, list=19%, signal=28%	Becn1/Abca7/Pparg/Ighm/Snx18/Xkr9/Gsn/Trbc1/Appl2/Vamp7/Rhog/Wasl/Rac2/Trbc2/Rhoa/Fcer1g/Snx9/Cd36/Snx3/Chmp2a/Rac1/Ano6/Thbs1/Igkc
GO:1902745	GO:1902745	positive regulation of lamellipodium organization	30	-0.756002	-1.65047	0.00282432	0.0342241	0.026332	1659	tags=47%, list=12%, signal=41%	Wasf2/Akirin1/Dnm2/Brk1/Coro1b/Coro1c/Rac2/Src/Actr3/Rac1/Cfl1/Arpc2/Vil1/Hsp90aa1
GO:0070507	GO:0070507	regulation of microtubule cytoskeleton organization	127	-0.594169	-1.51043	0.00284089	0.0343288	0.0264125	1530	tags=21%, list=11%, signal=19%	Rock1/Dst/Stmn1/Chmp1b/Camsap3/Vps4b/Rassf1/Pafah1b1/Slain2/Rassf7/Cdk2ap2/Chmp5/Capzb/Chmp1a/Rhoa/Chmp2b/Cib1/Chmp2a/Rac1/Cltc/Chmp4b/Hspa1b/Fkbp4/Hspa1a/Hsph1/Sgk1/Gda
GO:1900027	GO:1900027	regulation of ruffle assembly	25	-0.780086	-1.64725	0.00292117	0.0352006	0.0270833	1201	tags=32%, list=8%, signal=29%	Ndel1/Rhog/Coro1c/Eps8/Eps8l2/Cobl/Pfn1/Eps8l3
GO:0061844	GO:0061844	antimicrobial humoral immune response mediated by antimicrobial peptide	54	0.608595	1.75793	0.00294865	0.035433	0.0272621	703	tags=41%, list=5%, signal=39%	Defa29/Dmbt1/Defa30/Defa24/Defa17/Defa22/Ang4/Defa26/Reg3b/Defa21/Mmp7/Defa5/Defa20/Defa3/Rps19/Rpl30/Defa27/Rpl39/Defa35/Reg3g/App/Defa34
GO:0006635	GO:0006635	fatty acid beta-oxidation	64	-0.669862	-1.59401	0.00298527	0.0357736	0.0275242	2394	tags=52%, list=17%, signal=43%	Acaa1b/Pex5/Acox3/Irs2/Hadha/Pex7/Ivd/Mlycd/Hadhb/Tysnd1/Etfdh/Acad11/Hsd17b4/Fabp1/Acads/Etfb/Acadl/Abcd1/Echs1/Crat/Crot/Acat1/Eci1/Acadm/Eci3/Ehhadh/Etfa/Acaa2/Acaa1a/Acsl5/Hadh/Acox1/Scp2
GO:1990748	GO:1990748	cellular detoxification	31	-0.743212	-1.62742	0.00302079	0.0360992	0.0277747	913	tags=52%, list=6%, signal=48%	Dhfr/Adh5/Ccs/Prdx6/Nfe2l2/Sesn1/Sod2/Aldh2/Prdx2/Cd36/Esd/Akr1a1/Pim1/Prdx1/Sod1/Apoa4
GO:0019319	GO:0019319	hexose biosynthetic process	68	-0.661801	-1.58609	0.00304552	0.0362945	0.027925	1377	tags=34%, list=10%, signal=31%	Arpp19/Hif1a/Dgkq/Gnpda1/Ddb1/Rbp4/Maea/Pgp/Dgat2/Gpd2/Acadm/Pdk2/Gpi1/Gpd1/Pgk1/Gpt/Fbp2/Sord/Atf4/Tpi1/Gapdh/Pck1/Atf3
GO:0071384	GO:0071384	cellular response to corticosteroid stimulus	30	-0.751837	-1.64138	0.00316814	0.0376425	0.0289621	1121	tags=30%, list=8%, signal=28%	Klf9/Eif4e/Zfp36l1/Jak2/Ube2l3/Ddit4/Zfp36/Sgk1/Pck1
GO:0050994	GO:0050994	regulation of lipid catabolic process	48	-0.687872	-1.5892	0.00317909	0.0376425	0.0289621	971	tags=21%, list=7%, signal=19%	Abcd1/Pnpla2/Prkcd/Aadac/Idh1/Acsl5/Apoa4/Apoa1/Apoc3/Sct
GO:1902532	GO:1902532	negative regulation of intracellular signal transduction	430	-0.494893	-1.34052	0.00318562	0.0376425	0.0289621	1997	tags=21%, list=14%, signal=19%	Cul3/Nr1h4/Riok3/Pten/Limd1/Ptprr/Git1/Triap1/Fbxw11/Tnfaip3/Hif1a/Prnp/Map2k3/Syvn1/Plekha1/Mapkap1/Stmn1/Sh3glb1/Csk/Capn1/Chp1/Tnfaip1/Lyn/Zc3h12a/Ppm1b/Tnip1/Efna1/Xbp1/Epha2/Phb/Nlrp6/Sema6a/Nmi/Ppm1a/Trap1/Vnn1/Stat1/Pafah1b1/Erbin/C1qbp/Itga3/Ppia/Camk2n1/Nfe2l2/Ndufs3/Prkcd/Sesn1/Cblc/Map2k1/Ddx3x/Dusp6/Src/Pebp1/Litaf/Grina/Pink1/Rgs2/Sod2/Ddit4/Ifi35/Rhoa/Per1/Synj2bp/Tkfc/Optn/Tle1/Cib…
GO:0019751	GO:0019751	polyol metabolic process	93	-0.621996	-1.53157	0.00319343	0.0376425	0.0289621	1138	tags=24%, list=8%, signal=22%	Impa1/Ip6k1/Qdpr/Cyp27a1/Inpp5a/Pgp/Dgat2/Ipmk/Got1/Nudt4/Degs2/Spr/Tkfc/Plpp1/Asah2/Itpk1/Mogat2/Sord/Tpi1/Gk/Scp2/Pck1
GO:0007200	GO:0007200	phospholipase C-activating G protein-coupled receptor signaling pathway	33	-0.754668	-1.66402	0.00320451	0.0376704	0.0289836	499	tags=15%, list=4%, signal=15%	Edn1/Gna11/Gnb1/Chga/Slc9a3r1
GO:0009159	GO:0009159	deoxyribonucleoside monophosphate catabolic process	17	-0.829404	-1.66744	0.00321469	0.0376877	0.0289969	720	tags=41%, list=5%, signal=39%	Nt5c/Pnp/Dpyd/Upp1/Cda/Xdh/Gda
GO:1990266	GO:1990266	neutrophil migration	77	-0.638588	-1.54764	0.00323289	0.0377985	0.0290822	1088	tags=22%, list=8%, signal=20%	Ccl4/C1qbp/Rhog/Ppia/Rac2/Fcer1g/Edn2/Wdr1/Edn1/Rac1/Bst1/Dpp4/Mpp1/Dpep1/Lgals3/Cd74/Ccl5
GO:1901673	GO:1901673	regulation of mitotic spindle assembly	19	-0.810446	-1.65569	0.00329262	0.0383931	0.0295397	1427	tags=47%, list=10%, signal=43%	Chmp1b/Vps4b/Chmp5/Chmp1a/Chmp2b/Chmp2a/Chmp4b/Hspa1b/Hspa1a
GO:0097193	GO:0097193	intrinsic apoptotic signaling pathway	257	-0.520663	-1.38956	0.00330944	0.0384856	0.0296108	1462	tags=22%, list=10%, signal=20%	Sh3glb1/Bag6/Sfpq/Ppp1r13b/Plekhf1/Bak1/Xbp1/Epha2/Trap1/Vnn1/Stk25/Ppia/Hint1/Jak2/Stk24/Nfe2l2/Ndufs3/Hnrnpk/Bad/Map2k1/Ddx3x/Src/Grina/Pink1/Zfp622/Sod2/Ddit4/Ubqln1/Aldh2/Casp3/P4hb/Cebpb/Fis1/Pdk2/Mtch2/Pdcd10/Ddx5/Vdac2/Nupr1/Pnp/Dyrk2/Pmaip1/Mcl1/Cdkn1a/Ddit3/Plscr1/Sod1/Sfn/Atf4/Hsph1/Ifi27l2b/Herpud1/Ubb/Dnaja1/Slc9a3r1/Crip1/Cd74
GO:0046879	GO:0046879	hormone secretion	252	-0.525447	-1.40196	0.00332317	0.0385417	0.029654	2520	tags=27%, list=18%, signal=23%	Trpm2/Birc5/Eipr1/Snap23/Scg5/Smad4/Smad2/Nr0b2/Per2/Isl1/Pfkl/Aimp1/Hnf1a/Hmgn3/Irs2/Nr1h4/Serp1/Glul/Snap25/Tac1/Hif1a/Creb1/Snx4/Vamp7/Ptbp1/Sri/Mcu/Kalrn/Ube2q1/Ccdc186/Lyn/Rab11b/C2cd2l/Abat/Fam3b/Rbp4/Nadk/Rab11fip3/Jak2/Ywhaz/Camk2n1/Ensa/Gnas/Neurod1/Bad/Cpe/Rab11fip1/Vamp8/Edn2/Rab1a/Tbx3/Edn1/Dynll1/Slc16a10/Oxct1/Midn/Rac1/Pim3/Nr1d1/Dgat1/Hadh/Chga/Glud1/Glrx/Ghrl/Gip/Sct/Ccl5
GO:0035088	GO:0035088	establishment or maintenance of apical/basal cell polarity	37	-0.717157	-1.6023	0.00334279	0.0385625	0.0296699	1554	tags=32%, list=11%, signal=29%	Dlg3/Camsap3/Ift20/Ilk/Arf4/Rhoa/Synj2bp/Wdr1/Pdcd6ip/Cdc42/Ezr/Slc9a3r1
GO:0061245	GO:0061245	establishment or maintenance of bipolar cell polarity	37	-0.717157	-1.6023	0.00334279	0.0385625	0.0296699	1554	tags=32%, list=11%, signal=29%	Dlg3/Camsap3/Ift20/Ilk/Arf4/Rhoa/Synj2bp/Wdr1/Pdcd6ip/Cdc42/Ezr/Slc9a3r1
GO:0002474	GO:0002474	antigen processing and presentation of peptide antigen via MHC class I	30	-0.750054	-1.63748	0.00336461	0.0387109	0.0297841	1507	tags=50%, list=11%, signal=45%	Tap2/H2-T3/Bag6/Tap1/Gm11127/H2-Q4/H2-Q7/Tapbp/Fcer1g/H2-Q1/H2-T23/B2m/H2-D1/H2-K1/H2-Q2
GO:0006643	GO:0006643	membrane lipid metabolic process	140	0.443825	1.50148	0.00340983	0.0390844	0.0300715	1451	tags=29%, list=10%, signal=26%	Serinc3/Psap/Smpd3/Dpm3/Elovl6/Cers4/Hacd1/Sgpp2/Cers6/Pigt/Serinc2/St3gal6/Hacd3/Kdsr/Elovl5/Pgap2/Pigq/Gm2a/Cln6/Pnliprp2/Pigyl/Serinc5/Pgap1/Plpp2/Sptlc1/Pigu/Hexa/Elovl7/Pigo/Pigk/Ormdl2/Sgms1/Dpm2/Pigm/Sgpp1/Pign/Pigb/Gpld1/St3gal3/Pigx
GO:0042738	GO:0042738	exogenous drug catabolic process	21	-0.803983	-1.67648	0.00341514	0.0390844	0.0300715	1049	tags=43%, list=7%, signal=40%	Cyp2c55/Nr1i2/Cyp2c68/Cyp2j6/Cyp2c66/Cyp2c29/Cyp2c65/Cyp2d26/Cyp2b10
GO:0000303	GO:0000303	response to superoxide	17	-0.825785	-1.66016	0.00342723	0.0391192	0.0300983	849	tags=53%, list=6%, signal=50%	Dhfr/Ccs/Nfe2l2/Sod2/Prdx2/Cd36/Prdx1/Sod1/Apoa4
GO:0046887	GO:0046887	positive regulation of hormone secretion	115	-0.594878	-1.49994	0.00345634	0.0393233	0.0302553	2258	tags=30%, list=16%, signal=25%	Nr0b2/Isl1/Aimp1/Irs2/Nr1h4/Serp1/Glul/Snap25/Tac1/Hif1a/Creb1/Snx4/Vamp7/Ptbp1/Sri/Mcu/C2cd2l/Abat/Rbp4/Nadk/Jak2/Camk2n1/Bad/Vamp8/Edn2/Edn1/Dynll1/Oxct1/Rac1/Glud1/Glrx/Ghrl/Gip/Sct
GO:0060491	GO:0060491	regulation of cell projection assembly	157	-0.569055	-1.47671	0.00346329	0.0393233	0.0302553	1847	tags=30%, list=13%, signal=26%	Trpm2/Hras/Map4/Fxr1/Vdac3/Mien1/Pqbp1/Tesk1/Rab3ip/Odf2l/Wasf2/Sdccag8/Srf/Akirin1/Atg3/Dnm2/Brk1/Twf1/Ift20/Ndel1/Epha2/Rab17/Rala/Rab5a/Rhog/Wasl/Coro1c/Rac2/Cdc42ep2/Prkcd/Src/Klf5/Capzb/Actr3/Eps8/Dynll1/Rac1/Cdc42/Eps8l2/Cobl/Arf6/Pfn1/Espn/Cfl1/Eps8l3/Arpc2/Hsp90aa1
GO:0043086	GO:0043086	negative regulation of catalytic activity	499	-0.486515	-1.32215	0.00351741	0.0397733	0.0306015	2076	tags=21%, list=15%, signal=18%	Tesk1/Rb1/Irs2/Cflar/Naip2/Pak2/Ppp1r9b/Pten/Vegfa/Ggnbp2/Grk2/Smad7/Ppp1r35/Triap1/Lats1/Tnfaip3/Ppp1r1b/Mkks/Epha1/Prnp/Oaz1/Hexim1/Cpeb2/Cdkn1c/Dlg3/Rock1/Fkbp1a/Prdx3/Dtx3l/Csk/Aip/Chp1/Pxk/Camsap3/Lyn/Pcsk1n/Fabp1/Gadd45b/Ubxn1/Rps6ka1/Myo1d/Ilk/Spint1/Dnajb6/Ppp1r15a/Chordc1/Ppia/Coro1c/F11r/Tsg101/Nr4a1/Picalm/Camk2n1/Rock2/Ptprh/Prkcd/Cblc/Prkar1a/Cast/Ddx3x/Dusp6/Src/Naip5/Pebp1/Eif4a2/R…
GO:0071385	GO:0071385	cellular response to glucocorticoid stimulus	28	-0.762688	-1.65597	0.0035213	0.0397733	0.0306015	1121	tags=32%, list=8%, signal=30%	Klf9/Eif4e/Zfp36l1/Jak2/Ube2l3/Ddit4/Zfp36/Sgk1/Pck1
GO:0051345	GO:0051345	positive regulation of hydrolase activity	431	-0.492488	-1.33399	0.0035582	0.0400854	0.0308417	1969	tags=23%, list=14%, signal=20%	Sipa1l3/Vegfa/Dnajc9/Hip1r/Grtp1/Apoc2/Chp2/Stat3/Tbc1d15/Bok/Atp2a3/Epha1/Gsn/Rangap1/Phb2/Ccl20/Nr1h3/Zc3hav1/Kalrn/Laptm5/Arhgef5/Ppp1r15b/Dnm2/Lyn/Cycs/Bak1/Cldn3/Fabp1/Eif5/Efna1/Usp50/Vcp/Ndel1/Epha2/Phb/Napa/Fnta/Abr/Stat1/Ahsa2/Ccl4/Ctsd/Ppp1r15a/Rhog/Dap/Jak2/Coro1c/F11r/Picalm/Arhgef16/Bcar3/Rock2/Gnas/Prkcd/Casp1/Arf4/Bad/Map2k1/Ddx3x/Tax1bp3/Rap1a/Pink1/Slc11a2/Pcna/Rhoa/Tor1aip2/Ppp2…
GO:0051100	GO:0051100	negative regulation of binding	124	-0.583883	-1.48051	0.00358739	0.0403092	0.0310139	2504	tags=29%, list=18%, signal=24%	1810037I17Rik/Bax/Tmbim6/Sympk/Hspa4/Ttc36/Senp2/Per2/Hdac2/Mepce/Ppp1r2/Stub1/Atp2a3/Sri/Zfpm1/Rock1/Sumo3/Eif4a3/Ctsz/Ruvbl2/Gtf2f1/Sumo1/Jak2/Hnrnpk/Mapk3/Cdkn1a/Ddit3/Plscr1/B2m/Actb/Id1/Id2/Ckmt1/Jun/Gzma/Ace
GO:0034754	GO:0034754	cellular hormone metabolic process	65	-0.661278	-1.57286	0.00360064	0.0403533	0.0310478	1892	tags=31%, list=13%, signal=27%	Tiparp/Bco2/Dgkq/Plekha1/Cyp2c55/Hsd17b4/Clcn2/Plb1/Rbp4/Hsd17b11/Ppargc1a/Akr1c14/Sgpl1/Afp/Egr1/Adh6a/Cyp3a13/Adh1/Scp2/Aldh1a1
GO:0006509	GO:0006509	membrane protein ectodomain proteolysis	38	0.644889	1.79374	0.00361583	0.0404188	0.0310982	1654	tags=39%, list=12%, signal=35%	Mmp7/Dag1/Adam10/Sppl2a/Erap1/Ncstn/Aph1a/Adra2a/App/Psenen/Adam17/Psen2/Gpld1/Bace1/Adam9
GO:0001933	GO:0001933	negative regulation of protein phosphorylation	287	-0.523666	-1.40092	0.00364249	0.0405143	0.0311717	2468	tags=29%, list=17%, signal=24%	Ppp5c/Bax/Akt1s1/Sh3gl2/Adar/Spry1/Hspa4/Ttc36/Ctdsp1/Dab2ip/Ube2b/Kat2b/Gskip/Cnksr3/Socs4/Tesk1/Rb1/Snx25/Nck1/Pten/Sirt2/Ggnbp2/Grk2/Smad7/Lats1/Tnfaip3/Epha1/Prnp/Socs3/Dgkq/Hexim1/Cdkn1c/Ppp2r5d/Chp1/Ppp1r15b/Lyn/Zc3h12a/Bak1/Gadd45b/Ilk/Xbp1/Ctdspl/Strap/Parp14/Ppp1r15a/Chordc1/Ppia/Irf1/Coro1c/Tsg101/Camk2n1/Ppargc1a/Ptprh/Prkcd/Cblc/Prkar1a/Dusp6/Bag1/Pebp1/Rgs2/Ddit4/Rtraf/Casp3/Ppp2ca/P…
GO:0051249	GO:0051249	regulation of lymphocyte activation	335	-0.508121	-1.36836	0.00364311	0.0405143	0.0311717	1919	tags=19%, list=14%, signal=17%	Smad7/Cd3e/Efnb2/Tac1/Tnfaip3/Prnp/Sart1/Trbc1/Lamp1/Rc3h1/Zmiz1/Laptm5/Nfkbiz/Mertk/Csk/Lyn/Zc3h12a/Ticam1/Lgals8/Coro1a/Zbtb7b/Xbp1/Znhit1/Btnl2/Ndfip1/Adrm1/Vnn1/Adk/Tfrc/Zfp36l1/Irf1/Peli1/Rac2/Trbc2/Prkar1a/Bad/Lgals9/Casp3/Rhoa/Cebpb/Prdx2/Prkcz/Hspd1/H2-DMa/Bst1/Pnp/Dpp4/Prelid1/Tyrobp/Ido1/Cdkn1a/H2-T23/Arg2/Hsph1/Igkc/H2-Aa/Id2/Hsp90aa1/Lgals3/Pck1/H2-Ab1/Cd74/Ccl5
GO:0099515	GO:0099515	actin filament-based transport	19	-0.807995	-1.65068	0.00366138	0.0406132	0.0312477	1260	tags=37%, list=9%, signal=34%	Myo6/Myo1d/Wasl/Myo5b/Myo7b/Actn4/Myo1a
GO:0046755	GO:0046755	viral budding	17	-0.82302	-1.6546	0.0036929	0.040858	0.0314361	1512	tags=65%, list=11%, signal=58%	Chmp3/Chmp1b/Vps4b/Snf8/Tsg101/Chmp5/Mvb12a/Chmp2b/Pdcd6ip/Chmp2a/Chmp4b
GO:0035914	GO:0035914	skeletal muscle cell differentiation	47	-0.706063	-1.62497	0.00371286	0.0409741	0.0315254	896	tags=32%, list=6%, signal=30%	Gata4/Rb1/Nr1d2/Sap30/Akirin1/Nr4a1/Klf5/Cited2/Maff/Ddx5/Nupr1/Btg2/Egr1/Atf3/Fos
GO:1901068	GO:1901068	guanosine-containing compound metabolic process	34	-0.740043	-1.64167	0.00380034	0.0418328	0.0321861	1439	tags=29%, list=10%, signal=26%	Nme2/Ran/Impdh2/Gnai3/Hprt/Ak3/Rhoa/Pnp/Xdh/Gda
GO:0003081	GO:0003081	regulation of systemic arterial blood pressure by renin-angiotensin	16	-0.816702	-1.63249	0.00386895	0.0424305	0.032646	633	tags=38%, list=4%, signal=36%	G6pdx/Rhoa/Cyba/Enpep/Ace2/Ace
GO:0043620	GO:0043620	regulation of DNA-templated transcription in response to stress	48	-0.682487	-1.57676	0.00387523	0.0424305	0.032646	2004	tags=46%, list=14%, signal=39%	Rela/Nck1/Sirt2/Vegfa/Bag3/Hif1a/Bach1/Epas1/Klf2/Ppp1r15a/Nfe2l2/Cited2/Cebpb/Cd36/Creb3l3/Tcim/Ddit3/Atf4/Dnajb1/Egr1/Jun/Atf3
GO:0006638	GO:0006638	neutral lipid metabolic process	111	-0.589774	-1.48087	0.00388407	0.0424305	0.032646	1115	tags=22%, list=8%, signal=20%	Lipe/Lypla2/Plb1/Ces1g/Pnpla2/Dgat2/Lpin2/Aadac/Abhd12/Abhd2/Lpgat1/Plpp1/Cd36/Mttp/Dgat1/Mogat2/Acsl5/Gk/Apob/Cat/Pck1/Apoa4/Apoa1/Apoc3
GO:0002696	GO:0002696	positive regulation of leukocyte activation	249	-0.529384	-1.41247	0.00397254	0.0432876	0.0333055	2058	tags=20%, list=15%, signal=18%	Il15/Irs2/Nck1/Cd3e/Efnb2/Tac1/Sart1/Snx4/Trbc1/Lamp1/Vamp7/Zmiz1/Cd177/Nfkbiz/Ticam1/Lgals8/Kars/Coro1a/Zbtb7b/Xbp1/Btnl2/Vnn1/Adk/Tfrc/Stxbp2/Irf1/Peli1/Trbc2/Bad/Lgals9/Rhoa/Fcer1g/Vamp8/Prkcz/Hspd1/H2-DMa/Bst1/Pnp/Dpp4/Tyrobp/Thbs1/Cdkn1a/H2-T23/Hsph1/Igkc/H2-Aa/Hsp90aa1/Pck1/H2-Ab1/Cd74/Ccl5
GO:0009063	GO:0009063	cellular amino acid catabolic process	59	-0.655463	-1.55358	0.00402263	0.0434989	0.033468	2036	tags=31%, list=14%, signal=26%	Gcsh/Oat/Hibadh/Gstz1/Ivd/Got2/Hmgcl/Qdpr/Abat/Gls/Aldh4a1/Ahcy/Got1/Gcat/Otc/Ido1/Arg2/Glud1
GO:0021761	GO:0021761	limbic system development	62	-0.655313	-1.55363	0.00402751	0.0434989	0.033468	1988	tags=23%, list=14%, signal=19%	Hdac2/Pten/Dab1/Pak1/Mkks/Srf/Kdm6b/Pafah1b1/Neurod1/Tbx3/Ogdh/Btg2/Ubb/Sct
GO:0019674	GO:0019674	NAD metabolic process	20	-0.809398	-1.66895	0.00404348	0.0434989	0.033468	1057	tags=35%, list=7%, signal=32%	Nadk/Gpi1/Pfkp/Gpd1/Ldha/Aldob/Mdh1
GO:0019218	GO:0019218	regulation of steroid metabolic process	78	-0.633819	-1.5404	0.00404935	0.0434989	0.033468	1480	tags=22%, list=10%, signal=20%	Ces1d/Clcn2/Stard4/Acadl/Dgat2/Ppargc1a/Atp1a1/Sec14l2/Nr1d1/Sod1/Fmo5/Egr1/Ephx2/Apob/Scp2/Apoa4/Apoa1
GO:0043271	GO:0043271	negative regulation of ion transport	254	-0.529522	-1.41202	0.00404967	0.0434989	0.033468	1713	tags=22%, list=12%, signal=20%	Fermt1/Irs2/Pten/Grk2/Apoc2/Usp2/Bag3/Wwp2/Appl2/Oaz1/Rangap1/Sri/Nr1h3/Ank3/Kalrn/Csk/Txn1/Ube2g2/Chp1/Pxk/Ufm1/Ndfip1/Abat/Sumo1/Rab11fip3/Svip/Idh2/Vdac1/Abcg8/Rab11fip1/Rgs2/Ubqln1/Prkg2/Ppp2ca/Fis1/Cd36/Snx3/Abcg5/Midn/Ywhaq/Lypla1/Maob/Thbs1/Pim3/Fabp5/Atf4/Hadh/Slc43a2/Chga/Gsto1/Slc15a1/Slc9a3r1/Ghrl/Ace/Cd74/Spink1
GO:1902186	GO:1902186	regulation of viral release from host cell	31	-0.734688	-1.60875	0.00405226	0.0434989	0.033468	2704	tags=58%, list=19%, signal=47%	Vps37b/Trim8/Chmp4c/Mid2/Trim15/Trim26/Trim28/Chmp3/Vps4b/Ddb1/Trim31/Vapb/Trim25/Tsg101/Chmp2b/Chmp2a/Chmp4b/Vapa
GO:0070661	GO:0070661	leukocyte proliferation	231	-0.530295	-1.40708	0.00409207	0.0438176	0.0337132	1348	tags=17%, list=10%, signal=16%	Lyn/Ticam1/Coro1a/Zbtb7b/Znhit1/Btnl2/Ndfip1/Tbk1/Adk/Tfrc/Impdh2/Irf1/Peli1/Mapk1/Rac2/Prkcd/Prkar1a/Hprt/Lgals9/Casp3/Cebpb/Prdx2/Enpp3/Hspd1/Mapk3/Bst1/Pnp/Tyrobp/Ido1/Cdkn1a/Psmb10/H2-T23/Arg2/H2-Aa/Lgals3/H2-Ab1/Gstp1/Cd74/Ccl5
GO:0060445	GO:0060445	branching involved in salivary gland morphogenesis	20	0.761889	1.84766	0.00413461	0.0440646	0.0339032	1665	tags=35%, list=12%, signal=31%	Cdh1/Dag1/Esrp1/Met/Esrp2/Bmp7/Pdgfa
GO:0000305	GO:0000305	response to oxygen radical	18	-0.805557	-1.63421	0.00413551	0.0440646	0.0339032	849	tags=50%, list=6%, signal=47%	Dhfr/Ccs/Nfe2l2/Sod2/Prdx2/Cd36/Prdx1/Sod1/Apoa4
GO:0002706	GO:0002706	regulation of lymphocyte mediated immunity	125	-0.593985	-1.50674	0.00417736	0.0444011	0.0341622	2997	tags=32%, list=21%, signal=25%	Gfer/Stat6/Trpm4/Ripk3/Traf6/Ptprc/Il18/H2-T22/Clec2d/Gm8909/Cd160/Hmces/Traf2/Klrd1/Cd55/Smad7/Tap2/Lamp1/H2-T3/Hmgb1/Tap1/Ndfip1/Gm11127/H2-Q4/Tfrc/H2-Q7/Stx7/Lgals9/Fcer1g/Prkcz/Hspd1/Pnp/Dpp4/H2-Q1/H2-T23/B2m/H2-D1/H2-K1/H2-Q2/Hspa8
GO:0007338	GO:0007338	single fertilization	67	-0.644985	-1.545	0.00420146	0.0445479	0.0342751	1777	tags=28%, list=13%, signal=25%	Lhfpl2/Pithd1/H3f3b/Cct3/Gnpda1/Cct2/Plb1/Hexb/Cct8/Cct7/H3f3a/Cast/Abhd2/Cct5/Cct4/Vdac2/Aldoa/Hspa1b/Spink1
GO:1901216	GO:1901216	positive regulation of neuron death	106	-0.599871	-1.50118	0.00421521	0.0445565	0.0342817	2520	tags=34%, list=18%, signal=28%	Trpm2/Bax/Hdac3/Bbc3/Casp8/Fas/Ralbp1/Efnb2/Tac1/Prnp/Atf2/Aimp2/Foxo3/Map3k11/Ctsz/Ppp1r13b/Eif2s1/Ube2m/Picalm/Casp6/Bad/Bag1/Ddit4/Casp3/Rhoa/Fis1/Optn/Cdc42/Tyrobp/Pmaip1/Mcl1/Ddit3/Atf4/Egr1/Jun/Fos
GO:0120032	GO:0120032	regulation of plasma membrane bounded cell projection assembly	155	-0.567074	-1.4721	0.00422479	0.0445565	0.0342817	1847	tags=30%, list=13%, signal=26%	Trpm2/Hras/Map4/Fxr1/Vdac3/Mien1/Pqbp1/Tesk1/Rab3ip/Odf2l/Wasf2/Sdccag8/Srf/Akirin1/Atg3/Dnm2/Brk1/Twf1/Ift20/Ndel1/Epha2/Rab17/Rala/Rab5a/Rhog/Wasl/Coro1c/Rac2/Cdc42ep2/Prkcd/Klf5/Capzb/Actr3/Eps8/Dynll1/Rac1/Cdc42/Eps8l2/Cobl/Arf6/Pfn1/Espn/Cfl1/Eps8l3/Arpc2/Hsp90aa1
GO:0048660	GO:0048660	regulation of smooth muscle cell proliferation	120	-0.589435	-1.49103	0.00423318	0.0445565	0.0342817	1252	tags=20%, list=9%, signal=18%	Ilk/Phb/Stat1/Rab5a/Jak2/Ppargc1a/Gnai3/Sod2/Rhoa/Gna13/Nampt/Edn1/Thbs1/Trib1/Klf4/Cdkn1a/Cyba/Egr1/Hpgd/Hbegf/Id2/Jun/Ace2/Ccl5
GO:0031668	GO:0031668	cellular response to extracellular stimulus	176	-0.556407	-1.45586	0.00428672	0.0449016	0.0345473	3036	tags=38%, list=21%, signal=30%	Fnip1/Aqp3/Wdr45b/Foxo1/Mapk8/Ptprc/Rraga/Atg4b/Usf1/Becn1/Tfeb/Sirt1/Pik3c2a/Snw1/Seh1l/Asns/Prkag1/Tnrc6a/Wdr45/Rragc/Fas/Cpeb4/Map1lc3a/Usf2/Nr1h4/Nudt1/Glul/Nuak2/Hnrnpl/Srf/Foxo3/Rragd/Sh3glb1/Fbxo22/Eif2s1/Zc3h12a/Xbp1/Tfrc/Vdr/Dap/Stk24/Mapk1/Cdkn2b/Nfe2l2/Aoc1/Sesn1/Pdk4/Gabarapl2/Nr4a2/Pdk2/Map1lc3b/Klf10/Mapk3/Higd1a/Gabarap/Angptl4/Pim1/Hspa5/Cdkn1a/Gsdmd/Atf4/Ldha/Jun/Krt20/Pck1/Atf3/…
GO:0070663	GO:0070663	regulation of leukocyte proliferation	176	-0.556483	-1.45606	0.00428672	0.0449016	0.0345473	1348	tags=18%, list=10%, signal=17%	Lyn/Ticam1/Coro1a/Zbtb7b/Znhit1/Btnl2/Ndfip1/Adk/Tfrc/Irf1/Peli1/Mapk1/Rac2/Prkar1a/Lgals9/Casp3/Cebpb/Enpp3/Mapk3/Bst1/Pnp/Tyrobp/Ido1/Cdkn1a/H2-T23/Arg2/H2-Aa/Lgals3/H2-Ab1/Gstp1/Cd74/Ccl5
GO:0010591	GO:0010591	regulation of lamellipodium assembly	31	-0.732441	-1.60383	0.00429784	0.0449094	0.0345532	1659	tags=42%, list=12%, signal=37%	Wasf2/Akirin1/Dnm2/Brk1/Twf1/Epha2/Rac2/Capzb/Actr3/Rac1/Cfl1/Arpc2/Hsp90aa1
GO:0051016	GO:0051016	barbed-end actin filament capping	24	-0.769922	-1.6195	0.00432583	0.0450621	0.0346707	2164	tags=50%, list=15%, signal=42%	Capza1/Flii/Gsn/Add3/Twf1/Capzb/Eps8/Capza2/Scin/Cfl1/Arpc2/Vil1
GO:0006691	GO:0006691	leukotriene metabolic process	18	-0.803988	-1.63102	0.00434623	0.0450621	0.0346707	786	tags=28%, list=6%, signal=26%	Mgst3/Lta4h/Dpep1/Cyp4f14/Ggt1
GO:0043618	GO:0043618	regulation of transcription from RNA polymerase II promoter in response to stress	43	-0.702175	-1.60659	0.0043474	0.0450621	0.0346707	2004	tags=47%, list=14%, signal=40%	Nck1/Sirt2/Vegfa/Bag3/Hif1a/Bach1/Epas1/Klf2/Ppp1r15a/Nfe2l2/Cited2/Cebpb/Cd36/Creb3l3/Ddit3/Atf4/Dnajb1/Egr1/Jun/Atf3
GO:0050778	GO:0050778	positive regulation of immune response	362	-0.511698	-1.38127	0.00435412	0.0450621	0.0346707	2925	tags=30%, list=21%, signal=24%	Parp9/Irgm2/Rara/Lck/Traf6/Dennd1b/Hmgb2/Ptprc/Il18/Zbp1/H2-T22/Sirt1/Gm8909/Ighm/Park7/Cfb/Cd160/Hmces/Traf2/Ube2n/Hras/Bax/Bcl10/Stk11/Klrd1/Appl1/Lat2/Il33/Cd55/Rela/Pqbp1/Il15/Rbck1/Riok3/Gsdme/Rbm14/Nras/Elf1/Cd3e/Lsm14a/Tap2/Mbl2/Prnp/Snx4/Trbc1/Appl2/Lamp1/Vamp7/Rc3h1/Cd177/Hexim1/Plekha1/Mavs/Laptm5/Nfkbiz/H2-T3/Csk/Bag6/Sfpq/Hmgb1/Usp12/Lyn/Zc3h12a/Kars/Xbp1/Phb/Btnl2/Tbk1/Gm11127/H2-Q4/…
GO:0032873	GO:0032873	negative regulation of stress-activated MAPK cascade	39	-0.703091	-1.58012	0.00437818	0.0450953	0.0346963	1104	tags=21%, list=8%, signal=19%	Pafah1b1/Ppia/Per1/Hsph1/Dusp1/Ezr/Dnaja1/Gstp1
GO:0070303	GO:0070303	negative regulation of stress-activated protein kinase signaling cascade	39	-0.703091	-1.58012	0.00437818	0.0450953	0.0346963	1104	tags=21%, list=8%, signal=19%	Pafah1b1/Ppia/Per1/Hsph1/Dusp1/Ezr/Dnaja1/Gstp1
GO:0044058	GO:0044058	regulation of digestive system process	29	-0.751971	-1.63613	0.00441953	0.045413	0.0349407	797	tags=45%, list=6%, signal=42%	Hip1r/Tac1/Nr1h3/Isx/Abcb1a/Neurod1/Abcg8/Abcg5/Dgat1/Ghrl/Apoa4/Apoa1/Sct
GO:0008064	GO:0008064	regulation of actin polymerization or depolymerization	155	-0.564985	-1.46668	0.0044662	0.0457838	0.035226	3160	tags=43%, list=22%, signal=33%	Pik3r2/Baiap2l1/Washc1/Spire2/Arhgap18/Hax1/Arfgef1/Cdc42ep5/Prkce/Tmod3/Bag4/Mtpn/Arfip1/Tpm1/Gmfg/Bin1/Vasp/Arfip2/Capza1/Cttn/Gmfb/Cotl1/Specc1l/Nck1/Flii/Hip1r/Fmn1/Arpc5l/Lats1/Arpc1a/Mkks/Gsn/Arpin/Arpc1b/Wasf2/Add3/Arpc4/Capn1/Grb2/Brk1/Twf1/Dbnl/Coro1a/Coro1b/Wasl/Arpc3/Tmsb10/Cdc42ep2/Prkcd/Capzb/Rhoa/Actr3/Snx9/Wdr1/Eps8/Capza2/Arpc5/Rac1/Arf6/Pfn1/Scin/Cfl1/Arpc2/Iqgap2/Dstn/Vil1
GO:0007162	GO:0007162	negative regulation of cell adhesion	208	-0.538143	-1.42441	0.00451012	0.0459636	0.0353644	1323	tags=17%, list=9%, signal=16%	Zc3h12a/Zbtb7b/Ndfip1/Cldn7/Sema6a/Abat/Nat8f5/Jak2/Irf1/Peli1/Coro1c/Prkcd/Prkar1a/Map2k1/Src/Lgals9/Casp3/Rhoa/Cebpb/Prdx2/Nat8/Actn4/Thbs1/Klf4/Ido1/Cfl1/Fbln1/Arg2/Dusp1/H2-Aa/Atp5b/Lgals3/H2-Ab1/Gstp1/Apoa1/Cd74
GO:0051251	GO:0051251	positive regulation of lymphocyte activation	213	-0.53835	-1.42558	0.00451488	0.0459636	0.0353644	1320	tags=20%, list=9%, signal=19%	Il15/Irs2/Nck1/Cd3e/Efnb2/Tac1/Sart1/Trbc1/Lamp1/Zmiz1/Nfkbiz/Ticam1/Lgals8/Coro1a/Zbtb7b/Xbp1/Btnl2/Vnn1/Adk/Tfrc/Irf1/Peli1/Trbc2/Bad/Lgals9/Rhoa/Prkcz/Hspd1/H2-DMa/Bst1/Pnp/Dpp4/Tyrobp/Cdkn1a/H2-T23/Hsph1/Igkc/H2-Aa/Hsp90aa1/Pck1/H2-Ab1/Cd74/Ccl5
GO:0051090	GO:0051090	regulation of DNA-binding transcription factor activity	328	-0.507745	-1.36693	0.00451936	0.0459636	0.0353644	3183	tags=38%, list=22%, signal=30%	Rnf31/Nfkbid/Sik1/Lrrfip1/Traf3/Rlim/Otulin/Ripk4/Ncoa3/Map3k13/Terf2ip/Wfs1/Ripk1/Ripk3/Traf6/Cdk5rap3/Il18/Hdac4/Psmd10/Ube2i/Ppp3ca/Sirt1/Pparg/Mtpn/Trim40/Taf12/Trim8/Park7/Dnaja3/Traf2/Ube2n/Tcf3/Bex2/Hdac3/Cx3cl1/Bcl10/Bhlhe40/Commd6/Dab2ip/Nr0b2/Mid2/Trim12a/Trim12c/Brms1/Hdac2/Keap1/Rela/Irak2/Hmgn3/Cflar/Rbck1/Smarcb1/Faf1/Commd7/Nr1h4/Pten/Ddx58/Vegfa/Zbtb7a/Smad7/Trim15/Stat3/Rhebl1/Tr…
GO:0030705	GO:0030705	cytoskeleton-dependent intracellular transport	168	-0.55575	-1.44915	0.00452709	0.0459636	0.0353644	1901	tags=22%, list=13%, signal=19%	Mreg/Rhot2/Fbxw11/Hif1a/Lamp1/Vamp7/Hook2/Dst/Ccdc186/Kif1c/Sfpq/Trak1/Camsap3/Ift20/Myo1d/Copg1/Ap3s1/Dync1i2/Ndel1/Pafah1b1/Rab21/Ssx2ip/Wasl/Map2k1/Myo5b/Bloc1s2/Bloc1s1/Rab1a/Prkcz/Dynll1/Myo7b/Actn4/Cdc42/Sod1/Myo1a/Ubb/Hspa8
GO:0031669	GO:0031669	cellular response to nutrient levels	159	-0.552689	-1.43767	0.00453686	0.0459636	0.0353644	3036	tags=38%, list=21%, signal=30%	Fnip1/Aqp3/Wdr45b/Foxo1/Mapk8/Rraga/Atg4b/Usf1/Becn1/Tfeb/Sirt1/Pik3c2a/Snw1/Seh1l/Asns/Prkag1/Tnrc6a/Wdr45/Rragc/Fas/Cpeb4/Map1lc3a/Usf2/Nr1h4/Glul/Nuak2/Hnrnpl/Srf/Foxo3/Rragd/Sh3glb1/Fbxo22/Eif2s1/Zc3h12a/Xbp1/Vdr/Dap/Stk24/Mapk1/Cdkn2b/Nfe2l2/Aoc1/Sesn1/Pdk4/Gabarapl2/Pdk2/Map1lc3b/Klf10/Mapk3/Higd1a/Gabarap/Angptl4/Pim1/Hspa5/Cdkn1a/Atf4/Jun/Krt20/Pck1/Atf3
GO:0009205	GO:0009205	purine ribonucleoside triphosphate metabolic process	64	-0.658579	-1.56717	0.00455644	0.0460541	0.035434	1212	tags=34%, list=9%, signal=32%	Nme2/Vcp/Ran/Stoml2/Impdh2/Ppargc1a/Map2k1/Atp5h/Atp5k/Gnai3/Ak3/Atp5e/Rhoa/Pklr/Atp5g3/Atp5d/Pnp/Aldoa/Atp5c1/Atp5a1/Pkm/Atp5b
GO:0006094	GO:0006094	gluconeogenesis	65	-0.654822	-1.5575	0.00462983	0.0462976	0.0356213	1077	tags=26%, list=8%, signal=24%	Rbp4/Maea/Pgp/Dgat2/Gpd2/Acadm/Pdk2/Gpi1/Gpd1/Pgk1/Gpt/Fbp2/Atf4/Tpi1/Gapdh/Pck1/Atf3
GO:0023061	GO:0023061	signal release	381	-0.495232	-1.33729	0.00464284	0.0462976	0.0356213	2520	tags=24%, list=18%, signal=20%	Trpm2/Birc5/Eipr1/Snap23/Atp5j/Scg5/Smad4/Prkaca/Smad2/Nr0b2/Per2/Slc18a1/Isl1/Pfkl/Aimp1/Hnf1a/Myo6/Bcl2l1/Pdzd11/Hmgn3/Irs2/Nr1h4/Serp1/Git1/Glul/Snap25/Snap29/Nr3c2/Tac1/Pak1/Hif1a/Creb1/Snx4/Vamp7/Ptbp1/Sri/Mcu/Ppfia3/Kalrn/Ube2q1/Ccdc186/Stx3/Lyn/Rab11b/Xbp1/C2cd2l/Napa/Vps35/Abat/Fam3b/Stxbp2/Rbp4/Nadk/Rab11fip3/Rab5a/Jak2/Ywhaz/Rap1b/Camk2n1/Ensa/Gnas/Neurod1/Bad/Cpe/Rab11fip1/Rap1a/Pink1/…
GO:0048659	GO:0048659	smooth muscle cell proliferation	123	-0.58429	-1.47886	0.00464706	0.0462976	0.0356213	2098	tags=28%, list=15%, signal=24%	Ralbp1/Sf1/Il15/Pten/Vegfa/Grk2/Tnfaip3/Pak1/Hif1a/Kalrn/Ilk/Phb/Stat1/Rab5a/Jak2/Ppargc1a/Gnai3/Sod2/Rhoa/Gna13/Nampt/Edn1/Thbs1/Trib1/Klf4/Cdkn1a/Cyba/Egr1/Hpgd/Hbegf/Id2/Jun/Ace2/Ccl5
GO:0031100	GO:0031100	animal organ regeneration	20	-0.806555	-1.66309	0.00466158	0.0462976	0.0356213	628	tags=25%, list=4%, signal=24%	Sulf2/Cebpb/Pkm/Ace/Apoa1
GO:0044273	GO:0044273	sulfur compound catabolic process	18	-0.798002	-1.61888	0.00466232	0.0462976	0.0356213	1023	tags=33%, list=7%, signal=31%	Acot7/Abcd1/Ahcy/Acat1/Dpep1/Ggt1
GO:0009141	GO:0009141	nucleoside triphosphate metabolic process	89	-0.617777	-1.50959	0.00466319	0.0462976	0.0356213	2817	tags=45%, list=20%, signal=36%	Atp5j2/Smpdl3a/Nme1/Itpa/Efl1/Gimap7/Entpd7/Atp5j/Atp5l/Samhd1/Bcl2l1/Nudt1/Stat3/Tbpl1/Nme2/Vcp/Adk/Ran/Stoml2/Impdh2/Ppargc1a/Map2k1/Atp5h/Atp5k/Gnai3/Ak3/Atp5e/Ak2/Rhoa/Enpp3/Cmpk1/Pklr/Atp5g3/Atp5d/Pnp/Aldoa/Atp5c1/Atp5a1/Pkm/Atp5b
GO:0009145	GO:0009145	purine nucleoside triphosphate biosynthetic process	51	-0.687283	-1.60179	0.00467545	0.0462976	0.0356213	1439	tags=39%, list=10%, signal=35%	Nme2/Vcp/Adk/Stoml2/Impdh2/Ppargc1a/Map2k1/Atp5h/Atp5k/Ak3/Atp5e/Pklr/Atp5g3/Atp5d/Pnp/Aldoa/Atp5c1/Atp5a1/Pkm/Atp5b
GO:0071214	GO:0071214	cellular response to abiotic stimulus	192	-0.540464	-1.42521	0.00467685	0.0462976	0.0356213	1399	tags=19%, list=10%, signal=18%	Grb2/Eif2s1/Ddb1/Bak1/Rab11b/Ruvbl2/Yy1/Ppid/Zfp36l1/F11r/Prkcd/Trp53inp1/Micu1/Bad/Ddx3x/Got1/Casp3/Prkg2/Pcna/Mylk/Ccnd2/Atp1a1/Mtch2/Gna11/Rac1/Mapk13/Net1/Rhob/Gadd45a/Cdkn1a/Arhgdia/Serpinb6a/Egr1/Actb/Mme/Pck1/Crip1
GO:0104004	GO:0104004	cellular response to environmental stimulus	192	-0.540464	-1.42521	0.00467685	0.0462976	0.0356213	1399	tags=19%, list=10%, signal=18%	Grb2/Eif2s1/Ddb1/Bak1/Rab11b/Ruvbl2/Yy1/Ppid/Zfp36l1/F11r/Prkcd/Trp53inp1/Micu1/Bad/Ddx3x/Got1/Casp3/Prkg2/Pcna/Mylk/Ccnd2/Atp1a1/Mtch2/Gna11/Rac1/Mapk13/Net1/Rhob/Gadd45a/Cdkn1a/Arhgdia/Serpinb6a/Egr1/Actb/Mme/Pck1/Crip1
GO:0032640	GO:0032640	tumor necrosis factor production	123	-0.583426	-1.47667	0.00473079	0.0465314	0.0358012	2455	tags=32%, list=17%, signal=26%	Hdac3/Cx3cl1/Ifih1/Il33/Isl1/Ube2j1/Hdac2/Mapkapk2/Ncl/Nr1h4/Ddx58/Stat3/Tnfaip3/Mavs/Frmd8/Hmgb1/Lrrfip2/Zc3h12a/Ticam1/Ifngr1/Ccl4/Ddt/Jak2/Tmem106a/Lgals9/Fcer1g/Hspd1/Cyp2j6/Cd36/Tyrobp/Thbs1/Cyba/H2-T23/Arg2/Zg16/Errfi1/Zfp36/Ghrl/Gstp1
GO:0006914	GO:0006914	autophagy	363	-0.49814	-1.34426	0.00473273	0.0465314	0.0358012	3244	tags=39%, list=23%, signal=31%	Atpif1/Ormdl3/Abl1/Gsk3a/Pik3r2/Sptlc2/Tmem41b/Washc1/Wipi2/Yod1/Vps4a/Fnbp1l/Wdr45b/Atg13/Foxo1/Irgm2/Pim2/Tigar/Trib3/Rraga/Atg4b/Pip4k2c/Trp53inp2/Plk2/Becn1/Tfeb/Sirt1/Pik3c2a/Rnf5/Mfn2/Trim8/Park7/Cptp/Vmp1/Tmbim6/Poldip2/Wdr45/Gpr137/Stk11/Acbd5/Rnf166/Pafah1b2/Atg101/Arfip2/Mid2/Trim12a/Rragc/Trim12c/Trim65/Keap1/Atg9a/Tmem150b/Cttn/Rab3gap2/Gata4/Map1lc3a/Tmem59/Slc25a46/Atg2a/Sirt2/Stub1…
GO:0061919	GO:0061919	process utilizing autophagic mechanism	363	-0.49814	-1.34426	0.00473273	0.0465314	0.0358012	3244	tags=39%, list=23%, signal=31%	Atpif1/Ormdl3/Abl1/Gsk3a/Pik3r2/Sptlc2/Tmem41b/Washc1/Wipi2/Yod1/Vps4a/Fnbp1l/Wdr45b/Atg13/Foxo1/Irgm2/Pim2/Tigar/Trib3/Rraga/Atg4b/Pip4k2c/Trp53inp2/Plk2/Becn1/Tfeb/Sirt1/Pik3c2a/Rnf5/Mfn2/Trim8/Park7/Cptp/Vmp1/Tmbim6/Poldip2/Wdr45/Gpr137/Stk11/Acbd5/Rnf166/Pafah1b2/Atg101/Arfip2/Mid2/Trim12a/Rragc/Trim12c/Trim65/Keap1/Atg9a/Tmem150b/Cttn/Rab3gap2/Gata4/Map1lc3a/Tmem59/Slc25a46/Atg2a/Sirt2/Stub1…
GO:0045088	GO:0045088	regulation of innate immune response	135	-0.573724	-1.46562	0.00478759	0.046964	0.036134	2997	tags=35%, list=21%, signal=28%	Gfer/Apoe/Parp9/Irgm2/Hmgb2/Zbp1/Clec2d/Pparg/Cd160/Dnaja3/Adar/Klrd1/Appl1/Samhd1/Pqbp1/Riok3/Ythdf3/Rbm14/Lsm14a/Tnfaip3/Lyar/Tap2/Trafd1/Appl2/Lamp1/Hexim1/Mavs/Smpdl3b/Sfpq/Hmgb1/Tap1/Ythdf2/Tbk1/Nmi/Parp14/Cdc37/Irf1/Ifi35/Lgals9/Tkfc/Tyrobp/Serpinb1a/H2-T23/Plscr1/Irf7/Hsp90aa1/Cd74
GO:0090207	GO:0090207	regulation of triglyceride metabolic process	43	-0.69969	-1.6009	0.00486484	0.0473224	0.0364099	1055	tags=35%, list=7%, signal=32%	Nr1h4/Apoc2/Cnep1r1/Apobec1/Nr1h3/Ces1g/Pnpla2/Dgat2/Aadac/Cd36/Dgat1/Acsl5/Apoa4/Apoa1/Apoc3
GO:0019076	GO:0019076	viral release from host cell	33	-0.74273	-1.63769	0.00486789	0.0473224	0.0364099	2704	tags=61%, list=19%, signal=49%	Vps37b/Trim8/Chmp4c/Mid2/Trim15/Trim26/Trim28/Chmp3/Vps4b/Ddb1/Trim31/Vapb/Trim25/Rab7/Tsg101/Ist1/Chmp2b/Chmp2a/Chmp4b/Vapa
GO:0035890	GO:0035890	exit from host	33	-0.74273	-1.63769	0.00486789	0.0473224	0.0364099	2704	tags=61%, list=19%, signal=49%	Vps37b/Trim8/Chmp4c/Mid2/Trim15/Trim26/Trim28/Chmp3/Vps4b/Ddb1/Trim31/Vapb/Trim25/Rab7/Tsg101/Ist1/Chmp2b/Chmp2a/Chmp4b/Vapa
GO:0035891	GO:0035891	exit from host cell	33	-0.74273	-1.63769	0.00486789	0.0473224	0.0364099	2704	tags=61%, list=19%, signal=49%	Vps37b/Trim8/Chmp4c/Mid2/Trim15/Trim26/Trim28/Chmp3/Vps4b/Ddb1/Trim31/Vapb/Trim25/Rab7/Tsg101/Ist1/Chmp2b/Chmp2a/Chmp4b/Vapa
GO:0007611	GO:0007611	learning or memory	184	-0.559036	-1.46962	0.00488564	0.0473885	0.0364607	1988	tags=21%, list=14%, signal=18%	Pten/Ric8a/Pgrmc1/Git1/Snap25/Tac1/Kras/Bche/Ppp1r1b/Pak1/Hif1a/Creb1/Prnp/Srf/Kalrn/Ddhd2/Ift20/Paip2/Pafah1b1/Itga3/Picalm/Vdac1/Casp1/Arf4/Slc11a2/Casp3/Ccnd2/Prkcz/Synpo/Btg2/B2m/Egr1/Mme/Jun/Sgk1/Ghrl/Gip/Nts/Sct
GO:0001937	GO:0001937	negative regulation of endothelial cell proliferation	27	-0.749057	-1.60055	0.00492967	0.0477086	0.036707	1105	tags=26%, list=8%, signal=24%	Stat1/Synj2bp/Pdcd10/Thbs1/Atp5a1/Xdh/Ghrl
GO:0034404	GO:0034404	nucleobase-containing small molecule biosynthetic process	84	-0.624355	-1.52038	0.00496537	0.0478666	0.0368285	2107	tags=32%, list=15%, signal=28%	Samhd1/Nudt5/Dera/Nudt1/Entpd8/Mlycd/Pde9a/Nme2/Entpd5/Vcp/Adk/Acot7/Hint1/Impdh2/Abcd1/Acat1/Nt5c/Nudt4/Hprt/Enpp3/Pnp/Dpyd/Aprt/Upp1/Cda/Xdh/Gda
GO:0007339	GO:0007339	binding of sperm to zona pellucida	17	-0.81438	-1.63723	0.00496813	0.0478666	0.0368285	1389	tags=53%, list=10%, signal=48%	Cct3/Cct2/Cct8/Cct7/Cct5/Cct4/Vdac2/Aldoa/Hspa1b
GO:0043537	GO:0043537	negative regulation of blood vessel endothelial cell migration	25	-0.769232	-1.62433	0.00500406	0.0481057	0.0370125	633	tags=28%, list=4%, signal=27%	Rhoa/Jup/Csnk2b/Pdcd10/Thbs1/Klf4/Gadd45a
GO:0009206	GO:0009206	purine ribonucleoside triphosphate biosynthetic process	50	-0.682662	-1.58504	0.00503325	0.048279	0.0371458	1439	tags=38%, list=10%, signal=34%	Nme2/Vcp/Stoml2/Impdh2/Ppargc1a/Map2k1/Atp5h/Atp5k/Ak3/Atp5e/Pklr/Atp5g3/Atp5d/Pnp/Aldoa/Atp5c1/Atp5a1/Pkm/Atp5b
GO:0006739	GO:0006739	NADP metabolic process	38	-0.714716	-1.60091	0.00507523	0.048574	0.0373728	1350	tags=37%, list=10%, signal=33%	G6pdx/Pgls/Dcxr/Nadk/Noct/Idh2/Fdx1/Txnrd1/Pgam1/Me2/Taldo1/Prdx5/Idh1/Fmo5
GO:0043331	GO:0043331	response to dsRNA	32	-0.735827	-1.6144	0.00510452	0.0487465	0.0375055	2605	tags=53%, list=18%, signal=43%	Nfkb1/Ifih1/Pde12/Pqbp1/Riok3/Ddx58/Flot1/Zc3hav1/Ddx1/Mavs/Ticam1/Stat1/Peli1/Mapk1/Mapk3/Slc3a2/Nfkbia
GO:0002719	GO:0002719	negative regulation of cytokine production involved in immune response	18	-0.793293	-1.60933	0.00518913	0.0494453	0.0380432	11	tags=11%, list=0%, signal=11%	Smad7/Apoa1

## Sheet: ISC
	ID	Description	setSize	enrichmentScore	NES	pvalue	p.adjust	qvalues	rank	leading_edge	core_enrichment
GO:0009100	GO:0009100	glycoprotein metabolic process	216	0.552767	2.30636	3.42351e-15	1.35092e-11	9.87053e-12	1895	tags=38%, list=16%, signal=33%	Fut8/Stt3b/Mgat4b/Man1a2/Dpm3/Magt1/Ext2/Man1b1/Ddost/Rpn1/Edem2/Galnt4/Mgat4a/Erp44/Cst3/Dolpp1/Mgat5/Ganab/Mgat2/Tmem258/Pomt1/Galnt1/Soat1/Nus1/Dad1/St3gal6/Ost4/Galnt7/Insr/B3gat3/Alg6/Edem1/St3gal4/Ppard/Stt3a/St6galnac2/Pomgnt1/Aqp11/Krtcap2/C1galt1c1/Pomt2/Tet2/Tmem165/Pxylp1/Galnt10/Itm2c/Ext1/Glce/B4galt1/Hs6st1/Fam20b/Npc1/Ncstn/B4galt5/Pofut1/St3gal3/Xxylt1/B4galnt2/Ctnnb1/Ces2a/Mgat1/…
GO:0070085	GO:0070085	glycosylation	151	0.59376	2.38001	2.09505e-13	2.48805e-10	1.8179e-10	2206	tags=48%, list=19%, signal=39%	Fut8/Stt3b/Mgat4b/Dpm3/Magt1/Ext2/Ddost/Rpn1/Galnt4/Mgat4a/Dolpp1/Mgat5/Mgat2/Tmem258/Pomt1/Galnt1/Nus1/Dad1/Cds2/St3gal6/Ost4/Galnt7/Alg6/St3gal4/Stt3a/St6galnac2/Pomgnt1/Aqp11/Krtcap2/B4galt6/C1galt1c1/Pomt2/Tet2/Tmem165/Galnt10/Ext1/B4galt1/Npc1/B4galt5/Pofut1/St3gal3/Xxylt1/B4galnt2/Ces2a/Mgat1/Tet3/Pomk/B3gnt3/Vegfb/Alg8/Large1/Ogt/Alg10b/Alg14/Fktn/Plod3/Golga2/Dpagt1/Pmm1/Fuom/Chp1/Il15/Po…
GO:0006486	GO:0006486	protein glycosylation	139	0.615742	2.45115	2.52209e-13	2.48805e-10	1.8179e-10	2206	tags=50%, list=19%, signal=41%	Fut8/Stt3b/Mgat4b/Dpm3/Magt1/Ext2/Ddost/Rpn1/Galnt4/Mgat4a/Dolpp1/Mgat5/Mgat2/Tmem258/Pomt1/Galnt1/Nus1/Dad1/St3gal6/Ost4/Galnt7/Alg6/St3gal4/Stt3a/St6galnac2/Pomgnt1/Aqp11/Krtcap2/C1galt1c1/Pomt2/Tet2/Tmem165/Galnt10/Ext1/B4galt1/Npc1/B4galt5/Pofut1/St3gal3/Xxylt1/B4galnt2/Ces2a/Mgat1/Tet3/Pomk/B3gnt3/Vegfb/Alg8/Large1/Ogt/Alg10b/Alg14/Fktn/Plod3/Golga2/Dpagt1/Pmm1/Chp1/Il15/Pofut2/Abca2/Tmtc4/B…
GO:0043413	GO:0043413	macromolecule glycosylation	139	0.615742	2.45115	2.52209e-13	2.48805e-10	1.8179e-10	2206	tags=50%, list=19%, signal=41%	Fut8/Stt3b/Mgat4b/Dpm3/Magt1/Ext2/Ddost/Rpn1/Galnt4/Mgat4a/Dolpp1/Mgat5/Mgat2/Tmem258/Pomt1/Galnt1/Nus1/Dad1/St3gal6/Ost4/Galnt7/Alg6/St3gal4/Stt3a/St6galnac2/Pomgnt1/Aqp11/Krtcap2/C1galt1c1/Pomt2/Tet2/Tmem165/Galnt10/Ext1/B4galt1/Npc1/B4galt5/Pofut1/St3gal3/Xxylt1/B4galnt2/Ces2a/Mgat1/Tet3/Pomk/B3gnt3/Vegfb/Alg8/Large1/Ogt/Alg10b/Alg14/Fktn/Plod3/Golga2/Dpagt1/Pmm1/Chp1/Il15/Pofut2/Abca2/Tmtc4/B…
GO:0006091	GO:0006091	generation of precursor metabolites and energy	287	-0.5531	-2.05638	5.72283e-13	4.51646e-10	3.29997e-10	1208	tags=29%, list=10%, signal=27%	Gyg/Sdhaf4/Etfrf1/Idh3b/Ppp1cb/Dguok/Etfdh/Dlat/Acadm/Ndufb9/Prkaca/Adh1/Stoml2/Prkaa2/Ndufs8/Cat/Ndufv2/Mtfr1/Cox4i1/Akt1/Cox5a/Pgls/Rpe/Tkfc/Ugp2/Trp53/Sod2/Gale/Myc/Atp5h/Adsl/Gsk3b/Nr1d1/Sdhb/Aco2/Suclg1/Coq10b/Gpi1/Atp5d/Ndufs1/Pdha1/Idh2/Rhoa/Cs/Zbtb7a/Hmgb1/Ogdh/Pdhb/Aldoa/Phb2/Suclg2/Dyrk2/Acat1/Prelid1/Adh6a/Uqcrfs1/Pkm/Mdh1/Sucla2/Idh3g/Tpi1/Ddit4/Trap1/Pgk1/Vcp/Ppp1cc/Aldob/Atp5c1/Nduf…
GO:0009101	GO:0009101	glycoprotein biosynthetic process	183	0.56049	2.29342	8.25898e-13	5.43166e-10	3.96866e-10	2125	tags=44%, list=18%, signal=36%	Fut8/Stt3b/Mgat4b/Dpm3/Magt1/Ext2/Ddost/Rpn1/Galnt4/Mgat4a/Dolpp1/Mgat5/Mgat2/Tmem258/Pomt1/Galnt1/Soat1/Nus1/Dad1/St3gal6/Ost4/Galnt7/Insr/B3gat3/Alg6/St3gal4/Stt3a/St6galnac2/Pomgnt1/Aqp11/Krtcap2/C1galt1c1/Pomt2/Tet2/Tmem165/Pxylp1/Galnt10/Itm2c/Ext1/Glce/B4galt1/Hs6st1/Fam20b/Npc1/Ncstn/B4galt5/Pofut1/St3gal3/Xxylt1/B4galnt2/Ctnnb1/Ces2a/Mgat1/Tet3/Ndst1/Pomk/B3gnt3/Vegfb/Alg8/Large1/Ogt/Alg1…
GO:0071345	GO:0071345	cellular response to cytokine stimulus	449	-0.483316	-1.85484	5.46349e-11	3.07985e-08	2.2503e-08	2706	tags=39%, list=24%, signal=31%	Nr1h4/Ccl9/Vamp4/Gsdme/Capg/Rbmx/Crkl/Tjp2/Stxbp2/Rpl13a/Cactin/Asah2/Hax1/Rpl3/Tle4/Cdk9/Nfe2l2/Nfil3/Bcat2/Rnf138/Stat1/Traf5/Appl2/Casp4/Ubtf/Atic/Crebrf/Ifitm2/Smad7/Rplp0/Rif1/Actr2/Ube2g2/Lrat/Jak2/Evl/Ybx3/Kdm3a/Ddx41/Dnaja3/Bspry/Tnf/Kif5b/Sh2b3/Hcls1/Rnf125/Lsm14a/Src/Commd7/Chchd4/Rnmt/Ubxn2a/Dapk3/Irak2/Sharpin/Pparg/Appl1/Ripk1/Ccl20/Ncl/Med1/Gper1/Wnk1/Fasn/Traf2/Irf1/Mpc1/Rab20/Trim…
GO:0010035	GO:0010035	response to inorganic substance	289	-0.504959	-1.88081	1.33951e-09	6.60714e-07	4.82753e-07	1947	tags=31%, list=17%, signal=26%	Ptch1/Bcl2/Ank3/Glrx2/Pawr/Crip1/Lct/Pparg/Zfand1/Ripk1/Abat/Pkd2/Mylk/Wnk1/Spidr/Stk24/Traf2/Cdkn1b/Slc11a2/Ppif/Ripk3/Creb1/Cdk4/Park7/Aqp1/Fxn/B2m/App/Rnf146/Cpne3/Abl1/Foxo1/Cflar/Gsn/Daxx/Selenom/Plscr1/Prdx2/Plekha1/Txnrd2/D2hgdh/Prkaa2/Cat/Selenow/Sord/Akt1/Slc5a1/Zc3h12a/Mapk3/Akr1b3/Trp53/Glrx/Sod2/Hdac2/Gsk3b/Sumo1/Prdx3/Net1/Pef1/Rela/Rhob/Fnta/Slc38a2/Mapk1/Prdx1/Cfl1/Tfrc/Ppp2ca/Gss/…
GO:0002684	GO:0002684	positive regulation of immune system process	453	-0.464872	-1.78484	3.23951e-09	1.42035e-06	1.03778e-06	1749	tags=22%, list=15%, signal=19%	Ube2n/Ripk1/Lat2/Ccl20/Med1/Wnk1/Vav1/Kmt5b/Notch2/Traf2/Rb1/Ifi35/Irf1/H2-T3/Pnp/Sox4/Tox/Creb1/Rac1/Park7/B2m/Lyn/Cd247/App/Csk/Sfpq/Abl1/C1qbp/Xbp1/Fyb/Hmces/Stk11/Plscr1/Plekha1/Stoml2/Fcer1g/Lgals9/Kcnn4/Ankrd17/Dhps/Rap1a/Zc3h12a/Dhx9/Nono/Mapk3/Blnk/Trp53/Nmi/Bad/Ccl4/Dgkz/Gsk3b/Irf7/Pck1/Phb/Rc3h1/Gpi1/Kars/Rela/Zfp36l1/Tac1/Stx7/Mapk1/Rhoa/H2-T23/Tcf3/Ezr/Edn2/Cbfb/Laptm5/Coro1a/Nras/Hmg…
GO:0006487	GO:0006487	protein N-linked glycosylation	51	0.69925	2.36663	2.69841e-08	1.06479e-05	7.77995e-06	1642	tags=51%, list=14%, signal=44%	Fut8/Stt3b/Mgat4b/Magt1/Ext2/Ddost/Rpn1/Mgat4a/Dolpp1/Mgat5/Mgat2/Tmem258/Nus1/Dad1/Ost4/Alg6/Stt3a/Krtcap2/Tmem165/B4galt1/Mgat1/Alg8/Alg10b/Alg14/Dpagt1/Pmm1
GO:0010942	GO:0010942	positive regulation of cell death	461	-0.442337	-1.70142	5.83185e-08	2.09204e-05	1.52856e-05	2253	tags=30%, list=20%, signal=25%	Nox1/Inpp5d/Pdcd4/Bok/Hdac4/Pak2/Jak2/Rest/Rnps1/Camk2b/Pdcd7/Ppp1r13b/Dnaja3/Tnf/Nqo2/Src/Fis1/Casp2/Ppargc1a/Hdac1/Foxa1/E2f3/Pawr/Trim39/Eif4g1/Dapk3/Pparg/Tnfaip8/Ripk1/Gper1/Tcf7l2/Notch2/Traf2/Cdkn1b/Irf1/Sox4/Ppp2r1a/Ddx19a/Ripk3/Creb1/Cdk4/Park7/Ddx3x/Bnip3l/Lyn/Scrib/Smad4/Dedd2/App/Ssh1/Pdcd2/Sfpq/Abl1/C1qbp/Map3k10/Foxo1/Xbp1/Ctsd/Gsn/Daxx/Muc2/Dab2ip/Plscr1/Ddit3/Igf2r/Lats1/Map3k11/I…
GO:1901214	GO:1901214	regulation of neuron death	240	-0.506745	-1.86676	9.34342e-08	3.07243e-05	2.24488e-05	1380	tags=24%, list=12%, signal=21%	Birc5/App/Ssh1/Xiap/Abl1/Ncoa7/Snx6/Daxx/Ddit3/Prdx2/Map3k11/Optn/Ralbp1/Atm/Hdac3/Rock1/Nono/Bag1/Trp53/Bad/Sod2/Mcl1/Egln2/Gsk3b/Gclm/Prdx3/Psmc1/Cebpb/Gpi1/Rras2/Aifm1/Atf2/Vps35/Tac1/Pmaip1/Picalm/Cdc42/Npm1/Rhoa/Eif2s1/Coro1a/Tyrobp/Ddit4/Nr4a2/Hspd1/Atf4/Hsph1/Hsp90ab1/Btg2/Chga/Sct/Egr1/Mt1/Ubb/Jun/Ccl5/Fos
GO:0070997	GO:0070997	neuron death	265	-0.491956	-1.82728	1.26091e-07	3.56239e-05	2.60287e-05	1380	tags=32%, list=12%, signal=29%	Bok/Hdac4/Itsn1/Jak2/Rest/G6pdx/Fzd1/Ppp1r13b/Tnf/Nqo2/Fis1/Casp2/Ppargc1a/Bcl2/Hdac1/Pawr/Polb/Cbl/Inpp5a/Tox3/Rb1/Trim2/Creb1/Park7/Birc5/App/Ssh1/Xiap/Abl1/Ncoa7/Snx6/Daxx/Ddit3/Prdx2/Map3k11/Optn/Ralbp1/Atm/Hdac3/Rock1/Casp7/Nono/Bag1/Trp53/Bad/Sod2/Usp53/Mcl1/Egln2/Gsk3b/Gclm/Prdx3/Psmc1/Cebpb/Gpi1/Rras2/Aifm1/Atf2/Vps35/Tac1/Pmaip1/Picalm/Cdc42/Npm1/Rhoa/Eif2s1/Coro1a/Tyrobp/Ddit4/Nr4a2/Hsp…
GO:0050778	GO:0050778	positive regulation of immune response	275	-0.492919	-1.83267	1.2639e-07	3.56239e-05	2.60287e-05	2089	tags=27%, list=18%, signal=23%	Btnl1/Tnf/Elf1/Lsm14a/Prkd2/Bcl2/Prkcz/Pawr/Cd79a/Appl1/Ube2n/Lat2/Med1/Wnk1/Vav1/Kmt5b/Traf2/Ifi35/Irf1/H2-T3/Pnp/Park7/B2m/Lyn/Cd247/Csk/Sfpq/Abl1/C1qbp/Xbp1/Fyb/Hmces/Stk11/Plscr1/Plekha1/Stoml2/Fcer1g/Lgals9/Kcnn4/Rap1a/Zc3h12a/Dhx9/Nono/Blnk/Nmi/Dgkz/Irf7/Pck1/Phb/Rc3h1/Kars/Rela/Stx7/Mapk1/H2-T23/Ezr/Laptm5/Nras/Hmgb1/H2-Q7/Rbm14/Tyrobp/Rbck1/Tfrc/Lgals3/H2-DMa/H2-Q4/Hspd1/H2-K1/Hsp90aa1/H2…
GO:0015980	GO:0015980	energy derivation by oxidation of organic compounds	179	-0.541938	-1.93942	1.41982e-07	3.73508e-05	2.72905e-05	1208	tags=31%, list=10%, signal=28%	Gyg/Sdhaf4/Etfrf1/Idh3b/Ppp1cb/Dguok/Dlat/Acadm/Ndufb9/Prkaca/Ndufs8/Cat/Ndufv2/Mtfr1/Cox4i1/Akt1/Cox5a/Ugp2/Trp53/Sod2/Myc/Adsl/Gsk3b/Nr1d1/Sdhb/Aco2/Suclg1/Coq10b/Atp5d/Ndufs1/Pdha1/Idh2/Cs/Hmgb1/Ogdh/Pdhb/Suclg2/Dyrk2/Prelid1/Uqcrfs1/Mdh1/Sucla2/Idh3g/Trap1/Vcp/Ppp1cc/Ndufv1/Mdh2/Sdha/Ndufs2/Fh1/Uqcrc1/Ndufa10/Ppp1ca/Ldha
GO:0014070	GO:0014070	response to organic cyclic compound	388	-0.454707	-1.72732	1.7542e-07	4.3263e-05	3.16103e-05	2201	tags=33%, list=19%, signal=28%	Pak2/Akap7/Safb/Jak2/Ticam1/Rest/Rad51/Kdm3a/Pdcd7/Tnf/Pklr/Ddx1/Src/Ehmt2/Fis1/Ptch1/Bcl2/Flot1/Idi1/Hdac1/Foxa1/Aldh2/Fosl2/Pparg/Abat/Kmt2d/Med1/Pkd2/Gper1/Spidr/Cdk6/Cdkn1b/Pde12/Cdk4/Park7/Aqp1/Smarca4/Jup/Slc26a6/Ralb/App/Ssh1/Ufm1/Hnrnpu/Ppp2r2a/Snw1/Eif4ebp1/Rnf14/Dpyd/Cflar/Insig2/Ube2i/Daxx/Slc26a3/Lats1/Ube2l3/Map2k1/Pck2/Lcor/Sirt2/Homer2/Mat2a/Klf9/Tiparp/Cdc5l/Adh1/Prkaa2/Pik3r1/Slc…
GO:0009150	GO:0009150	purine ribonucleotide metabolic process	228	-0.503324	-1.84331	2.28605e-07	5.30633e-05	3.87709e-05	1354	tags=27%, list=12%, signal=24%	App/Atp5k/Prps1/Galk1/Sult2b1/Pdk3/Pank3/Dguok/Map2k1/Dlat/Stoml2/Oxsm/Prkaa2/Sult1b1/Tkfc/Nt5c/Bad/Acss1/Gale/Myc/Atp5h/Adsl/Acot1/Suclg1/Gpi1/Atp5d/Scp2/Pdha1/Ces1d/Ak2/Acot7/Rhoa/Cs/Zbtb7a/Hmgcs1/Hprt/Ogdh/Coasy/Pdhb/Aldoa/Papss2/Suclg2/Acat1/Itpa/Ran/Pkm/Sucla2/Tpi1/Gda/Ddit4/Pgk1/Vcp/Aldob/Atp5c1/Eno1/Acaa2/Atp5a1/Impdh2/Gapdh/Hk2/Atp5b
GO:0019731	GO:0019731	antibacterial humoral response	33	0.746425	2.31896	3.73495e-07	8.18784e-05	5.98247e-05	306	tags=39%, list=3%, signal=38%	Dmbt1/Defa30/Defa29/Defa22/Defa17/Defa24/Ang4/Defa5/Defa26/Defa21/Wfdc10/Mmp7/Defa34
GO:0009117	GO:0009117	nucleotide metabolic process	301	-0.466326	-1.74455	4.03264e-07	8.24677e-05	6.02553e-05	2018	tags=31%, list=18%, signal=26%	Pklr/Guk1/Ppargc1a/Nt5c3/Prps2/Nadk/Ppat/Foxk2/Adpgk/Oasl2/Acly/Fasn/Dck/Upp1/Dld/Mpc1/Pnp/Park7/Hnf4a/Tbpl1/App/Atp5k/Prps1/Galk1/Dpyd/Sult2b1/Pdk3/Pank3/Dguok/Map2k1/Dlat/Stoml2/Oxsm/Prkaa2/Sult1b1/Tyms/Umps/Nudt1/Gars/Tkfc/Nt5c/Bad/Acss1/Gale/Shmt1/Myc/Atp5h/Adsl/Acot1/Naprt/Suclg1/Gpi1/Nampt/Atp5d/Kars/Scp2/Pdha1/Mapk1/Cmpk1/Ces1d/Ak2/Idh2/Acot7/Rhoa/Cs/Zbtb7a/Hmgcs1/Hprt/Ogdh/Coasy/Pdhb/Aldo…
GO:0043068	GO:0043068	positive regulation of programmed cell death	417	-0.437404	-1.67034	4.31193e-07	8.24677e-05	6.02553e-05	2253	tags=31%, list=20%, signal=26%	Nox1/Inpp5d/Pdcd4/Bok/Hdac4/Pak2/Jak2/Rest/Rnps1/Camk2b/Pdcd7/Dnaja3/Tnf/Nqo2/Src/Fis1/Casp2/Ppargc1a/Hdac1/Foxa1/E2f3/Pawr/Trim39/Dapk3/Pparg/Tnfaip8/Ripk1/Gper1/Tcf7l2/Notch2/Traf2/Sox4/Ppp2r1a/Ddx19a/Ripk3/Creb1/Cdk4/Park7/Ddx3x/Bnip3l/Lyn/Scrib/Smad4/Dedd2/App/Pdcd2/Sfpq/Abl1/C1qbp/Map3k10/Foxo1/Xbp1/Ctsd/Gsn/Daxx/Muc2/Dab2ip/Plscr1/Ddit3/Igf2r/Lats1/Map3k11/Ing3/Optn/Sirt2/Ralbp1/Atm/Tsc22d1…
GO:0009259	GO:0009259	ribonucleotide metabolic process	244	-0.490819	-1.81322	4.55233e-07	8.24677e-05	6.02553e-05	1354	tags=26%, list=12%, signal=24%	App/Atp5k/Prps1/Galk1/Dpyd/Sult2b1/Pdk3/Pank3/Dguok/Map2k1/Dlat/Stoml2/Oxsm/Prkaa2/Sult1b1/Umps/Tkfc/Nt5c/Bad/Acss1/Gale/Myc/Atp5h/Adsl/Acot1/Suclg1/Gpi1/Atp5d/Scp2/Pdha1/Cmpk1/Ces1d/Ak2/Acot7/Rhoa/Cs/Zbtb7a/Hmgcs1/Hprt/Ogdh/Coasy/Pdhb/Aldoa/Papss2/Suclg2/Acat1/Itpa/Ran/Pkm/Sucla2/Tpi1/Gda/Ddit4/Pgk1/Vcp/Aldob/Atp5c1/Eno1/Acaa2/Atp5a1/Impdh2/Gapdh/Hk2/Atp5b
GO:0043065	GO:0043065	positive regulation of apoptotic process	411	-0.4391	-1.67507	4.5978e-07	8.24677e-05	6.02553e-05	2253	tags=31%, list=20%, signal=26%	Nox1/Inpp5d/Pdcd4/Bok/Hdac4/Pak2/Jak2/Rest/Rnps1/Camk2b/Pdcd7/Dnaja3/Tnf/Nqo2/Src/Fis1/Casp2/Ppargc1a/Hdac1/Foxa1/E2f3/Pawr/Trim39/Dapk3/Pparg/Tnfaip8/Ripk1/Gper1/Tcf7l2/Notch2/Traf2/Sox4/Ppp2r1a/Ddx19a/Ripk3/Creb1/Cdk4/Park7/Ddx3x/Bnip3l/Lyn/Scrib/Smad4/Dedd2/App/Pdcd2/Sfpq/Abl1/C1qbp/Map3k10/Foxo1/Xbp1/Ctsd/Gsn/Daxx/Muc2/Dab2ip/Plscr1/Ddit3/Igf2r/Lats1/Map3k11/Ing3/Optn/Sirt2/Ralbp1/Atm/Tsc22d1…
GO:0006099	GO:0006099	tricarboxylic acid cycle	26	-0.818567	-2.19505	5.74803e-07	9.86162e-05	7.20542e-05	1157	tags=65%, list=10%, signal=59%	Idh3b/Dlat/Sdhb/Aco2/Suclg1/Pdha1/Idh2/Cs/Ogdh/Pdhb/Suclg2/Mdh1/Sucla2/Idh3g/Mdh2/Sdha/Fh1
GO:0006163	GO:0006163	purine nucleotide metabolic process	243	-0.488067	-1.80147	6.23252e-07	0.000102473	7.48722e-05	1354	tags=26%, list=12%, signal=23%	App/Atp5k/Prps1/Galk1/Sult2b1/Pdk3/Pank3/Dguok/Map2k1/Dlat/Stoml2/Oxsm/Prkaa2/Sult1b1/Nudt1/Tkfc/Nt5c/Bad/Acss1/Gale/Myc/Atp5h/Adsl/Acot1/Suclg1/Gpi1/Atp5d/Scp2/Pdha1/Ces1d/Ak2/Acot7/Rhoa/Cs/Zbtb7a/Hmgcs1/Hprt/Ogdh/Coasy/Pdhb/Aldoa/Papss2/Suclg2/Acat1/Itpa/Ran/Pkm/Sucla2/Tpi1/Gda/Ddit4/Pgk1/Vcp/Aldob/Atp5c1/Eno1/Acaa2/Atp5a1/Impdh2/Gapdh/Hk2/Atp5b
GO:0061077	GO:0061077	chaperone-mediated protein folding	42	-0.755061	-2.22723	6.55163e-07	0.000103411	7.55576e-05	1437	tags=50%, list=12%, signal=44%	Dnajb6/Hspa14/Dnajc7/H2-DMb1/Unc45a/Bag1/Hspe1/Pdcl3/Fkbp5/St13/Ppid/Hspa5/Dnajb1/Hspa1b/H2-DMa/Cct2/Hspa1a/Hsph1/Fkbp4/Hspa8/Cd74
GO:1903706	GO:1903706	regulation of hemopoiesis	225	-0.503283	-1.83605	7.80996e-07	0.000114707	8.38111e-05	1748	tags=26%, list=15%, signal=23%	Ripk1/Med1/Tfe3/Dll1/Notch2/Cdk6/Rb1/Irf1/Pnp/Sox4/Tox/Creb1/Cdc73/B2m/Lyn/Ankrd54/Smap1/Thoc5/Abl1/Kat2a/Xbp1/Cul4a/Prdx2/Adrm1/Pik3r1/Lgals9/Brd1/Wdr61/Zc3h12a/Pglyrp1/Bad/Myc/Gsk3b/Pck1/Klf13/Rc3h1/Cebpb/Zfp36l1/Rhoa/Zbtb7a/Cbfb/Hmgb1/Tyrobp/Tcim/Prelid1/Tmem176b/Zfp36l2/Trib1/H2-DMa/Zfp36/Hsp90aa1/H2-Aa/Id2/Nfkbia/Klf10/Jun/Ccl5/Fos/Cd74
GO:0050776	GO:0050776	regulation of immune response	377	-0.440944	-1.67354	7.84868e-07	0.000114707	8.38111e-05	2089	tags=25%, list=18%, signal=22%	Btnl1/Dnaja3/Tnf/Elf1/Trafd1/Lsm14a/Ppp2r3c/Prkd2/Bcl2/Trim27/Prkcz/Pawr/Cd79a/Pparg/Appl1/Ube2n/Lat2/Med1/Wnk1/Vav1/Kmt5b/Traf2/Ifi35/Irf1/H2-T3/Pnp/Ripk3/Smpdl3b/Park7/B2m/Lyn/Cd247/Adar/Csk/Smad3/Sfpq/Abl1/C1qbp/Otud5/Xbp1/Fyb/Hmces/Stk11/Plscr1/Plekha1/Psmb4/Ythdf2/Stoml2/Fcer1g/Lgals9/Kcnn4/Rap1a/Zc3h12a/Pglyrp1/Dhx9/Nono/Tkfc/Blnk/Nmi/Ythdf3/Cdc37/Tap1/Dgkz/Irf7/Pck1/Phb/Arg2/Nlrp6/Rc3h1/Ka…
GO:0019884	GO:0019884	antigen processing and presentation of exogenous antigen	23	-0.839679	-2.18832	8.25475e-07	0.000115969	8.47332e-05	986	tags=65%, list=9%, signal=60%	B2m/H2-DMb1/Tapbp/Fcer1g/Tap1/Ctss/H2-T23/Psme1/H2-DMa/Psme2/H2-K1/H2-Aa/H2-Eb1/H2-Ab1/Cd74
GO:0006457	GO:0006457	protein folding	124	-0.573669	-1.9867	8.52281e-07	0.000115969	8.47332e-05	1440	tags=39%, list=13%, signal=34%	Hspa4l/Dnajb6/B2m/Pfdn1/Hspa14/Grpel1/Dnajc7/H2-DMb1/Ptges3l/Ahsa2/Pdrg1/Tcp1/Unc45a/Ppia/Bag1/Cdc37/Grpel2/Hspe1/Nudc/Ppil2/Pdcl3/Vbp1/Cct5/Fkbp5/St13/Ppid/Hspa5/Dnaja2/Dnajb1/Hspa1b/H2-DMa/Trap1/Cct3/Hspd1/Cct2/Cct8/Fkbp8/Hspa1a/Ahsa1/Cct4/Cct7/Hsph1/Hsp90ab1/Hsp90aa1/Fkbp4/Dnaja1/Hspa8/Cd74
GO:0006753	GO:0006753	nucleoside phosphate metabolic process	308	-0.461183	-1.72718	9.69629e-07	0.000122377	8.94154e-05	1793	tags=31%, list=16%, signal=27%	Pklr/Guk1/Ppargc1a/Nt5c3/Prps2/Nadk/Ppat/Foxk2/Adpgk/Oasl2/Acly/Fasn/Dck/Upp1/Dld/Mpc1/Pnp/Park7/Nudt14/Hnf4a/Tbpl1/App/Atp5k/Prps1/Galk1/Dpyd/Sult2b1/Pdk3/Pank3/Dguok/Map2k1/Dlat/Stoml2/Oxsm/Prkaa2/Sult1b1/Tyms/Umps/Nudt1/Gars/Tkfc/Nt5c/Bad/Acss1/Gale/Shmt1/Myc/Atp5h/Adsl/Acot1/Naprt/Suclg1/Gpi1/Nampt/Atp5d/Kars/Scp2/Pdha1/Mapk1/Cmpk1/Ces1d/Ak2/Idh2/Acot7/Rhoa/Cs/Zbtb7a/Hmgcs1/Hprt/Ogdh/Coasy/Pd…
GO:0050870	GO:0050870	positive regulation of T cell activation	109	-0.581933	-1.98866	1.01244e-06	0.000122377	8.94154e-05	901	tags=17%, list=8%, signal=15%	Lgals9/Dhps/Bad/Pck1/Rhoa/H2-T23/Cbfb/Coro1a/Hes1/Tfrc/H2-DMa/Hspd1/Hsph1/Hsp90aa1/H2-Aa/H2-Ab1/Ccl5/Cd74
GO:1902107	GO:1902107	positive regulation of leukocyte differentiation	101	-0.602173	-2.04419	1.02343e-06	0.000122377	8.94154e-05	727	tags=17%, list=6%, signal=16%	Bad/Gsk3b/Pck1/Zfp36l1/Rhoa/Cbfb/Tyrobp/Trib1/H2-DMa/Hsp90aa1/H2-Aa/Id2/Klf10/Jun/Ccl5/Fos/Cd74
GO:1903708	GO:1903708	positive regulation of hemopoiesis	101	-0.602173	-2.04419	1.02343e-06	0.000122377	8.94154e-05	727	tags=17%, list=6%, signal=16%	Bad/Gsk3b/Pck1/Zfp36l1/Rhoa/Cbfb/Tyrobp/Trib1/H2-DMa/Hsp90aa1/H2-Aa/Id2/Klf10/Jun/Ccl5/Fos/Cd74
GO:0019693	GO:0019693	ribose phosphate metabolic process	254	-0.47936	-1.78032	1.07818e-06	0.000125132	9.14281e-05	2018	tags=32%, list=18%, signal=27%	Pklr/Guk1/Rpia/Ppargc1a/Nt5c3/Prps2/Ppat/Foxk2/Adpgk/Acly/Fasn/Upp1/Dld/Mpc1/Pnp/Nudt14/Hnf4a/App/Atp5k/Prps1/Galk1/Dpyd/Sult2b1/Pdk3/Pank3/Dguok/Map2k1/Dlat/Stoml2/Oxsm/Prkaa2/Sult1b1/Umps/Tkfc/Nt5c/Bad/Acss1/Gale/Myc/Atp5h/Adsl/Acot1/Suclg1/Gpi1/Atp5d/Scp2/Pdha1/Cmpk1/Ces1d/Ak2/Acot7/Rhoa/Cs/Zbtb7a/Hmgcs1/Hprt/Ogdh/Coasy/Pdhb/Aldoa/Papss2/Suclg2/Acat1/Itpa/Ran/Pkm/Sucla2/Tpi1/Gda/Ddit4/Pgk1/Vcp…
GO:0050830	GO:0050830	defense response to Gram-positive bacterium	59	0.624484	2.13307	1.14846e-06	0.00012948	9.46053e-05	306	tags=24%, list=3%, signal=23%	Dmbt1/Defa30/Defa29/Defa22/Lyz1/Defa17/Defa24/Ang4/Acp5/Defa5/Defa26/Defa21/Mmp7/Defa34
GO:0034341	GO:0034341	response to interferon-gamma	80	-0.618585	-2.03336	1.38533e-06	0.000147999	0.000108136	2911	tags=52%, list=25%, signal=39%	Ccl3/Actr3/Stxbp3/Parp14/Ccl9/Vamp4/Capg/Stxbp2/Rpl13a/Stat1/Ifitm2/Actr2/Jak2/Evl/Dnaja3/Kif5b/Dapk3/Pparg/Ccl20/Med1/Irf1/Rab20/Pde12/Syncrip/Slc26a6/Cdc42ep4/Gsn/Vamp3/Trp53/Nmi/Cdc37/Ccl4/Cdc42/H2-Q7/Casp1/Actg1/Gapdh/H2-Aa/H2-Eb1/H2-Ab1/Ccl5/Cd74
GO:0050829	GO:0050829	defense response to Gram-negative bacterium	45	0.674983	2.22745	1.38773e-06	0.000147999	0.000108136	443	tags=31%, list=4%, signal=30%	Dmbt1/Defa30/Defa29/Defa22/Lyz1/Defa17/Defa24/Defa5/Defa26/Defa21/Mmp7/Lypd8/Defa34/Rps19
GO:0071407	GO:0071407	cellular response to organic cyclic compound	276	-0.464545	-1.7261	1.84114e-06	0.000191188	0.000139692	2201	tags=37%, list=19%, signal=31%	Smyd3/Rapgef2/Zc3hav1/Rnf6/Ahr/Aplp1/Crebrf/Pak2/Akap7/Safb/Jak2/Rest/Rad51/Kdm3a/Tnf/Src/Ehmt2/Fis1/Ptch1/Flot1/Hdac1/Foxa1/Pparg/Kmt2d/Med1/Pkd2/Gper1/Spidr/Cdkn1b/Pde12/Cdk4/Park7/Aqp1/Smarca4/Jup/Slc26a6/Ralb/App/Ssh1/Ufm1/Hnrnpu/Snw1/Eif4ebp1/Rnf14/Insig2/Ube2i/Daxx/Slc26a3/Lats1/Ube2l3/Pck2/Lcor/Sirt2/Klf9/Tiparp/Cdc5l/Akt1/Rap1a/Casp7/Zc3h12a/Dhx9/Mapk3/Glrx/Hdac2/Rap1b/Pck1/Rock2/Per1/Klf…
GO:0002763	GO:0002763	positive regulation of myeloid leukocyte differentiation	35	-0.752767	-2.11717	2.35194e-06	0.000237969	0.000173872	632	tags=29%, list=5%, signal=27%	Gsk3b/Zfp36l1/Tyrobp/Trib1/Id2/Klf10/Jun/Ccl5/Fos/Cd74
GO:0045637	GO:0045637	regulation of myeloid cell differentiation	123	-0.565141	-1.95354	2.5902e-06	0.000254413	0.000185887	1802	tags=29%, list=16%, signal=25%	Jag1/Ripk1/Med1/Tfe3/Dll1/Notch2/Cdk6/Rb1/Creb1/Cdc73/B2m/Lyn/Ankrd54/Smap1/Thoc5/Cul4a/Pik3r1/Brd1/Wdr61/Myc/Gsk3b/Klf13/Cebpb/Zfp36l1/Zbtb7a/Hmgb1/Tyrobp/Trib1/Zfp36/Id2/Nfkbia/Klf10/Jun/Ccl5/Fos/Cd74
GO:0019882	GO:0019882	antigen processing and presentation	65	-0.647246	-2.06365	2.68438e-06	0.000254413	0.000185887	1598	tags=38%, list=14%, signal=33%	Rab35/H2-T3/Rab8b/B2m/H2-DMb1/Ctsl/Tapbp/Ythdf1/Fcer1g/Tap1/Ctss/H2-T23/H2-Q7/Psme1/Psmb9/H2-DMa/H2-Q4/Psme2/Psmb8/H2-K1/H2-Aa/H2-D1/H2-Eb1/H2-Ab1/Cd74
GO:0002443	GO:0002443	leukocyte mediated immunity	213	-0.491521	-1.78823	2.74156e-06	0.000254413	0.000185887	2393	tags=28%, list=21%, signal=22%	Exosc3/Lat/Ncf1/Nsd2/H2-Q2/Ighm/Gcnt3/Smad7/Inpp5d/Rif1/Ticam1/Tnf/Ddx1/Ywhaz/Prkcz/Kmt2e/Jag1/Lat2/Vav1/Kmt5b/Rnf168/Traf2/Snap23/H2-T3/Pnp/Ripk3/B2m/Lyn/Ung/C1qbp/Hmces/Cebpg/Fcer1g/Cd8a/Lgals9/Wdr1/Tap1/Irf7/Gzmb/Ace/Stx7/Prdx1/H2-T23/Coro1a/Hprt/Hmgb1/H2-Q7/Tyrobp/Tfrc/H2-DMa/H2-Q4/Hspd1/H2-K1/Chga/H2-D1/Hspa8/H2-Ab1/Igkc/Cd74
GO:0046034	GO:0046034	ATP metabolic process	181	-0.51017	-1.82877	2.77236e-06	0.000254413	0.000185887	1068	tags=29%, list=9%, signal=27%	Dld/Ppif/Pde12/Park7/Atp6v1b2/Fxn/App/Atp5k/Galk1/Dguok/Map2k1/Ndufb9/Stoml2/Prkaa2/Ndufs8/Ndufv2/Cox4i1/Cox5a/Tkfc/Trp53/Bad/Gale/Myc/Atp5h/Gpi1/Atp5d/Ndufs1/Ak2/Rhoa/Zbtb7a/Ogdh/Aldoa/Uqcrfs1/Pkm/Tpi1/Ddit4/Pgk1/Vcp/Aldob/Atp5c1/Ndufv1/Sdha/Eno1/Ndufs2/Apoc3/Uqcrc1/Atp5a1/Ndufa10/Gapdh/Ldha/Hk2/Hspa8/Atp5b
GO:0002250	GO:0002250	adaptive immune response	231	-0.481979	-1.76906	3.29373e-06	0.000295387	0.000215826	2393	tags=30%, list=21%, signal=24%	Exosc3/Lat/Nsd2/H2-Q2/Ighm/Gcnt3/Smad7/Inpp5d/Rif1/Unc93b1/Jak2/Tnf/Rnf125/Prkd2/Fbxo38/Trim27/Prkcz/Cd79a/Jag1/Lat2/Tfe3/Kmt5b/Rnf168/Traf2/Irf1/H2-T3/Pnp/Ripk3/B2m/Lyn/Cd247/Nedd4/Csk/Ung/H2-DMb1/C1qbp/Otud5/Tfeb/Hmces/Fcer1g/Cd8a/Zc3h12a/Tap1/Irf7/Phb/Arg2/Rc3h1/Otub1/Gzmb/Stx7/H2-T23/Nras/Cd3g/Hprt/Hmgb1/H2-Q7/Tfrc/Cd7/H2-DMa/H2-Q4/Hspd1/H2-K1/H2-Aa/H2-D1/H2-Eb1/Hspa8/H2-Ab1/Igkc/Cd74
GO:0006643	GO:0006643	membrane lipid metabolic process	124	0.480888	1.90245	3.50228e-06	0.000307111	0.000224392	1924	tags=35%, list=17%, signal=29%	Psap/Elovl6/Serinc3/Smpd3/Dpm3/Plpp2/Pigq/Hacd3/Pgap2/Sgpp2/Serinc2/Cers6/Pign/St3gal6/St3gal4/Cln6/Kdsr/Cers4/B4galt6/Pigp/Ugcg/Elovl7/Cers2/Gm2a/Hexb/B4galt5/St3gal3/Ormdl2/Pigf/Pigt/Hacd1/Pigl/Elovl5/Acer3/Pemt/Gla/Pigm/Smpdl3a/Cerk/Serinc5/Sgpl1/Abca2/Dpm2
GO:0051251	GO:0051251	positive regulation of lymphocyte activation	171	-0.513076	-1.82561	4.54554e-06	0.000389929	0.000284903	467	tags=13%, list=4%, signal=13%	Lgals9/Dhps/Bad/Pck1/Tac1/Rhoa/H2-T23/Tcf3/Cbfb/Coro1a/Hes1/Tyrobp/Tfrc/Peli1/H2-DMa/Hspd1/Hsph1/Hsp90aa1/H2-Aa/H2-Ab1/Ccl5/Igkc/Cd74
GO:0045639	GO:0045639	positive regulation of myeloid cell differentiation	62	-0.640025	-2.0121	4.6789e-06	0.000392828	0.000287021	632	tags=18%, list=5%, signal=17%	Gsk3b/Zfp36l1/Hmgb1/Tyrobp/Trib1/Id2/Klf10/Jun/Ccl5/Fos/Cd74
GO:0050821	GO:0050821	protein stabilization	147	-0.526161	-1.84087	5.27781e-06	0.00043388	0.000317016	1031	tags=22%, list=9%, signal=21%	Tcp1/Tbrg1/Tspan1/Pik3r1/Nckap1/Hip1r/Bag1/Wiz/Trp53/Cdc37/Phb/Sumo1/Pdcl3/Cct5/Sugt1/Npm1/Tcf3/Pim1/Rassf1/Phb2/Tyrobp/Cct3/Hspd1/Cct2/Cct8/Pdcd10/Cct4/Cct7/Hsp90ab1/Gapdh/Hsp90aa1/Apoa1/Cd74
GO:0002478	GO:0002478	antigen processing and presentation of exogenous peptide antigen	19	-0.833014	-2.08068	5.47078e-06	0.00043624	0.00031874	1429	tags=68%, list=12%, signal=60%	B2m/H2-DMb1/Tapbp/Fcer1g/Tap1/Ctss/H2-T23/H2-DMa/H2-K1/H2-Aa/H2-Eb1/H2-Ab1/Cd74
GO:0072521	GO:0072521	purine-containing compound metabolic process	262	-0.468822	-1.73947	5.52763e-06	0.00043624	0.00031874	1354	tags=25%, list=12%, signal=23%	Hnf4a/Ahcy/App/Atp5k/Prps1/Galk1/Dpyd/Sult2b1/Pdk3/Pank3/Dguok/Map2k1/Dlat/Stoml2/Oxsm/Prkaa2/Sult1b1/Nudt1/Tkfc/Nt5c/Bad/Acss1/Gale/Shmt1/Myc/Atp5h/Adsl/Acot1/Suclg1/Gpi1/Atp5d/Scp2/Pdha1/Ces1d/Ak2/Acot7/Rhoa/Cs/Zbtb7a/Hmgcs1/Hprt/Ogdh/Coasy/Pdhb/Aldoa/Papss2/Suclg2/Acat1/Itpa/Ran/Pkm/Sucla2/Tpi1/Gda/Ddit4/Pgk1/Vcp/Aldob/Atp5c1/Eno1/Acaa2/Atp5a1/Impdh2/Gapdh/Hk2/Atp5b
GO:0002696	GO:0002696	positive regulation of leukocyte activation	198	-0.488622	-1.7593	5.78097e-06	0.000445867	0.000325774	940	tags=13%, list=8%, signal=12%	Fcer1g/Lgals9/Dhps/Bad/Pck1/Kars/Tac1/Rhoa/H2-T23/Tcf3/Cbfb/Coro1a/Hes1/Tyrobp/Tfrc/Peli1/H2-DMa/Hspd1/Hsph1/Hsp90aa1/H2-Aa/H2-Ab1/Ccl5/Igkc/Cd74
GO:0051085	GO:0051085	chaperone cofactor-dependent protein refolding	26	-0.789377	-2.11678	5.89757e-06	0.000445867	0.000325774	1318	tags=54%, list=11%, signal=48%	Hspa14/Dnajc7/H2-DMb1/Bag1/Hspe1/St13/Hspa5/Dnajb1/Hspa1b/H2-DMa/Hspa1a/Hsph1/Hspa8/Cd74
GO:0002821	GO:0002821	positive regulation of adaptive immune response	68	-0.632948	-2.04118	6.01933e-06	0.000445867	0.000325774	448	tags=18%, list=4%, signal=17%	Stx7/H2-T23/H2-Q7/Tfrc/H2-DMa/H2-Q4/Hspd1/H2-K1/H2-D1/Hspa8/H2-Ab1/Cd74
GO:0043648	GO:0043648	dicarboxylic acid metabolic process	64	-0.654937	-2.08158	6.18722e-06	0.000445867	0.000325774	1157	tags=41%, list=10%, signal=37%	Idh3b/Aldh1l1/Got1/Gls/Pck2/Aldh5a1/Asl/Got2/Shmt1/Pck1/Gclm/Sdhb/Suclg1/Cs/Oat/Ogdh/Ggt1/Suclg2/Mdh1/Sucla2/Idh3g/Glud1/Mdh2/Sdha/Fh1/Me2
GO:0002449	GO:0002449	lymphocyte mediated immunity	160	-0.51802	-1.83256	6.21457e-06	0.000445867	0.000325774	1688	tags=22%, list=15%, signal=19%	Vav1/Kmt5b/Rnf168/Traf2/H2-T3/Pnp/Ripk3/B2m/Ung/C1qbp/Hmces/Cebpg/Fcer1g/Cd8a/Lgals9/Tap1/Irf7/Gzmb/Stx7/Prdx1/H2-T23/Coro1a/Hprt/Hmgb1/H2-Q7/Tfrc/H2-DMa/H2-Q4/Hspd1/H2-K1/H2-D1/Hspa8/H2-Ab1/Igkc/Cd74
GO:2000573	GO:2000573	positive regulation of DNA biosynthetic process	61	-0.653302	-2.03935	6.5157e-06	0.000459124	0.000335461	1031	tags=36%, list=9%, signal=33%	Dkc1/Tcp1/Atm/Rfc4/Mapk3/Myc/Rfc3/Gsk3b/Rfc2/Ddx39b/Cct5/Mapk1/Npm1/Klf4/Cct3/Pcna/Cct2/Cct8/Cct4/Cct7/Hsp90ab1/Hsp90aa1
GO:0006979	GO:0006979	response to oxidative stress	296	-0.445276	-1.66552	6.73425e-06	0.000463534	0.000338683	1968	tags=31%, list=17%, signal=26%	Ercc8/Ppargc1a/Bcl2/Aldh3a2/Chchd4/Glrx2/Hdac1/Aldh2/Pawr/Cln8/Aldh3b1/Atox1/Hmox2/Ripk1/Prdx5/Stk24/Traf2/Slc11a2/Ppif/Ripk3/Msra/Park7/Aqp1/Fxn/Pycr2/App/Rnf146/Hnf1a/Sfpq/Abl1/Foxo1/Xbp1/Cflar/Ncoa7/Prdx6/Psip1/Prdx2/Plekha1/Etfdh/Map2k1/Sirt2/Ralbp1/Txnrd2/Hnrnpm/Ppia/Prkaa2/Mpv17/Ndufs8/Cat/Akt1/Zc3h12a/Nono/Mapk3/Akr1b3/Trp53/Ubqln1/Glrx/Sod2/Hdac2/Grk2/Mcl1/Naprt/Gclm/Prdx3/Mapkap1/Net1/Re…
GO:0044282	GO:0044282	small molecule catabolic process	221	-0.478116	-1.74083	6.82531e-06	0.000463534	0.000338683	2098	tags=34%, list=18%, signal=29%	Acsf3/Faah/Csad/Oxct1/Hibadh/Akr1a1/Adh5/Ppat/Amdhd2/Foxk2/Prodh/Abat/Acadvl/Thnsl2/Inpp5a/Upp1/Pnp/Nagk/Etfa/Park7/Sdsl/Ahcy/Acox1/Aldh6a1/Acox3/Galk1/Dpyd/Aldh1l1/Got1/Gls/Etfdh/Pck2/Acadm/Etfb/Aldh5a1/Adh1/Sult1b1/Got2/Sord/Ivd/Akt1/Rpe/Tkfc/Trp53/Acadl/Bad/Gale/Shmt1/Lpin2/Eci1/Pck1/Arg2/Gcsh/Gpi1/Scp2/Ces1d/Hadha/Acot7/Galm/Hprt/Oat/Hadh/Hagh/Acat1/Esd/Hadhb/Gcat/Glud1/Tpi1/Gda/Acaa1a/Pycrl/…
GO:0048002	GO:0048002	antigen processing and presentation of peptide antigen	37	-0.730375	-2.0845	6.93069e-06	0.000463534	0.000338683	1088	tags=49%, list=9%, signal=44%	H2-T3/B2m/H2-DMb1/Ctsl/Tapbp/Fcer1g/Tap1/Ctss/H2-T23/H2-Q7/H2-DMa/H2-Q4/H2-K1/H2-Aa/H2-D1/H2-Eb1/H2-Ab1/Cd74
GO:1902105	GO:1902105	regulation of leukocyte differentiation	175	-0.511904	-1.832	7.31813e-06	0.000481289	0.000351655	1748	tags=26%, list=15%, signal=23%	Ripk1/Tfe3/Notch2/Cdk6/Rb1/Irf1/Pnp/Sox4/Tox/Creb1/Lyn/Thoc5/Abl1/Kat2a/Xbp1/Cul4a/Prdx2/Adrm1/Pik3r1/Lgals9/Zc3h12a/Pglyrp1/Bad/Myc/Gsk3b/Pck1/Rc3h1/Cebpb/Zfp36l1/Rhoa/Zbtb7a/Cbfb/Tyrobp/Prelid1/Tmem176b/Zfp36l2/Trib1/H2-DMa/Hsp90aa1/H2-Aa/Id2/Klf10/Jun/Ccl5/Fos/Cd74
GO:0051673	GO:0051673	membrane disruption in other organism	17	0.816365	2.15265	7.72974e-06	0.000500026	0.000365345	306	tags=53%, list=3%, signal=52%	Defa30/Defa29/Defa22/Defa17/Defa24/Defa5/Defa26/Defa21/Defa34
GO:0008637	GO:0008637	apoptotic mitochondrial changes	93	-0.594056	-1.97787	8.29028e-06	0.000527636	0.000385519	889	tags=28%, list=8%, signal=26%	Ccar2/Higd1a/Akt1/Triap1/Hip1r/Trp53/Bad/Sod2/Dap3/Mcl1/Gsk3b/Gclm/Ndufs1/Aifm1/Atf2/Vps35/Ghitm/Bloc1s2/Pmaip1/Prelid1/Hspd1/Acaa2/Sfn/Slc25a5/Hk2/Jun
GO:0019730	GO:0019730	antimicrobial humoral response	53	0.607051	2.05327	1.00728e-05	0.000630908	0.000460975	541	tags=30%, list=5%, signal=29%	Dmbt1/Defa30/Defa29/Defa22/Defa17/Defa24/Ang4/Defa5/Defa26/Defa21/Wfdc10/Mmp7/Defa34/Ccl25/Rps19/Nts
GO:0007156	GO:0007156	homophilic cell adhesion via plasma membrane adhesion molecules	36	0.682162	2.16369	1.05954e-05	0.000637604	0.000465868	1581	tags=50%, list=14%, signal=43%	Cdh1/Cdh17/Bsg/Clstn1/Nectin3/Ceacam1/Plxnb2/Dsc2/Cdhr2/Igsf9/Ptprf/Nptn/Esam/Dsg2/L1cam/Nectin2/Celsr2/Cdhr5
GO:0046649	GO:0046649	lymphocyte activation	437	-0.411707	-1.57584	1.06327e-05	0.000637604	0.000465868	1688	tags=22%, list=15%, signal=19%	Vav1/Dll1/Kmt5b/Rnf168/Hectd1/Notch2/Ccnd3/Cdk6/Irf1/Txlna/Pnp/Sox4/Ripk3/Tox/B2m/Lyn/Socs6/Scrib/Itfg2/Pfdn1/Nedd4/Csk/Smad3/Ung/Abl1/Otud5/Kat2a/Tpd52/Xbp1/Gsn/Hmces/Stk11/Irf2bp2/Prdx2/Ctsl/Adrm1/Atm/Cebpg/Stoml2/Fcer1g/Cd8a/Pik3r1/Lgals9/Dhps/Zc3h12a/Pglyrp1/Blnk/Trp53/Bad/Yy1/Lfng/Myh9/Pck1/Phb/Arg2/Rc3h1/Cebpb/Prkar1a/Srf/Jmjd6/Zfp36l1/Tac1/Rhoa/Prdx1/H2-T23/Tcf3/Zbtb7a/Cbfb/Laptm5/Coro1a/C…
GO:0002460	GO:0002460	adaptive immune response based on somatic recombination of immune receptors built from immunoglobulin superfamily domains	173	-0.502469	-1.79443	1.07454e-05	0.000637604	0.000465868	1661	tags=20%, list=14%, signal=18%	Kmt5b/Rnf168/Traf2/Irf1/H2-T3/Pnp/Ripk3/B2m/Ung/C1qbp/Otud5/Hmces/Fcer1g/Cd8a/Zc3h12a/Irf7/Phb/Rc3h1/Gzmb/Stx7/H2-T23/Nras/Hprt/Hmgb1/H2-Q7/Tfrc/H2-DMa/H2-Q4/Hspd1/H2-K1/H2-D1/Hspa8/H2-Ab1/Igkc/Cd74
GO:0055086	GO:0055086	nucleobase-containing small molecule metabolic process	353	-0.434927	-1.64432	1.0826e-05	0.000637604	0.000465868	1601	tags=27%, list=14%, signal=24%	Foxk2/Adpgk/Oasl2/Acly/Fasn/Dck/Upp1/Dld/Mpc1/Pnp/Pmm2/Park7/Nudt14/Hnf4a/Tbpl1/Ahcy/Aldh6a1/App/Atp5k/Prps1/Galk1/Dpyd/Sult2b1/Pdk3/Pank3/Dguok/Map2k1/Dlat/Stoml2/Oxsm/Prkaa2/Sult1b1/Tyms/Umps/Nudt1/Gars/Tkfc/Nt5c/Ugp2/Bad/Acss1/Gale/Shmt1/Myc/Atp5h/Adsl/Acot1/Naprt/Suclg1/Gpi1/Nampt/Atp5d/Kars/Gmds/Scp2/Pdha1/Mapk1/Cmpk1/Ces1d/Ak2/Uap1/Idh2/Acot7/Rhoa/Cs/Zbtb7a/Hmgcs1/Hprt/Ogdh/Coasy/Pdhb/Aldoa…
GO:0030099	GO:0030099	myeloid cell differentiation	258	-0.45846	-1.70194	1.17543e-05	0.000668192	0.000488217	2114	tags=28%, list=18%, signal=24%	G6pdx/Wasf2/Tnf/Tmod3/Sh2b3/Hcls1/Vps33a/Src/Tob2/Kat8/Kmt2e/Jag1/Pparg/Ripk1/Med1/Tfe3/Fasn/Dll1/Notch2/Tcea1/Cdk6/Rb1/Slc11a2/Creb1/Cdc73/Anxa2/Actn1/Klf2/Smarca4/B2m/Lyn/Cited2/Ankrd54/Smap1/Thoc5/Maea/App/Slc25a38/Adar/Cul4a/Plscr1/Cebpg/Fcer1g/Pik3r1/Ptbp3/Brd1/Wdr61/Wdr1/Myc/Gsk3b/Myh9/Klf13/Prdx3/Cebpb/Srf/Jmjd6/Zfp36l1/Tcf3/Zbtb7a/Cbfb/Hmgb1/Tyrobp/Tfrc/Trib1/Zfp36/Id2/Nfkbia/Klf10/Junb/J…
GO:0009408	GO:0009408	response to heat	59	-0.64457	-2.00726	1.17915e-05	0.000668192	0.000488217	1148	tags=31%, list=10%, signal=28%	Daxx/Psip1/Prkaca/Dhx9/Sumo1/Pdcl3/Eif2s1/Ier5/Htra2/Tcim/Dnaja2/Hspa1b/Rbbp7/Vcp/Hspa1a/Hsp90ab1/Hsp90aa1/Dnaja1
GO:0046686	GO:0046686	response to cadmium ion	26	-0.778799	-2.08841	1.18534e-05	0.000668192	0.000488217	1178	tags=46%, list=10%, signal=42%	Gsn/Daxx/Sord/Akt1/Mapk3/Sumo1/Mapk1/Gss/Mt1/Mt2/Jun/Fos
GO:0001816	GO:0001816	cytokine production	427	-0.414467	-1.58389	1.25373e-05	0.000696792	0.000509113	2251	tags=28%, list=20%, signal=23%	Inpp5d/Usp50/Pdcd4/Unc93b1/Crebbp/Jak2/Ticam1/Ltb/G6pdx/Pibf1/Btnl1/Rab1a/Tnf/Elf1/Ddx1/Src/Prkd2/Trim27/Dicer1/Flot1/Hdac1/Prkcz/Frmd8/Pawr/Srgn/Pparg/Appl1/Tnfaip8/Ripk1/Ccl20/Ncl/Dll1/Notch2/Traf2/Irf1/Il17rc/Ripk3/Creb1/Rac1/Park7/Ddx3x/Klf2/B2m/Lyn/Cd247/Scrib/Smad4/App/Csk/Laptm4b/Smad3/Fermt1/Abl1/C1qbp/Otud5/Kat2a/Xbp1/Sars/Nploc4/Ube2j1/Ddit3/Optn/Hilpda/Homer2/Cebpg/Errfi1/Stoml2/Fcer1g…
GO:0050863	GO:0050863	regulation of T cell activation	177	-0.488713	-1.74613	1.28582e-05	0.000704702	0.000514892	1593	tags=23%, list=14%, signal=20%	Irf1/Pnp/Sox4/Ripk3/Tox/Socs6/Scrib/Csk/Abl1/Kat2a/Xbp1/Prdx2/Adrm1/Lgals9/Dhps/Zc3h12a/Bad/Pck1/Arg2/Rc3h1/Cebpb/Prkar1a/Rhoa/H2-T23/Cbfb/Laptm5/Coro1a/Hes1/Prelid1/Tfrc/Lgals3/Peli1/H2-DMa/Hspd1/Hsph1/Hsp90aa1/H2-Aa/H2-Ab1/Ccl5/Cd74
GO:0006734	GO:0006734	NADH metabolic process	25	-0.77227	-2.05222	1.42499e-05	0.000764282	0.000558425	1157	tags=48%, list=10%, signal=43%	Idh3b/Pck2/Trp53/Gpd2/Gpi1/Ogdh/Mdh1/Idh3g/Vcp/Aldob/Mdh2/Ldha
GO:0002521	GO:0002521	leukocyte differentiation	353	-0.432915	-1.63671	1.4461e-05	0.000764282	0.000558425	1776	tags=23%, list=15%, signal=20%	Pparg/Ripk1/Med1/Tfe3/Fasn/Vav1/Dll1/Hectd1/Notch2/Cdk6/Rb1/Irf1/Pnp/Sox4/Ripk3/Tox/Creb1/Anxa2/B2m/Lyn/Cited2/Itfg2/Thoc5/App/Abl1/Otud5/Kat2a/Tpd52/Xbp1/Cul4a/Stk11/Irf2bp2/Prdx2/Ctsl/Adrm1/Atm/Cebpg/Fcer1g/Cd8a/Pik3r1/Lgals9/Zc3h12a/Pglyrp1/Trp53/Bad/Yy1/Myc/Lfng/Gsk3b/Pck1/Rc3h1/Cebpb/Srf/Jmjd6/Zfp36l1/Rhoa/Tcf3/Zbtb7a/Cbfb/Cd3g/Tyrobp/Ncaph2/Prelid1/Tmem176b/Zfp36l2/Tfrc/Trib1/H2-DMa/Hsp90aa…
GO:0048659	GO:0048659	smooth muscle cell proliferation	108	-0.551036	-1.88235	1.45264e-05	0.000764282	0.000558425	1026	tags=24%, list=9%, signal=22%	Ralbp1/Pik3r1/Akt1/Ace2/Akr1b3/Trp53/Sod2/Ang/Grk2/Myc/Gsk3b/Phb/Gna13/Ddx39b/Nampt/Klf4/Rhoa/Hpgd/Edn1/Trib1/Hbegf/Cyba/Id2/Egr1/Jun/Ccl5
GO:0062197	GO:0062197	cellular response to chemical stress	233	-0.462583	-1.70134	1.48894e-05	0.000773071	0.000564847	2173	tags=36%, list=19%, signal=29%	Jak2/Rest/Ybx3/G6pdx/Fzd1/Tnf/Src/Ppargc1a/Bcl2/Chchd4/Hdac1/Aldh2/Pawr/Aldh3b1/Ripk1/Pkd2/Mylk/Prdx5/Stk24/Traf2/Slc11a2/Ppif/Ripk3/Msra/Park7/Ddx3x/Aqp1/Fxn/Pycr2/App/Rnf146/Sfpq/Abl1/Foxo1/Xbp1/Cflar/Ncoa7/Ddit3/Prdx2/Plekha1/Prkg2/Sirt2/Ralbp1/Atm/Ppia/Prkaa2/Mpv17/Akt1/Zc3h12a/Nono/Mapk3/Akr1b3/Trp53/Ubqln1/Glrx/Bad/Sod2/Hdac2/Mcl1/Prdx3/Mapkap1/Net1/Rela/Zfp36l1/Rhob/Mapk1/Serpinb6a/Prdx1/E…
GO:0002819	GO:0002819	regulation of adaptive immune response	110	-0.547834	-1.87687	1.57535e-05	0.000807317	0.000589868	1661	tags=24%, list=14%, signal=20%	Kmt5b/Traf2/Irf1/H2-T3/Pnp/Ripk3/B2m/Otud5/Hmces/Fcer1g/Zc3h12a/Irf7/Rc3h1/Stx7/H2-T23/Hmgb1/H2-Q7/Tfrc/H2-DMa/H2-Q4/Hspd1/H2-K1/H2-D1/Hspa8/H2-Ab1/Cd74
GO:0071276	GO:0071276	cellular response to cadmium ion	19	-0.818079	-2.04337	1.67774e-05	0.000848763	0.000620152	1178	tags=53%, list=10%, signal=47%	Gsn/Daxx/Akt1/Mapk3/Sumo1/Mapk1/Mt1/Mt2/Jun/Fos
GO:0000302	GO:0000302	response to reactive oxygen species	142	-0.519605	-1.81422	1.74526e-05	0.000850544	0.000621453	2002	tags=33%, list=17%, signal=28%	Src/Bcl2/Aldh3a2/Glrx2/Pawr/Ripk1/Prdx5/Stk24/Traf2/Ppif/Ripk3/Park7/Aqp1/Fxn/Rnf146/Abl1/Foxo1/Cflar/Prdx6/Prdx2/Plekha1/Txnrd2/Mpv17/Cat/Akt1/Mapk3/Akr1b3/Trp53/Glrx/Sod2/Hdac2/Prdx3/Net1/Rela/Rhob/Mapk1/Prdx1/Cfl1/Trap1/Plk3/Mapk13/Pdcd10/Hsph1/Apoa4/Gstp1/Jun/Fos
GO:1903311	GO:1903311	regulation of mRNA metabolic process	203	-0.475126	-1.72015	1.79949e-05	0.000850544	0.000621453	1531	tags=29%, list=13%, signal=25%	Pde12/Cdc73/Cpsf6/Syncrip/Sf3b4/Hnrnpu/Snw1/Elavl1/Rbm7/C1qbp/Sf1/Dhx34/Prdx6/Nsrp1/Srsf10/Ybx1/Ythdf2/Khsrp/Hnrnpm/Nudt21/Ythdf1/Rock1/Ptbp3/Cnot8/Zc3h12a/Tnrc6c/Dhx9/Ythdf3/Dyrk1a/Tnrc6b/Srsf2/Rock2/Rc3h1/Son/Jmjd6/Zfp36l1/Rbmxl1/Pkp3/Axin2/Mbnl1/Npm1/Ptbp1/Zbtb7a/Tob1/Ptcd2/Hnrnpk/Alkbh5/Malat1/Pabpc1/Dazap1/Zfp36l2/Rbm3/Ddx5/Tra2b/Srsf7/Zfp36/Btg2/Hspa8
GO:0045333	GO:0045333	cellular respiration	125	-0.535658	-1.85442	1.81928e-05	0.000850544	0.000621453	1189	tags=34%, list=10%, signal=31%	Sdhaf4/Etfrf1/Idh3b/Dguok/Dlat/Ndufb9/Prkaca/Ndufs8/Cat/Ndufv2/Mtfr1/Cox4i1/Akt1/Cox5a/Sod2/Myc/Adsl/Sdhb/Aco2/Suclg1/Coq10b/Atp5d/Ndufs1/Pdha1/Idh2/Cs/Ogdh/Pdhb/Suclg2/Prelid1/Uqcrfs1/Mdh1/Sucla2/Idh3g/Trap1/Vcp/Ndufv1/Mdh2/Sdha/Ndufs2/Fh1/Uqcrc1/Ndufa10
GO:0050867	GO:0050867	positive regulation of cell activation	204	-0.481011	-1.74185	1.82758e-05	0.000850544	0.000621453	940	tags=12%, list=8%, signal=11%	Fcer1g/Lgals9/Dhps/Bad/Pck1/Kars/Tac1/Rhoa/H2-T23/Tcf3/Cbfb/Coro1a/Hes1/Tyrobp/Tfrc/Peli1/H2-DMa/Hspd1/Hsph1/Hsp90aa1/H2-Aa/H2-Ab1/Ccl5/Igkc/Cd74
GO:0033002	GO:0033002	muscle cell proliferation	142	-0.519061	-1.81232	1.83569e-05	0.000850544	0.000621453	1778	tags=36%, list=15%, signal=31%	Nox1/Pdcd4/Hdac4/Jak2/Tnf/Nqo2/Ppargc1a/Akirin1/Orc1/Pparg/Ripk1/Gper1/Tcf7l2/Arid2/Cdkn1b/Rab5a/Cited2/Sf1/Cflar/Ralbp1/Pik3r1/Akt1/Ace2/Akr1b3/Trp53/Sod2/Hdac2/Ang/Grk2/Myc/Gsk3b/Phb/Gna13/Prkar1a/Ddx39b/Yap1/Nampt/Rxrb/Mapk1/Klf4/Rhoa/Pim1/Hpgd/Edn1/Trib1/Hbegf/Cyba/Id2/Egr1/Jun/Ccl5
GO:1903039	GO:1903039	positive regulation of leukocyte cell-cell adhesion	120	-0.544546	-1.87862	1.84265e-05	0.000850544	0.000621453	901	tags=16%, list=8%, signal=15%	Lgals9/Dhps/Bad/Pck1/Rela/Rhoa/H2-T23/Cbfb/Coro1a/Hes1/Tfrc/H2-DMa/Hspd1/Hsph1/Hsp90aa1/H2-Aa/H2-Ab1/Ccl5/Cd74
GO:0043523	GO:0043523	regulation of neuron apoptotic process	173	-0.497685	-1.77735	1.84365e-05	0.000850544	0.000621453	2230	tags=33%, list=19%, signal=27%	Bok/Hdac4/Itsn1/Jak2/G6pdx/Tnf/Nqo2/Fis1/Casp2/Ppargc1a/Bcl2/Hdac1/Pawr/Tox3/Trim2/Park7/Birc5/App/Xiap/Snx6/Ddit3/Prdx2/Map3k11/Optn/Ralbp1/Atm/Hdac3/Rock1/Nono/Bag1/Trp53/Sod2/Mcl1/Egln2/Gsk3b/Gclm/Prdx3/Cebpb/Gpi1/Aifm1/Atf2/Pmaip1/Cdc42/Npm1/Rhoa/Coro1a/Tyrobp/Nr4a2/Hspd1/Atf4/Hsph1/Hsp90ab1/Btg2/Sct/Egr1/Mt1/Jun
GO:0007338	GO:0007338	single fertilization	53	-0.649809	-1.98286	1.85369e-05	0.000850544	0.000621453	1509	tags=34%, list=13%, signal=30%	Park7/Cast/Smad4/Mfge8/Snu13/Tarbp2/Tcp1/H3f3a/Cct5/H3f3b/Aldoa/Hspa1b/Cct3/Cct2/Cct8/Cct4/Cct7/Spink1
GO:1903037	GO:1903037	regulation of leukocyte cell-cell adhesion	174	-0.502964	-1.79989	1.90432e-05	0.000863728	0.000631085	901	tags=17%, list=8%, signal=16%	Lgals9/Akt1/Dhps/Zc3h12a/Bad/Pck1/Arg2/Rc3h1/Cebpb/Prkar1a/Rela/Klf4/Rhoa/H2-T23/Cbfb/Laptm5/Coro1a/Hes1/Tfrc/Lgals3/Peli1/H2-DMa/Hspd1/Hsph1/Hsp90aa1/H2-Aa/Gstp1/H2-Ab1/Ccl5/Cd74
GO:0061844	GO:0061844	antimicrobial humoral immune response mediated by antimicrobial peptide	43	0.638015	2.10728	2.08811e-05	0.000936327	0.00068413	541	tags=35%, list=5%, signal=33%	Dmbt1/Defa30/Defa29/Defa22/Defa17/Defa24/Ang4/Defa5/Defa26/Defa21/Mmp7/Defa34/Ccl25/Rps19/Nts
GO:0001817	GO:0001817	regulation of cytokine production	375	-0.419418	-1.5914	2.19767e-05	0.000974383	0.000711936	2384	tags=30%, list=21%, signal=25%	Appl2/Zc3hav1/Casp4/Rel/Cd2ap/Smad7/Inpp5d/Usp50/Pdcd4/Unc93b1/Crebbp/Jak2/Ticam1/Ltb/Pibf1/Btnl1/Tnf/Elf1/Ddx1/Src/Prkd2/Trim27/Dicer1/Flot1/Hdac1/Prkcz/Frmd8/Srgn/Pparg/Appl1/Ripk1/Ccl20/Ncl/Dll1/Traf2/Irf1/Il17rc/Ripk3/Creb1/Rac1/Park7/Ddx3x/Klf2/B2m/Lyn/Scrib/Smad4/App/Csk/Laptm4b/Smad3/Fermt1/Abl1/C1qbp/Otud5/Xbp1/Sars/Nploc4/Ube2j1/Ddit3/Optn/Hilpda/Homer2/Cebpg/Errfi1/Fcer1g/Hdac3/Mbp/Ghrl…
GO:0018279	GO:0018279	protein N-linked glycosylation via asparagine	16	0.826677	2.15088	2.29012e-05	0.00100409	0.000733642	556	tags=56%, list=5%, signal=54%	Fut8/Stt3b/Magt1/Ddost/Rpn1/Mgat5/Mgat2/Ost4/Stt3a
GO:0051493	GO:0051493	regulation of cytoskeleton organization	358	-0.422969	-1.60033	2.35844e-05	0.00102268	0.000747226	2349	tags=29%, list=20%, signal=24%	Mid1ip1/Cd2ap/Arfip1/Eml3/Gmfg/Actr2/Nubp1/Pak2/Spef1/Evl/Plk4/Wasf2/Ssh3/Tmod3/Plekhg2/Hcls1/Cltc/Trim27/Cep70/Eml2/Pfn1/Grb2/Dapk3/Mapre1/Arpc5/Cep295/Notch2/Pik3r2/Tesk1/Cdkn1b/Pfdn2/Plxnb1/Flii/Rac1/Smad4/Coro1b/Clip1/Ssh1/Hnrnpu/Cdc42ep4/Chmp1a/Smad3/Chmp5/Pde4dip/Abl1/Mtss1/Kat2a/Camsap3/Gsn/Arf6/Ctsl/Lats1/Rnd3/Prkaa2/Arpc1b/Pik3r1/Rock1/Nckap1/Cdc42ep1/Cdk2ap2/Espn/Hip1r/Capzb/Mapk3/Dst/C…
GO:0042113	GO:0042113	B cell activation	171	-0.495377	-1.76263	2.44233e-05	0.00104755	0.000765395	1734	tags=25%, list=15%, signal=22%	Pawr/Cd79a/Lat2/Dll1/Kmt5b/Rnf168/Notch2/Txlna/Pnp/Lyn/Itfg2/Pfdn1/Ung/Abl1/Tpd52/Xbp1/Hmces/Irf2bp2/Atm/Cebpg/Pik3r1/Blnk/Trp53/Bad/Yy1/Lfng/Phb/Rc3h1/Zfp36l1/Tcf3/Zbtb7a/Laptm5/Phb2/Tyrobp/Zfp36l2/Tfrc/Peli1/Igbp1/Hspd1/Id2/H2-Ab1/Igkc/Cd74
GO:0010499	GO:0010499	proteasomal ubiquitin-independent protein catabolic process	20	-0.806487	-2.02814	2.4801e-05	0.00105231	0.000768873	1501	tags=80%, list=13%, signal=70%	Enc1/Psma4/Psmb3/Psmb2/Psmb4/Psmb7/Psma2/Psma3/Psma5/Psma6/Psma7/Psma1/Psmb6/Psmb10/Psmb9/Psmb8
GO:0034614	GO:0034614	cellular response to reactive oxygen species	105	-0.553487	-1.88168	2.512e-05	0.00105451	0.000770479	1748	tags=34%, list=15%, signal=29%	Ripk1/Prdx5/Traf2/Ppif/Ripk3/Park7/Aqp1/Fxn/Rnf146/Abl1/Foxo1/Cflar/Prdx2/Plekha1/Mpv17/Akt1/Mapk3/Akr1b3/Trp53/Glrx/Sod2/Hdac2/Prdx3/Net1/Rela/Rhob/Mapk1/Prdx1/Cfl1/Trap1/Mapk13/Pdcd10/Hsph1/Apoa4/Jun/Fos
GO:0051402	GO:0051402	neuron apoptotic process	194	-0.486658	-1.75138	2.56179e-05	0.00106408	0.000777477	2230	tags=32%, list=19%, signal=26%	Bok/Hdac4/Itsn1/Jak2/G6pdx/Tnf/Nqo2/Fis1/Casp2/Ppargc1a/Bcl2/Hdac1/Pawr/Polb/Tox3/Rb1/Trim2/Park7/Birc5/App/Xiap/Snx6/Ddit3/Prdx2/Map3k11/Optn/Ralbp1/Atm/Hdac3/Rock1/Casp7/Nono/Bag1/Trp53/Sod2/Usp53/Mcl1/Egln2/Gsk3b/Gclm/Prdx3/Cebpb/Gpi1/Aifm1/Atf2/Pmaip1/Cdc42/Npm1/Rhoa/Coro1a/Tyrobp/Nr4a2/Hspd1/Atf4/Hsph1/Hsp90ab1/Gapdh/Btg2/Sct/Egr1/Mt1/Jun
GO:0051101	GO:0051101	regulation of DNA binding	80	-0.579653	-1.90539	2.73241e-05	0.00110584	0.000807983	2173	tags=38%, list=19%, signal=31%	Jak2/Rest/Hipk3/Rsf1/Cdt1/Pparg/Nsd1/Rb1/Gtf2b/Park7/Smarca4/Ddit3/Sirt2/Lgals9/Hdac2/Ski/Hipk1/Myc/Sumo1/Edf1/Sri/Klf4/Zbtb7a/Hes1/Calm1/Id1/Trim28/Id2/Gzma/Jun
GO:0006458	GO:0006458	'de novo' protein folding	31	-0.74063	-2.02634	2.81823e-05	0.00110584	0.000807983	1318	tags=48%, list=11%, signal=43%	Hspa14/Dnajc7/H2-DMb1/Bag1/Hspe1/St13/Hspa5/Dnajb1/Hspa1b/H2-DMa/Cct2/Hspa1a/Hsph1/Hspa8/Cd74
GO:0051084	GO:0051084	'de novo' posttranslational protein folding	31	-0.74063	-2.02634	2.81823e-05	0.00110584	0.000807983	1318	tags=48%, list=11%, signal=43%	Hspa14/Dnajc7/H2-DMb1/Bag1/Hspe1/St13/Hspa5/Dnajb1/Hspa1b/H2-DMa/Cct2/Hspa1a/Hsph1/Hspa8/Cd74
GO:0051249	GO:0051249	regulation of lymphocyte activation	263	-0.446579	-1.65609	2.83509e-05	0.00110584	0.000807983	1593	tags=19%, list=14%, signal=17%	Irf1/Pnp/Sox4/Ripk3/Tox/Lyn/Socs6/Scrib/Csk/Abl1/Kat2a/Xbp1/Hmces/Prdx2/Adrm1/Atm/Lgals9/Dhps/Zc3h12a/Pglyrp1/Bad/Pck1/Arg2/Rc3h1/Cebpb/Prkar1a/Zfp36l1/Tac1/Rhoa/H2-T23/Tcf3/Cbfb/Laptm5/Coro1a/Hes1/Tyrobp/Prelid1/Zfp36l2/Tfrc/Lgals3/Peli1/H2-DMa/Hspd1/Hsph1/Hsp90aa1/H2-Aa/Id2/H2-Ab1/Ccl5/Igkc/Cd74
GO:0007159	GO:0007159	leukocyte cell-cell adhesion	194	-0.484883	-1.745	2.84061e-05	0.00110584	0.000807983	901	tags=16%, list=8%, signal=15%	Lgals9/Rock1/Akt1/Dhps/Zc3h12a/Bad/Pck1/Arg2/Rc3h1/Cebpb/Prkar1a/Rela/Klf4/Rhoa/H2-T23/Cbfb/Laptm5/Coro1a/Hes1/Tfrc/Lgals3/Peli1/H2-DMa/Hspd1/Hsph1/Hsp90aa1/Apoa4/H2-Aa/Gstp1/H2-Ab1/Ccl5/Cd74
GO:0018196	GO:0018196	peptidyl-asparagine modification	17	0.796146	2.09933	2.85246e-05	0.00110584	0.000807983	556	tags=53%, list=5%, signal=50%	Fut8/Stt3b/Magt1/Ddost/Rpn1/Mgat5/Mgat2/Ost4/Stt3a
GO:0032787	GO:0032787	monocarboxylic acid metabolic process	380	-0.41795	-1.58623	2.85847e-05	0.00110584	0.000807983	1793	tags=26%, list=16%, signal=23%	Foxk2/Adpgk/Pparg/Abat/Acly/Fasn/Lypla2/Acadvl/Thnsl2/Alkbh7/Dld/Mpc1/Etfa/Park7/Ephx2/Hnf4a/Acox1/Cyp2b10/Daglb/App/Acox3/Ptgr1/Galk1/Prkab2/Hnf1a/Cyb5a/Wdtc1/Insig2/Pdk3/Lypla1/Etfdh/Pck2/Dlat/Acadm/Etfb/Aldh5a1/Adh1/Oxsm/Prkaa2/Cryl1/Ivd/Ptges2/Akt1/Tkfc/Trp53/Acadl/Acss1/Gale/Lpin2/Myc/Acot1/Nr1d1/Eci1/Pck1/Gpi1/Ech1/Phgdh/Scp2/Pdha1/Ces1d/Hadha/Gpx4/Idh2/Acot7/Mecr/Edn2/Zbtb7a/Aldh1a1/Degs1/…
GO:1990830	GO:1990830	cellular response to leukemia inhibitory factor	88	-0.565177	-1.88661	2.96356e-05	0.00113536	0.000829555	2507	tags=43%, list=22%, signal=34%	Tle4/Bcat2/Rnf138/Ubtf/Smad7/Rif1/Lrat/Kdm3a/Bspry/Rnf125/Chchd4/Rnmt/Ubxn2a/Ncl/Mpc1/Trim2/Creb1/Ctbp2/Hnrnpu/Xbp1/Klf5/Srm/Mat2a/Spry2/Eef1e1/Mkrn1/Shmt1/Gclm/Eif4a2/Klf4/Laptm5/Lrba/Cacybp/Tfrc/Srsf7/Pdcd10/Slc25a5/Hk2
GO:0048660	GO:0048660	regulation of smooth muscle cell proliferation	107	-0.551827	-1.88434	3.09547e-05	0.00117449	0.000858147	1026	tags=24%, list=9%, signal=22%	Ralbp1/Pik3r1/Akt1/Ace2/Akr1b3/Trp53/Sod2/Ang/Grk2/Myc/Gsk3b/Phb/Gna13/Ddx39b/Nampt/Klf4/Rhoa/Hpgd/Edn1/Trib1/Hbegf/Cyba/Id2/Egr1/Jun/Ccl5
GO:0002761	GO:0002761	regulation of myeloid leukocyte differentiation	69	-0.61378	-1.9857	3.17379e-05	0.00118997	0.000869452	647	tags=33%, list=6%, signal=32%	Ripk1/Tfe3/Notch2/Cdk6/Rb1/Creb1/Lyn/Thoc5/Cul4a/Pik3r1/Myc/Gsk3b/Cebpb/Zfp36l1/Zbtb7a/Tyrobp/Trib1/Id2/Klf10/Jun/Ccl5/Fos/Cd74
GO:1901998	GO:1901998	toxin transport	36	-0.707669	-2.00345	3.20158e-05	0.00118997	0.000869452	1245	tags=42%, list=11%, signal=37%	Rab28/Copb2/Tcp1/Scfd1/Mep1b/Cct5/Arid1a/Casp1/Hspa5/Cct3/Cct2/Cct8/Cct4/Cct7/Dnaja1
GO:0010038	GO:0010038	response to metal ion	167	-0.486416	-1.72653	3.22672e-05	0.00118997	0.000869452	1941	tags=28%, list=17%, signal=23%	Bcl2/Ank3/Crip1/Lct/Pparg/Abat/Pkd2/Mylk/Wnk1/Cdkn1b/Slc11a2/Ppif/Creb1/Cdk4/Park7/Aqp1/Fxn/B2m/App/Cpne3/Gsn/Daxx/Plscr1/D2hgdh/Prkaa2/Sord/Akt1/Mapk3/Gsk3b/Sumo1/Pef1/Mapk1/Tfrc/Ppp2ca/Gss/Glud1/Aldob/Ppp1ca/Fosb/Jund/Id2/Mt1/Junb/Mt2/Jun/Fos
GO:0043254	GO:0043254	regulation of protein-containing complex assembly	316	-0.423521	-1.58946	3.56455e-05	0.00130238	0.00095159	2857	tags=37%, list=25%, signal=28%	Bid/Mecp2/Pink1/Arfip2/Fchsd2/Vegfa/Cdk5rap2/Traf3ip1/Sox9/Impact/Ankrd27/Rnf4/Wasl/Capg/Arpin/Arpc1a/Rpl13a/Hax1/Tmsb4x/Ahr/Arfip1/Gmfg/Usp50/Preb/Actr2/Ticam1/Evl/Wasf2/Psmc3/Tnf/Ssh3/Tmod3/Plekhg2/Hcls1/Src/Rab3a/Cdt1/Trim27/Prkcz/Eml2/Pfn1/Eif4g1/Atf7ip/Asap1/Grb2/Mapre1/Arpc5/Spidr/Traf2/Pik3r2/Cdkn1b/Creb1/Flii/Rac1/Park7/Nop53/Ddx3x/Lcmt1/Coro1b/Clip1/Ralb/Ssh1/Cdc42ep4/Terf1/Fermt1/Eif4eb…
GO:0002573	GO:0002573	myeloid leukocyte differentiation	127	-0.519396	-1.80196	3.66929e-05	0.00131985	0.000964351	1776	tags=25%, list=15%, signal=22%	Pparg/Ripk1/Med1/Tfe3/Fasn/Notch2/Cdk6/Rb1/Creb1/Anxa2/Lyn/Cited2/Thoc5/App/Cul4a/Fcer1g/Pik3r1/Myc/Gsk3b/Cebpb/Zfp36l1/Zbtb7a/Tyrobp/Tfrc/Trib1/Id2/Klf10/Junb/Jun/Ccl5/Fos/Cd74
GO:0009988	GO:0009988	cell-cell recognition	23	-0.79447	-2.0705	3.67925e-05	0.00131985	0.000964351	488	tags=43%, list=4%, signal=42%	Tcp1/Cct5/Aldoa/Hspa1b/Lgals3/Cct3/Cct2/Cct8/Cct4/Cct7
GO:0009266	GO:0009266	response to temperature stimulus	88	-0.562082	-1.87627	3.76658e-05	0.001339	0.000978346	1148	tags=26%, list=10%, signal=24%	Daxx/Psip1/Acadm/Nr2f6/Prkaca/Dhx9/Acadl/Sumo1/Pdcl3/Tac1/Eif2s1/Ier5/Htra2/Tcim/Dnaja2/Hspa1b/Rbm3/Rbbp7/Vcp/Hspa1a/Hsp90ab1/Hsp90aa1/Dnaja1
GO:0006493	GO:0006493	protein O-linked glycosylation	45	0.622521	2.05432	3.86774e-05	0.00135942	0.000993262	2770	tags=67%, list=24%, signal=51%	Galnt4/Pomt1/Galnt1/Galnt7/St6galnac2/Pomgnt1/C1galt1c1/Pomt2/Tet2/Galnt10/Pofut1/Xxylt1/Tet3/Pomk/Vegfb/Large1/Ogt/Fktn/Plod3/Il15/Pofut2/Tmtc4/B3galnt2/Slc35c1/Gxylt1/C1galt1/Tmtc2/Tmtc3/Pomgnt2/Dpm1
GO:0002252	GO:0002252	immune effector process	450	-0.403016	-1.54682	3.89291e-05	0.00135942	0.000993262	1949	tags=22%, list=17%, signal=19%	Nt5c3/Gbf1/Bcl2/Ywhaz/Dicer1/Prkcz/Kmt2e/Abcf3/Jag1/Appl1/Oasl2/Lat2/Vav1/Dll1/Polr3h/Kmt5b/Rnf168/Notch2/Ttc4/Traf2/Ifi35/Irf1/Snap23/H2-T3/Pnp/Zmynd11/Ripk3/Nop53/Bnip3l/B2m/Lyn/Itfg2/App/Adar/Ung/Abl1/C1qbp/Otud5/Xbp1/Nploc4/Hmces/Plscr1/Prdx2/Tarbp2/Cebpg/Fcer1g/Cd8a/Lgals9/Ankrd17/Rap1a/Zc3h12a/Pglyrp1/Dhx9/Tkfc/Trp53/Wdr1/Nmi/Crcp/Tap1/Lfng/Irf7/Pck1/Phb/Rc3h1/Cebpb/Gpi1/Kars/Gzmb/Ace/Stx7/…
GO:0006888	GO:0006888	endoplasmic reticulum to Golgi vesicle-mediated transport	107	0.477221	1.82787	4.08577e-05	0.00141425	0.00103333	1748	tags=36%, list=15%, signal=30%	Kdelr2/Tmed2/Tmed10/Insig1/Mia2/Ier3ip1/Ergic1/Bcap29/Erp29/Arf1/Yif1a/Trappc6a/Kdelr1/Sar1b/Trappc3/Trappc5/Cnih4/Tex261/Lman1/Tmed7/Rangrf/Mia3/Nrbp2/Lman2/Trappc1/Rnf139/Sar1a/Tmed1/Hyou1/Yipf5/Uso1/Bcap31/Sec24c/Use1/Golga2/Cul3/Trappc11/Tmed4
GO:0006397	GO:0006397	mRNA processing	398	-0.406516	-1.54538	4.61293e-05	0.00158284	0.0011565	2587	tags=36%, list=22%, signal=29%	Phrf1/Prpf19/Cactin/Raver1/Acin1/Cdk9/Slu7/Zfp64/Snrpd2/Wbp11/Tbrg4/Smn1/Cstf2/Dcps/Thoc7/Zmat5/Prpf38b/Cirbp/Fmr1/Wdr33/Aplp1/Rbm10/Crnkl1/Safb/Snip1/Rest/Rnps1/Mbnl3/Ddx41/Smndc1/Puf60/Usp4/Ddx1/Srsf6/Rnmt/Syf2/Usp39/Grsf1/Ppil1/Esrp1/Prmt9/Sugp2/Ncl/Ythdc1/Eif4a3/Rbbp6/Pdcd11/Phf5a/Cwf19l2/Bcas2/Pde12/Cdc73/Cpsf6/Ik/Syncrip/Rngtt/Sf3a3/Fastkd5/Snrpg/Lsm8/Thoc5/App/Sf3b4/Hnrnpu/Snw1/Adar/Rbm7/S…
GO:0001819	GO:0001819	positive regulation of cytokine production	233	-0.451762	-1.66154	4.93947e-05	0.00168027	0.0012277	2247	tags=29%, list=20%, signal=24%	Usp50/Unc93b1/Jak2/Ticam1/Ltb/Pibf1/Tnf/Ddx1/Src/Prkd2/Flot1/Hdac1/Prkcz/Frmd8/Appl1/Ripk1/Ccl20/Ncl/Traf2/Irf1/Il17rc/Creb1/Park7/Ddx3x/B2m/Scrib/App/Smad3/Fermt1/Abl1/Xbp1/Ddit3/Optn/Hilpda/Cebpg/Fcer1g/Mbp/Pik3r1/Lgals9/Cd14/Dhx9/Hdac2/1810058I24Rik/Grk2/Ccl4/Irf7/Rock2/Cebpb/Rela/Atf2/H2-T23/Laptm5/Nras/Hmgb1/Casp1/Ifngr1/Tyrobp/Peli1/Hspd1/Mapk13/Atf4/Gapdh/Cyba/Hsp90aa1/Egr1/Ccl5/Cd74
GO:0042026	GO:0042026	protein refolding	16	-0.842125	-2.00189	5.22517e-05	0.00174327	0.00127373	392	tags=62%, list=3%, signal=60%	B2m/Hspa14/St13/Hspa5/Dnaja2/Hspa1b/Hspd1/Hspa1a/Hsp90aa1/Hspa8
GO:0009060	GO:0009060	aerobic respiration	57	-0.622999	-1.92775	5.23874e-05	0.00174327	0.00127373	1157	tags=46%, list=10%, signal=41%	Idh3b/Dlat/Ndufs8/Cat/Mtfr1/Cox4i1/Akt1/Cox5a/Adsl/Sdhb/Aco2/Suclg1/Atp5d/Pdha1/Idh2/Cs/Ogdh/Pdhb/Suclg2/Mdh1/Sucla2/Idh3g/Vcp/Mdh2/Sdha/Fh1
GO:0006664	GO:0006664	glycolipid metabolic process	64	0.552648	1.92321	5.30465e-05	0.00174327	0.00127373	2770	tags=48%, list=24%, signal=37%	Psap/Dpm3/Pigq/Pgap2/Pign/St3gal6/St3gal4/Cln6/B4galt6/Pigp/Ugcg/Gm2a/Hexb/B4galt5/St3gal3/Pigf/Pigt/Pigl/Gla/Pigm/Abca2/Dpm2/Pigx/Pgap1/Pigo/Pigb/Pigk/Gal3st1/Neu1/Gba/Dpm1
GO:1903509	GO:1903509	liposaccharide metabolic process	64	0.552648	1.92321	5.30465e-05	0.00174327	0.00127373	2770	tags=48%, list=24%, signal=37%	Psap/Dpm3/Pigq/Pgap2/Pign/St3gal6/St3gal4/Cln6/B4galt6/Pigp/Ugcg/Gm2a/Hexb/B4galt5/St3gal3/Pigf/Pigt/Pigl/Gla/Pigm/Abca2/Dpm2/Pigx/Pgap1/Pigo/Pigb/Pigk/Gal3st1/Neu1/Gba/Dpm1
GO:1901215	GO:1901215	negative regulation of neuron death	152	-0.496769	-1.75088	5.34556e-05	0.00174327	0.00127373	1690	tags=25%, list=15%, signal=22%	Cbl/Inpp5a/Tox3/Creb1/Park7/Birc5/App/Xiap/Ncoa7/Snx6/Prdx2/Optn/Rock1/Nono/Bag1/Sod2/Gsk3b/Gclm/Prdx3/Psmc1/Cebpb/Gpi1/Vps35/Tac1/Npm1/Rhoa/Coro1a/Nr4a2/Hspd1/Atf4/Hsph1/Hsp90ab1/Btg2/Chga/Sct/Mt1/Jun/Ccl5
GO:0016064	GO:0016064	immunoglobulin mediated immune response	78	-0.573339	-1.87893	5.56299e-05	0.00179931	0.00131467	1271	tags=15%, list=11%, signal=14%	Ung/C1qbp/Hmces/Fcer1g/Irf7/H2-T23/Tfrc/H2-DMa/Hspd1/H2-Ab1/Igkc/Cd74
GO:1901216	GO:1901216	positive regulation of neuron death	91	-0.566005	-1.88303	5.70358e-05	0.00182978	0.00133694	1354	tags=32%, list=12%, signal=28%	App/Ssh1/Abl1/Daxx/Ddit3/Map3k11/Optn/Ralbp1/Atm/Hdac3/Bag1/Trp53/Bad/Mcl1/Gsk3b/Aifm1/Atf2/Tac1/Pmaip1/Picalm/Cdc42/Rhoa/Eif2s1/Tyrobp/Ddit4/Atf4/Egr1/Jun/Fos
GO:0061061	GO:0061061	muscle structure development	354	-0.411612	-1.55542	5.98977e-05	0.0019061	0.0013927	1725	tags=25%, list=15%, signal=22%	Med1/Mylk/Gper1/Tcf7l2/Dll1/Usp19/Kmt5b/Rb1/Creb1/Flii/Hif1an/Smarca4/Cited2/Smad4/Maff/Hnrnpu/Naca/Snw1/Smad3/Fbxo22/Mtss1/Kat2a/Xbp1/Cflar/Daxx/Klf5/Ddit3/Myl6/Tarbp2/Ybx1/Acadm/Sirt2/Hopx/Unc45a/Hdac3/Barx2/Pik3r1/Asf1a/Fhl2/Luc7l/Ifrd1/Akt1/Ankrd17/Capzb/H3f3a/Wdr1/Sod2/Hdac2/Ski/Sap30/Yy1/Myc/Gsk3b/Tsc22d3/Myh9/Prkar1a/Ddx39b/Srf/Tbx3/Zfp36l1/Rxrb/Mbnl1/Psma6/Rhoa/Ptbp1/H3f3b/Arid1a/Ptcd2/Nr…
GO:0006090	GO:0006090	pyruvate metabolic process	81	-0.579238	-1.91214	6.15105e-05	0.00193337	0.00141262	1793	tags=37%, list=16%, signal=31%	Foxk2/Adpgk/Dld/Mpc1/App/Galk1/Pdk3/Pck2/Dlat/Prkaa2/Tkfc/Gale/Myc/Pck1/Gpi1/Pdha1/Zbtb7a/Ogdh/Pdhb/Aldoa/Pkm/Tpi1/Ddit4/Pgk1/Aldob/Eno1/Me2/Gapdh/Ldha/Hk2
GO:0007623	GO:0007623	circadian rhythm	142	-0.503176	-1.75686	6.17346e-05	0.00193337	0.00141262	1662	tags=30%, list=14%, signal=26%	Mta1/Srrd/Creb1/Hnf4a/Ahcy/Hnrnpu/Top1/Sfpq/Dpyd/Ppp1cb/Prkg2/Nr2f6/Fbxl6/Mat2a/Huwe1/Prkaa2/Hdac3/Ghrl/Ccar2/Dhx9/Nono/Kmt2a/Trp53/Hdac2/Dyrk1a/Gsk3b/Nr1d1/Rock2/Per1/Ddb1/Nampt/Casp1/Ndufa9/Ddx5/Ppp1cc/Atf4/Id1/Impdh2/Ppp1ca/Id3/Id2/Egr1/Klf10
GO:0019724	GO:0019724	B cell mediated immunity	80	-0.567999	-1.86708	6.28197e-05	0.00195186	0.00142614	1271	tags=15%, list=11%, signal=13%	Ung/C1qbp/Hmces/Fcer1g/Irf7/H2-T23/Tfrc/H2-DMa/Hspd1/H2-Ab1/Igkc/Cd74
GO:1990823	GO:1990823	response to leukemia inhibitory factor	89	-0.554805	-1.84427	6.33312e-05	0.00195238	0.00142651	2507	tags=43%, list=22%, signal=34%	Tle4/Bcat2/Rnf138/Ubtf/Smad7/Rif1/Lrat/Kdm3a/Bspry/Rnf125/Chchd4/Rnmt/Ubxn2a/Ncl/Mpc1/Trim2/Creb1/Ctbp2/Hnrnpu/Xbp1/Klf5/Srm/Mat2a/Spry2/Eef1e1/Mkrn1/Shmt1/Gclm/Eif4a2/Klf4/Laptm5/Lrba/Cacybp/Tfrc/Srsf7/Pdcd10/Slc25a5/Hk2
GO:0048511	GO:0048511	rhythmic process	179	-0.480926	-1.72108	6.81958e-05	0.00208605	0.00152418	1776	tags=32%, list=15%, signal=27%	Src/Ppargc1a/Rai1/Hdac1/Pparg/Dtl/Mta1/Srrd/Cbx3/Creb1/Hnf4a/Ahcy/Hnrnpu/Top1/Sfpq/Dpyd/Cul4a/Ppp1cb/Plekha1/Adrm1/Prkg2/Nr2f6/Fbxl6/Mat2a/Klf9/Huwe1/Prkaa2/Hdac3/Csnk2a1/Ghrl/Ccar2/Dhx9/Nono/Kmt2a/Trp53/Hdac2/Dyrk1a/Grk2/Gsk3b/Nr1d1/Rock2/Per1/Ddb1/Nampt/Edn2/Casp1/Ndufa9/Ddx5/Ppp1cc/Atf4/Id1/Impdh2/Ppp1ca/Id3/Id2/Egr1/Klf10
GO:0007249	GO:0007249	I-kappaB kinase/NF-kappaB signaling	149	-0.49744	-1.74866	7.01367e-05	0.00212082	0.00154959	3135	tags=48%, list=27%, signal=35%	Tnip1/Trim14/Tirap/Chuk/Usp10/Tab2/Alpk1/Traf3ip2/Nfkbid/Faim/Pink1/Traf4/Nr1h4/Ddx21/Rhoh/Nup62/Cactin/Azi2/Stat1/Traf5/Zc3hav1/Rel/Mid2/Snip1/Ticam1/Dnaja3/Tnf/Ddx1/Trim27/Hdac1/Trim39/Irak2/Sharpin/Ube2n/Ripk1/Sqstm1/Tnfrsf19/Lurap1l/Traf2/Irf1/Zmynd11/Ripk3/Tifa/Trim59/Abl1/Zfand6/Ube2i/Dab2ip/Optn/Ppm1a/Terf2ip/Rock1/Akt1/Ankrd17/Zc3h12a/Nr1d1/Rock2/Per1/Nlrp6/Rela/Tle1/Rhoa/Olfm4/Casp1/Rbck…
GO:0051052	GO:0051052	regulation of DNA metabolic process	283	-0.428291	-1.5921	7.04075e-05	0.00212082	0.00154959	2651	tags=33%, list=23%, signal=26%	Gfer/Smg1/Tnks/Msh6/Dnmt3a/Nudt16/Ier3/Cdk9/Smarcad1/Kcnq1ot1/Exosc3/Dnajc2/Ahr/Nsd2/Wdr18/Ftx/Rif1/Actr2/Rad51/Lmna/Smg5/Tnf/Src/Ehmt2/Prkd2/Ercc8/Ppargc1a/Cdt1/Pfn1/Pparg/Ube2n/Mcrs1/Sirt7/Spidr/Arid2/Kmt5b/Rnf168/Usp1/Pnp/Tox/Hnrnpu/Terf1/Ube2b/Ppp4c/Dkc1/Cul4a/Otud4/Hmces/Smchd1/Terf2ip/Tcp1/Atm/Cebpg/Mpv17/Ubqln4/Mms19/Akt1/Tfdp1/Dhx9/Rfc4/Mapk3/Kmt2a/Trp53/Sh2b1/Myc/Rfc3/Gsk3b/Rfc2/Ddx39b/O…
GO:0071384	GO:0071384	cellular response to corticosteroid stimulus	25	-0.748552	-1.98919	7.50631e-05	0.00224393	0.00163954	2398	tags=72%, list=21%, signal=57%	Smyd3/Crebrf/Jak2/Rest/Gper1/Aqp1/Hnrnpu/Eif4ebp1/Ube2l3/Pck2/Klf9/Pck1/Zfp36l1/Akap13/Zfp36l2/Sgk1/Ddit4/Zfp36
GO:2000278	GO:2000278	regulation of DNA biosynthetic process	95	-0.550119	-1.84371	7.96629e-05	0.00236353	0.00172692	1336	tags=29%, list=12%, signal=26%	Hnrnpu/Terf1/Dkc1/Tcp1/Atm/Tfdp1/Rfc4/Mapk3/Trp53/Sh2b1/Myc/Rfc3/Gsk3b/Rfc2/Ddx39b/Cct5/Mapk1/Npm1/Klf4/Cct3/Pcna/Cct2/Cct8/Dusp1/Cct4/Cct7/Hsp90ab1/Hsp90aa1
GO:0002824	GO:0002824	positive regulation of adaptive immune response based on somatic recombination of immune receptors built from immunoglobulin superfamily domains	62	-0.596142	-1.87413	8.04351e-05	0.00236863	0.00173065	448	tags=29%, list=4%, signal=28%	Kmt5b/Traf2/H2-T3/Pnp/B2m/Hmces/Fcer1g/Stx7/H2-T23/H2-Q7/Tfrc/H2-DMa/H2-Q4/Hspd1/H2-K1/H2-D1/Hspa8/H2-Ab1
GO:0009636	GO:0009636	response to toxic substance	77	-0.572023	-1.87328	8.14481e-05	0.0023807	0.00173946	1137	tags=23%, list=10%, signal=21%	Prdx6/Prdx2/Ralbp1/Mbp/Mapk3/Sod2/Ddc/Ccl4/Mapk1/Ces1d/Prdx1/Pim1/Esd/Nr4a2/Apoa4/Mt1/Mt2/Ccl5
GO:0001906	GO:0001906	cell killing	90	-0.555647	-1.84708	8.39059e-05	0.00243451	0.00177878	1732	tags=32%, list=15%, signal=28%	Ccl20/Vav1/Rpl30/H2-T3/Pnp/Ripk3/B2m/Ccl28/Cebpg/Lgals9/Pglyrp1/Bad/Tap1/Gzmb/Tac1/Stx7/Prdx1/H2-T23/Coro1a/Hprt/H2-Q7/Tyrobp/Lgals3/H2-Q4/Hsp90ab1/Gapdh/H2-K1/H2-D1/Hspa8
GO:0070661	GO:0070661	leukocyte proliferation	171	-0.481232	-1.7123	8.71383e-05	0.00249905	0.00182594	980	tags=18%, list=9%, signal=16%	Atm/Lgals9/Dhps/Mapk3/Trp53/Gsk3b/Arg2/Rc3h1/Cebpb/Prkar1a/Tac1/Mapk1/H2-T23/Tcf3/Laptm5/Coro1a/Hprt/Hes1/Tyrobp/Tfrc/Lgals3/Psmb10/Peli1/Hspd1/Impdh2/H2-Aa/Gstp1/H2-Ab1/Ccl5/Cd74
GO:0016052	GO:0016052	carbohydrate catabolic process	95	-0.547779	-1.83587	8.7397e-05	0.00249905	0.00182594	936	tags=25%, list=8%, signal=23%	Prkaa2/Sord/Rpe/Tkfc/Trp53/Bad/Gale/Myc/Gpi1/Galm/Zbtb7a/Hmgb1/Ogdh/Aldoa/Pkm/Tpi1/Ddit4/Pgk1/Aldob/Eno1/Ppp1ca/Gapdh/Ldha/Hk2
GO:0002697	GO:0002697	regulation of immune effector process	239	-0.435197	-1.60327	8.93946e-05	0.00253778	0.00185424	1688	tags=18%, list=15%, signal=16%	Vav1/Kmt5b/Traf2/Irf1/H2-T3/Pnp/Ripk3/B2m/Lyn/C1qbp/Xbp1/Nploc4/Hmces/Tarbp2/Fcer1g/Lgals9/Ankrd17/Rap1a/Zc3h12a/Pglyrp1/Dhx9/Tkfc/Tap1/Pck1/Phb/Rc3h1/Gpi1/Stx7/H2-T23/Laptm5/Hmgb1/H2-Q7/Tyrobp/Tfrc/Lgals3/H2-Q4/Hspd1/H2-K1/Hsp90aa1/H2-D1/Apoa1/Hspa8/Ccl5/Cd74
GO:0071496	GO:0071496	cellular response to external stimulus	176	-0.470867	-1.68415	9.70513e-05	0.00273014	0.00199479	1512	tags=24%, list=13%, signal=22%	Rac1/Aqp1/Angptl4/Rrp8/Itfg2/Ralb/Snw1/Fbxo22/Foxo1/Xbp1/Tfeb/Gabarapl2/Got1/Mtmr3/Prkaa2/Higd1a/Akt1/Nudt1/Rraga/Wdr45/Zc3h12a/Mapk3/Trp53/Gsk3b/Pck1/Srf/Vdr/Nuak2/Mapk1/Map1lc3b/Eif2s1/Pim1/Krt20/Hspa5/Tfrc/Nr4a2/Atf4/Arhgdia/Ldha/Klf10/Atf3/Jun/Fos
GO:0002251	GO:0002251	organ or tissue specific immune response	29	0.684279	2.07915	9.82463e-05	0.00273014	0.00199479	306	tags=31%, list=3%, signal=30%	Defa30/Defa29/Defa22/Defa17/Defa24/Defa5/Defa26/Defa21/Defa34
GO:0002385	GO:0002385	mucosal immune response	29	0.684279	2.07915	9.82463e-05	0.00273014	0.00199479	306	tags=31%, list=3%, signal=30%	Defa30/Defa29/Defa22/Defa17/Defa24/Defa5/Defa26/Defa21/Defa34
GO:0034599	GO:0034599	cellular response to oxidative stress	206	-0.460939	-1.66978	9.90152e-05	0.00273226	0.00199634	2173	tags=35%, list=19%, signal=29%	Jak2/Rest/G6pdx/Fzd1/Tnf/Src/Ppargc1a/Bcl2/Chchd4/Hdac1/Aldh2/Pawr/Aldh3b1/Ripk1/Prdx5/Stk24/Traf2/Slc11a2/Ppif/Ripk3/Msra/Park7/Aqp1/Fxn/Pycr2/App/Rnf146/Sfpq/Abl1/Foxo1/Xbp1/Cflar/Ncoa7/Prdx2/Plekha1/Sirt2/Ralbp1/Ppia/Prkaa2/Mpv17/Akt1/Zc3h12a/Nono/Mapk3/Akr1b3/Trp53/Ubqln1/Glrx/Sod2/Hdac2/Mcl1/Prdx3/Mapkap1/Net1/Rela/Rhob/Mapk1/Prdx1/Eif2s1/Cfl1/Htra2/Gsr/Zfp622/Trap1/Nr4a2/Mapk13/Atf4/Pdcd10/…
GO:0051090	GO:0051090	regulation of DNA-binding transcription factor activity	284	-0.425083	-1.58074	9.97923e-05	0.00273339	0.00199716	2293	tags=30%, list=20%, signal=24%	Trim26/Smad7/Mid2/Hdac4/Crebbp/Jak2/Ticam1/Fzd1/Dnaja3/Smarcb1/Tnf/Hcls1/Prkd2/Ppargc1a/Ptch1/Commd7/Trim27/Flot1/Foxa1/Prkcz/Wwp2/Irak2/Pparg/Rlim/Ube2n/Ripk1/Pkd2/Tcf7l2/Traf2/Ripk3/Park7/Hnf4a/Smarca4/Jup/Rnf2/App/Map3k10/Cflar/Ube2i/Dab2ip/Ddit3/Prdx2/Terf2ip/Cebpg/Ppia/Taf12/Hdac3/Commd6/Cat/Ifrd1/Akt1/Zc3h12a/Tfdp1/Nfkbib/Dhx9/Mapk3/Hdac2/Sumo1/Prdx3/Srf/Rela/Atf2/Mapk1/Psma6/Npm1/Sri/Klf4/…
GO:0007029	GO:0007029	endoplasmic reticulum organization	65	0.537148	1.87601	0.000101055	0.00273339	0.00199716	1994	tags=40%, list=17%, signal=33%	Sec61a1/Tram1/Tmed2/Reep3/Rab10/Rtn3/Emc6/Emc10/Lman1/Emc3/Zfyve27/Mia3/Esyt2/Lpcat3/Arl6ip1/Tor1aip2/Lman2/Reep4/Vcpip1/Zbed3/Use1/Atl3/Tmem38b/Lnpk/Mmgt1/Tmcc1
GO:0048661	GO:0048661	positive regulation of smooth muscle cell proliferation	76	-0.573352	-1.87063	0.000101134	0.00273339	0.00199716	826	tags=21%, list=7%, signal=20%	Akt1/Akr1b3/Grk2/Myc/Gsk3b/Phb/Ddx39b/Nampt/Hpgd/Edn1/Hbegf/Cyba/Id2/Egr1/Jun/Ccl5
GO:0042110	GO:0042110	T cell activation	288	-0.424391	-1.58002	0.00010332	0.00277349	0.00202646	1625	tags=22%, list=14%, signal=20%	Ccnd3/Cdk6/Irf1/Pnp/Sox4/Ripk3/Tox/B2m/Socs6/Scrib/Nedd4/Csk/Smad3/Abl1/Otud5/Kat2a/Xbp1/Gsn/Stk11/Prdx2/Ctsl/Adrm1/Stoml2/Fcer1g/Cd8a/Lgals9/Dhps/Zc3h12a/Trp53/Bad/Lfng/Myh9/Pck1/Arg2/Rc3h1/Cebpb/Prkar1a/Srf/Jmjd6/Zfp36l1/Rhoa/H2-T23/Tcf3/Cbfb/Laptm5/Coro1a/Cd3g/Hes1/Ncaph2/Prelid1/Zfp36l2/Tfrc/Lgals3/Psmb10/Peli1/H2-DMa/Hspd1/Hsph1/Hsp90aa1/H2-Aa/Egr1/H2-Ab1/Ccl5/Cd74
GO:0018345	GO:0018345	protein palmitoylation	25	0.695145	2.04026	0.000106775	0.00284685	0.00208006	932	tags=36%, list=8%, signal=33%	Selenok/Zdhhc7/Zdhhc3/Zdhhc6/Zdhhc20/Zdhhc5/Zdhhc13/Zdhhc2/Zdhhc9
GO:0051098	GO:0051098	regulation of binding	277	-0.432676	-1.60918	0.000110639	0.00293009	0.00214088	2173	tags=29%, list=19%, signal=24%	Jak2/Eif2b4/Ticam1/Rest/Hipk3/Usp33/Src/Rsf1/Cdt1/Flot1/Eif4g1/Pparg/Mapre1/Senp2/Gper1/Eif4a3/Tcf7l2/Nsd1/Rb1/Gtf2b/Park7/Anxa2/Ppp1r2/Ctbp2/Smarca4/B2m/Smad4/Ralb/App/Styx/Smad3/Abl1/Plscr1/Ddit3/Sirt2/Mitd1/Hopx/Csnk1a1/Lgals9/Rock1/Eif3c/Akt1/Hip1r/Dhx9/Mapk3/Gtf2f1/Hdac2/Ski/Eif3e/Hipk1/Myc/Lfng/Gsk3b/Sumo1/Edf1/Ace/Cdc42/Ruvbl2/Sri/Map1lc3b/Klf4/Zbtb7a/Eif2s1/Eif3d/Hnrnpk/Aktip/Hes1/Stmn1/R…
GO:1903313	GO:1903313	positive regulation of mRNA metabolic process	76	-0.570527	-1.86141	0.000112282	0.00295377	0.00215819	1350	tags=38%, list=12%, signal=34%	Ncl/Eif4a3/Cdc73/Sf3b4/Snw1/Prdx6/Ythdf2/Khsrp/Nudt21/Ythdf1/Rock1/Cnot8/Zc3h12a/Tnrc6c/Ythdf3/Tnrc6b/Rock2/Rc3h1/Zfp36l1/Rbmxl1/Tob1/Pabpc1/Dazap1/Zfp36l2/Rbm3/Tra2b/Zfp36/Btg2/Hspa8
GO:0070663	GO:0070663	regulation of leukocyte proliferation	133	-0.502453	-1.75254	0.000123575	0.00322931	0.00235951	980	tags=19%, list=9%, signal=17%	Atm/Lgals9/Dhps/Mapk3/Gsk3b/Arg2/Rc3h1/Cebpb/Prkar1a/Tac1/Mapk1/H2-T23/Tcf3/Laptm5/Coro1a/Hes1/Tyrobp/Tfrc/Lgals3/Peli1/H2-Aa/Gstp1/H2-Ab1/Ccl5/Cd74
GO:0034605	GO:0034605	cellular response to heat	38	-0.669577	-1.92317	0.000125565	0.00325973	0.00238173	1148	tags=34%, list=10%, signal=31%	Daxx/Prkaca/Dhx9/Sumo1/Pdcl3/Eif2s1/Ier5/Htra2/Tcim/Rbbp7/Vcp/Hsp90ab1/Hsp90aa1
GO:0002822	GO:0002822	regulation of adaptive immune response based on somatic recombination of immune receptors built from immunoglobulin superfamily domains	98	-0.53145	-1.79249	0.000130821	0.00337398	0.00246521	1661	tags=24%, list=14%, signal=21%	Kmt5b/Traf2/Irf1/H2-T3/Pnp/Ripk3/B2m/Otud5/Hmces/Fcer1g/Zc3h12a/Rc3h1/Stx7/H2-T23/Hmgb1/H2-Q7/Tfrc/H2-DMa/H2-Q4/Hspd1/H2-K1/H2-D1/Hspa8/H2-Ab1
GO:0071346	GO:0071346	cellular response to interferon-gamma	69	-0.590509	-1.91042	0.000132987	0.00340757	0.00248975	2911	tags=55%, list=25%, signal=41%	Ccl3/Actr3/Stxbp3/Parp14/Ccl9/Vamp4/Capg/Stxbp2/Rpl13a/Stat1/Actr2/Jak2/Evl/Dnaja3/Kif5b/Dapk3/Pparg/Ccl20/Med1/Irf1/Rab20/Pde12/Syncrip/Slc26a6/Cdc42ep4/Gsn/Vamp3/Trp53/Nmi/Cdc37/Ccl4/Cdc42/H2-Q7/Casp1/Actg1/Gapdh/H2-Ab1/Ccl5
GO:1902903	GO:1902903	regulation of supramolecular fiber organization	253	-0.432293	-1.60549	0.000134997	0.00343677	0.00251109	2219	tags=29%, list=19%, signal=24%	Actr2/Pak2/Spef1/Evl/Wasf2/Ssh3/Tmod3/Plekhg2/Hcls1/Trim27/Eml2/Pfn1/Grb2/Dapk3/Mapre1/Arpc5/Pik3r2/Tesk1/Rb1/Cdkn1b/Pfdn2/Flii/Rac1/Smad4/Coro1b/Clip1/Pfdn1/App/Ssh1/Cdc42ep4/Smad3/Pde4dip/Abl1/Mtss1/Camsap3/Gsn/Arf6/Lats1/Arpc1b/Pik3r1/Nckap1/Cdc42ep1/Hip1r/Capzb/Wdr1/Hdac2/Dyrk1a/Arpc5l/Rock2/Vbp1/Tac1/Arpc3/Rhoa/Atxn7/Coro1a/Cfl1/Rhoc/Cotl1/Stmn1/Slain2/Akap13/Capza2/Edn1/Tmsb10/Gda/Sgk1/Vil1…
GO:0001913	GO:0001913	T cell mediated cytotoxicity	35	-0.6847	-1.92573	0.000140701	0.00355901	0.0026004	487	tags=37%, list=4%, signal=36%	H2-T3/Pnp/Ripk3/B2m/Gzmb/Stx7/H2-T23/Hprt/H2-Q7/H2-Q4/H2-K1/H2-D1/Hspa8
GO:0071383	GO:0071383	cellular response to steroid hormone stimulus	105	-0.526854	-1.79114	0.000144201	0.0036243	0.00264811	2398	tags=42%, list=21%, signal=33%	Smyd3/Rnf6/Crebrf/Safb/Jak2/Rest/Kdm3a/Src/Hdac1/Foxa1/Kmt2d/Med1/Gper1/Park7/Aqp1/Smarca4/Ufm1/Hnrnpu/Eif4ebp1/Rnf14/Ube2i/Daxx/Lats1/Ube2l3/Pck2/Klf9/Pck1/Per1/Phb/Yap1/Zfp36l1/Rhoa/Zbtb7a/Arid1a/Phb2/Ywhah/Akap13/Zfp36l2/Sgk1/Ddit4/Ddx5/Zfp36/Fkbp4/Dnaja1
GO:0048193	GO:0048193	Golgi vesicle transport	244	0.355415	1.50015	0.000148555	0.00369823	0.00270212	1627	tags=23%, list=14%, signal=20%	Kdelr2/Tmed2/Tmed10/Insig1/Mia2/Arf5/Acsl3/Ap1ar/Ier3ip1/Ergic1/Bcap29/Arl1/Erp29/Arf1/Yif1a/Rab10/Trappc6a/Kdelr1/Sar1b/Sort1/Trappc3/Steap2/Trappc5/Lamp1/Cnih4/Sys1/Tex261/Lman1/Arf3/Tmed7/Golga4/Pkdcc/Rangrf/Mia3/Stx6/Arfgap2/Nrbp2/Lman2/Trappc1/Uvrag/Rnf139/Sar1a/Tmed1/Hyou1/Atp9b/Slc10a7/Yipf5/Uso1/Tbc1d14/Bcap31/Pitpnb/Gga3/Sec24c/Use1/Golga2/Cul3
GO:0046456	GO:0046456	icosanoid biosynthetic process	25	-0.734702	-1.95239	0.000149016	0.00369823	0.00270212	835	tags=24%, list=7%, signal=22%	Ptges2/Edn2/Ggt1/Edn1/Lta4h/Cd74
GO:0002429	GO:0002429	immune response-activating cell surface receptor signaling pathway	121	-0.511606	-1.76879	0.000160823	0.00394166	0.00287998	2179	tags=31%, list=19%, signal=26%	Eif2b3/Eif2b4/Btnl1/Elf1/Prkd2/Bcl2/Pawr/Cd79a/Appl1/Ube2n/Lat2/Wnk1/Lyn/Cd247/Csk/Abl1/Fyb/Stk11/Plscr1/Plekha1/Stoml2/Fcer1g/Kcnn4/Rap1a/Zc3h12a/Blnk/Dgkz/Rc3h1/Rela/Mapk1/Ezr/Laptm5/Nras/Tyrobp/Rbck1/Lgals3/H2-Ab1/Igkc
GO:0002757	GO:0002757	immune response-activating signal transduction	121	-0.511606	-1.76879	0.000160823	0.00394166	0.00287998	2179	tags=31%, list=19%, signal=26%	Eif2b3/Eif2b4/Btnl1/Elf1/Prkd2/Bcl2/Pawr/Cd79a/Appl1/Ube2n/Lat2/Wnk1/Lyn/Cd247/Csk/Abl1/Fyb/Stk11/Plscr1/Plekha1/Stoml2/Fcer1g/Kcnn4/Rap1a/Zc3h12a/Blnk/Dgkz/Rc3h1/Rela/Mapk1/Ezr/Laptm5/Nras/Tyrobp/Rbck1/Lgals3/H2-Ab1/Igkc
GO:0009185	GO:0009185	ribonucleoside diphosphate metabolic process	74	-0.558363	-1.8123	0.000162802	0.00396142	0.00289443	936	tags=26%, list=8%, signal=24%	Prkaa2/Tkfc/Bad/Gale/Myc/Gpi1/Cmpk1/Ak2/Zbtb7a/Ogdh/Aldoa/Pkm/Tpi1/Ddit4/Pgk1/Aldob/Eno1/Gapdh/Hk2
GO:0035036	GO:0035036	sperm-egg recognition	17	-0.802432	-1.94345	0.000163637	0.00396142	0.00289443	488	tags=53%, list=4%, signal=51%	Tcp1/Cct5/Aldoa/Hspa1b/Cct3/Cct2/Cct8/Cct4/Cct7
GO:0048144	GO:0048144	fibroblast proliferation	74	-0.556862	-1.80743	0.00016925	0.0040584	0.00296528	1858	tags=31%, list=16%, signal=26%	Pawr/Fosl2/Pparg/Cdk6/Med31/Creb1/Cdk4/Cdc73/Anxa2/Aqp1/Dab2ip/Ccna2/Dhx9/Trp53/Sod2/Grk2/Ski/Myc/Pmaip1/Nras/Gstp1/Jun/Cd74
GO:1901293	GO:1901293	nucleoside phosphate biosynthetic process	142	-0.489228	-1.70816	0.0001697	0.0040584	0.00296528	2018	tags=36%, list=18%, signal=30%	Pklr/Guk1/Ppargc1a/Prps2/Nadk/Ppat/Oasl2/Acly/Dld/Mpc1/Pnp/Tbpl1/Atp5k/Prps1/Pdk3/Pank3/Dguok/Map2k1/Dlat/Stoml2/Tyms/Umps/Gars/Acss1/Shmt1/Myc/Atp5h/Adsl/Naprt/Nampt/Atp5d/Kars/Pdha1/Mapk1/Cmpk1/Ak2/Idh2/Acot7/Hprt/Coasy/Pdhb/Aldoa/Nadk2/Papss2/Acat1/Pkm/Vcp/Atp5c1/Atp5a1/Impdh2/Atp5b
GO:0002694	GO:0002694	regulation of leukocyte activation	320	-0.410101	-1.53827	0.000173056	0.00411373	0.00300571	1593	tags=17%, list=14%, signal=15%	Irf1/Pnp/Sox4/Ripk3/Tox/Lyn/Socs6/Scrib/Csk/Abl1/Kat2a/Xbp1/Hmces/Plscr1/Prdx2/Adrm1/Atm/Fcer1g/Lgals9/Dhps/Zc3h12a/Pglyrp1/Bad/Nr1d1/Pck1/Arg2/Rc3h1/Cebpb/Prkar1a/Kars/Zfp36l1/Tac1/Rhoa/H2-T23/Tcf3/Cbfb/Laptm5/Coro1a/Hes1/Tyrobp/Prelid1/Zfp36l2/Tfrc/Lgals3/Peli1/H2-DMa/Hspd1/Hsph1/Hsp90aa1/H2-Aa/Id2/H2-Ab1/Ccl5/Igkc/Cd74
GO:0048469	GO:0048469	cell maturation	96	-0.527819	-1.76811	0.000176625	0.00417342	0.00304933	1941	tags=29%, list=17%, signal=24%	Bcl2/Ank3/Foxa1/Pparg/Rb1/Dld/Ppp2r1a/Rac1/Klf2/Slc26a6/Maea/App/Xbp1/Slc26a3/Sirt2/Ythdf2/Prkaca/Ptbp3/Brd1/Akr1b3/Gsk3b/Zbtb7a/Cbfb/Hes1/Nr4a2/Pebp1/Id2/Spink1
GO:0042742	GO:0042742	defense response to bacterium	126	0.430049	1.70618	0.00019439	0.00456585	0.00333606	477	tags=16%, list=4%, signal=15%	Dmbt1/Defa30/Defa29/Defa22/Lyz1/Defa17/Defa24/Ang4/Acp5/Defa5/Defa26/Defa21/Tnfrsf1a/Wfdc10/Mmp7/Lypd8/Defa34/Grn/Rps19/Adam17
GO:0031334	GO:0031334	positive regulation of protein-containing complex assembly	170	-0.477443	-1.69604	0.000198803	0.00464186	0.00339159	2338	tags=36%, list=20%, signal=29%	Ahr/Arfip1/Gmfg/Usp50/Actr2/Evl/Wasf2/Psmc3/Tnf/Src/Cdt1/Trim27/Pfn1/Eif4g1/Asap1/Grb2/Mapre1/Arpc5/Spidr/Cdkn1b/Creb1/Rac1/Park7/Ddx3x/Coro1b/Clip1/Cdc42ep4/Terf1/Fermt1/Pde4dip/Gsn/Arf6/Dab2ip/Atm/Epn1/Arpc1b/Nckap1/Cdc42ep1/Psmc4/Hip1r/Trp53/1810058I24Rik/Rap1b/Psmc2/Gsk3b/Arpc5l/Sumo1/Psmc5/Arpc3/Rhoa/Coro1a/Rhoc/Slain2/Tfrc/Lgals3/Psmc6/Gda/Vil1/Vcp/Arpc2/Hsp90aa1
GO:0002764	GO:0002764	immune response-regulating signaling pathway	127	-0.494443	-1.71539	0.000208091	0.00483016	0.00352918	2179	tags=30%, list=19%, signal=25%	Eif2b3/Eif2b4/Btnl1/Elf1/Prkd2/Bcl2/Pawr/Cd79a/Appl1/Ube2n/Lat2/Wnk1/Lyn/Cd247/Csk/Abl1/Fyb/Stk11/Plscr1/Plekha1/Stoml2/Fcer1g/Kcnn4/Rap1a/Zc3h12a/Blnk/Dgkz/Rc3h1/Rela/Mapk1/Ezr/Laptm5/Nras/Tyrobp/Rbck1/Lgals3/H2-Ab1/Igkc
GO:0060193	GO:0060193	positive regulation of lipase activity	32	-0.693475	-1.92139	0.000215372	0.00496993	0.00363129	702	tags=28%, list=6%, signal=26%	Ang/Phb/Gna13/Rhoa/Rhoc/Phb2/Apoa4/Apoa1/Ccl5
GO:0090559	GO:0090559	regulation of membrane permeability	57	-0.59517	-1.84164	0.000221622	0.00508442	0.00371495	1638	tags=32%, list=14%, signal=27%	Alkbh7/Ppif/Bnip3l/Laptm4b/Pdcd6ip/Hip1r/Trp53/Bad/Gsk3b/Atf2/Bloc1s2/Pmaip1/Laptm5/Cldn3/Acaa2/Slc25a5/Hk2/Hspa8
GO:0002768	GO:0002768	immune response-regulating cell surface receptor signaling pathway	125	-0.498978	-1.72744	0.000224543	0.0050963	0.00372363	2179	tags=30%, list=19%, signal=25%	Eif2b3/Eif2b4/Btnl1/Elf1/Prkd2/Bcl2/Pawr/Cd79a/Appl1/Ube2n/Lat2/Wnk1/Lyn/Cd247/Csk/Abl1/Fyb/Stk11/Plscr1/Plekha1/Stoml2/Fcer1g/Kcnn4/Rap1a/Zc3h12a/Blnk/Dgkz/Rc3h1/Rela/Mapk1/Ezr/Laptm5/Nras/Tyrobp/Rbck1/Lgals3/H2-Ab1/Igkc
GO:0048024	GO:0048024	regulation of mRNA splicing, via spliceosome	83	-0.553124	-1.82422	0.000224723	0.0050963	0.00372363	2572	tags=49%, list=22%, signal=39%	Prpf19/Acin1/Zfp64/Cirbp/Fmr1/Rbm10/Rest/Rnps1/Mbnl3/Puf60/Srsf6/Ncl/Ythdc1/Eif4a3/Sf3b4/Hnrnpu/Snw1/Rbm7/C1qbp/Sf1/Prdx6/Nsrp1/Srsf10/Ptbp3/Dyrk1a/Srsf2/Son/Jmjd6/Rbmxl1/Mbnl1/Npm1/Ptbp1/Zbtb7a/Hnrnpk/Malat1/Dazap1/Rbm3/Ddx5/Tra2b/Srsf7/Hspa8
GO:0044089	GO:0044089	positive regulation of cellular component biogenesis	355	-0.404556	-1.52974	0.000228503	0.00515071	0.00376338	2338	tags=30%, list=20%, signal=25%	Ahr/Fmr1/Becn1/Arfip1/Gmfg/Usp50/Actr2/Hdac4/Setdb1/Evl/Plk4/Wasf2/Psmc3/Dynll1/Tnf/Src/Vps4a/Rala/Cdt1/Trim27/Akirin1/Flot1/Stx18/Pfn1/Eif4g1/Atf7ip/Asap1/Grb2/Rab7/Mapre1/Arpc5/Sdcbp/Cep295/Spidr/Tesk1/Cdkn1b/Creb1/Rac1/Park7/Ddx3x/Aqp1/Sema4d/Coro1b/Clip1/Ralb/Cdc42ep4/Terf1/Smad3/Fermt1/Pdcd6ip/Pde4dip/Abl1/Auts2/Mtss1/Gsn/Arf6/Pan3/Dab2ip/Snf8/Atm/Epn1/G3bp2/Arpc1b/Ghrl/Pik3r1/Rock1/Nckap1/C…
GO:1903131	GO:1903131	mononuclear cell differentiation	274	-0.426889	-1.5877	0.000229911	0.00515071	0.00376338	1725	tags=23%, list=15%, signal=20%	Med1/Fasn/Vav1/Dll1/Hectd1/Notch2/Cdk6/Irf1/Pnp/Sox4/Ripk3/Tox/B2m/Lyn/Itfg2/Thoc5/Abl1/Otud5/Kat2a/Tpd52/Xbp1/Stk11/Irf2bp2/Prdx2/Ctsl/Adrm1/Atm/Cebpg/Fcer1g/Cd8a/Pik3r1/Lgals9/Zc3h12a/Pglyrp1/Trp53/Bad/Yy1/Myc/Lfng/Pck1/Rc3h1/Cebpb/Srf/Jmjd6/Zfp36l1/Rhoa/Tcf3/Zbtb7a/Cbfb/Cd3g/Ncaph2/Prelid1/Tmem176b/Zfp36l2/H2-DMa/Hsp90aa1/H2-Aa/Id2/Egr1/H2-Ab1/Jun/Igkc/Cd74
GO:0044283	GO:0044283	small molecule biosynthetic process	414	-0.382259	-1.45905	0.000231038	0.00515071	0.00376338	2126	tags=27%, list=18%, signal=23%	Kdm3a/G6pdx/Pibf1/Acsf3/Csad/Gpt/Tnf/Sephs2/Ippk/Pklr/Prkag1/Wdr5/Guk1/Ppargc1a/Nt5c3/Akr1a1/Psat1/Fbp2/Fdxr/Abat/Coq8b/Gper1/Sirt7/Acly/Fasn/Tcf7l2/Acadvl/Thnsl2/Upp1/Adi1/Pnp/Ppip5k2/Park7/Enoph1/Hnf4a/Sdsl/Pycr2/Isyna1/Daglb/Maea/Arpp19/Apob/Prps1/Prkab2/Hnf1a/Kat2a/Foxo1/Wdtc1/Dpyd/Insig2/Stk11/Got1/Gls/Pck2/Acadm/Coq2/Asl/Oxsm/Coq6/Prkaa2/Got2/Sord/Ptges2/Nudt1/Coq4/Akr1b3/Nt5c/Acadl/Acss1/S…
GO:0071695	GO:0071695	anatomical structure maturation	130	-0.485328	-1.68723	0.000235038	0.00521045	0.00380703	1941	tags=32%, list=17%, signal=27%	Bcl2/Ank3/Foxa1/Pparg/Trpc4ap/Rb1/Dld/Ppp2r1a/Plxnb1/Rac1/Klf2/Sema4d/Arcn1/Slc26a6/Maea/App/Fermt1/Xbp1/Slc26a3/Ddit3/Ctsl/Sirt2/Ythdf2/Prkaca/Barx2/Ptbp3/Brd1/Akt1/Ankrd17/Mreg/Akr1b3/Gsk3b/Nsun2/Rhoa/Zbtb7a/Cbfb/Hes1/Nr4a2/Pebp1/Id2/Spink1
GO:0071385	GO:0071385	cellular response to glucocorticoid stimulus	23	-0.754396	-1.96606	0.000238603	0.00523048	0.00382167	2398	tags=74%, list=21%, signal=59%	Smyd3/Crebrf/Jak2/Rest/Aqp1/Hnrnpu/Eif4ebp1/Ube2l3/Pck2/Klf9/Pck1/Zfp36l1/Akap13/Zfp36l2/Sgk1/Ddit4/Zfp36
GO:0048545	GO:0048545	response to steroid hormone	132	-0.486807	-1.69572	0.000239761	0.00523048	0.00382167	2191	tags=37%, list=19%, signal=30%	Safb/Jak2/Rest/Kdm3a/Pdcd7/Tnf/Src/Bcl2/Hdac1/Foxa1/Kmt2d/Med1/Gper1/Park7/Aqp1/Smarca4/Ufm1/Hnrnpu/Eif4ebp1/Rnf14/Ube2i/Daxx/Lats1/Ube2l3/Map2k1/Pck2/Klf9/Adh1/Pik3r1/Pck1/Per1/Phb/Yap1/Zfp36l1/Rhoa/Zbtb7a/Arid1a/Hmgb1/Areg/Phb2/Ywhah/Akap13/Zfp36l2/Sgk1/Ddit4/Ddx5/Zfp36/Fkbp4/Dnaja1
GO:0050865	GO:0050865	regulation of cell activation	341	-0.397336	-1.49976	0.000240472	0.00523048	0.00382167	2410	tags=24%, list=21%, signal=20%	Ephb4/Exosc3/Lat/Nrarp/Ahr/Nsd2/Adk/Ighm/Smad7/Inpp5d/Rif1/Jak2/Ticam1/Mad1l1/Pibf1/Dnaja3/Tnf/Sh2b3/Ppp2r3c/Bcl2/Dicer1/Prkcz/Pawr/Pparg/Abat/Gper1/Kmt5b/Irf1/Pnp/Sox4/Ripk3/Tox/Lyn/Socs6/Scrib/Csk/Abl1/Kat2a/Xbp1/Hmces/Plscr1/Prdx2/Adrm1/Atm/Fcer1g/Lgals9/Dhps/Zc3h12a/Pglyrp1/Bad/Nr1d1/Pck1/Arg2/Lmo4/Rc3h1/Cebpb/Prkar1a/Kars/Zfp36l1/Tac1/Rhoa/H2-T23/Tcf3/Cbfb/Laptm5/Coro1a/Hes1/Tyrobp/Prelid1/Z…
GO:0007339	GO:0007339	binding of sperm to zona pellucida	16	-0.813057	-1.93279	0.000242059	0.00523048	0.00382167	488	tags=56%, list=4%, signal=54%	Tcp1/Cct5/Aldoa/Hspa1b/Cct3/Cct2/Cct8/Cct4/Cct7
GO:0097435	GO:0097435	supramolecular fiber organization	461	-0.382088	-1.46968	0.000243432	0.00523048	0.00382167	2460	tags=27%, list=21%, signal=22%	Tubg1/Fat1/Nedd1/Smn1/Tmsb4x/Arhgap35/Casp4/Mid1ip1/Cd2ap/Clip2/Myo1d/Arfip1/Gmfg/Tpm3-rs7/Klhl24/Actr2/Pak2/Spef1/Evl/Wasf2/Ssh3/Tmod3/Plekhg2/Hcls1/Src/Bcl2/Trim27/Myo5c/Pawr/Eml2/Pfn1/Grb2/Dapk3/Ripk1/Mapre1/Arpc5/Marcks/Pik3r2/Tesk1/Rb1/Cdkn1b/Pfdn2/Ripk3/Flii/Rac1/Anxa2/Actn1/Dnajb6/B2m/Smad4/Coro1b/Clip1/Pfdn1/App/Ssh1/Cdc42ep4/Smad3/Pde4dip/Abl1/Mtss1/Camsap3/Cflar/Gsn/Arf6/Lats1/Rnd3/Arpc…
GO:0071897	GO:0071897	DNA biosynthetic process	137	-0.493492	-1.72548	0.000243895	0.00523048	0.00382167	1336	tags=26%, list=12%, signal=23%	Hnrnpu/Terf1/Dkc1/Pclaf/Tcp1/Atm/Pold2/Tfdp1/Rfc4/Mapk3/Trp53/Sh2b1/Myc/Rfc3/Pold1/Gsk3b/Pold3/Phb/Rfc2/Ddx39b/Cct5/Faap20/Mapk1/Npm1/Klf4/Cct3/Vcp/Pcna/Cct2/Cct8/Dusp1/Cct4/Cct7/Hsp90ab1/Hsp90aa1
GO:0006497	GO:0006497	protein lipidation	78	0.49069	1.76989	0.000247255	0.00526742	0.00384866	1329	tags=28%, list=12%, signal=25%	Dpm3/Mttp/Selenok/Pigq/Pgap2/Zdhhc7/Zdhhc3/Zdhhc6/Pign/Dbi/Zdhhc20/Zdhhc5/Zdhhc13/Pigp/Ugcg/Zdhhc2/Atg5/Zdhhc9/Svip/Atg16l1/Pigf/Pigt
GO:0008380	GO:0008380	RNA splicing	340	-0.404972	-1.52809	0.000248555	0.00526742	0.00384866	2572	tags=36%, list=22%, signal=29%	Prpf19/Cactin/Raver1/Acin1/Slu7/Zfp64/Snrpd2/Wbp11/Smn1/Dcps/Thoc7/Zmat5/Prpf38b/Cirbp/Fmr1/Rbm10/Crnkl1/Snip1/Rest/Rnps1/Mbnl3/Ddx41/Smndc1/Puf60/Usp4/Ddx1/Srsf6/Syf2/Usp39/Grsf1/Ppil1/Esrp1/Sugp2/Ncl/Ythdc1/Eif4a3/Polr2a/Phf5a/Cwf19l2/Clk3/Bcas2/Ik/Clk1/Syncrip/Sf3a3/Snrpg/Lsm8/Thoc5/Sf3b4/Hnrnpu/Snw1/Rbm7/Sfpq/Snrpa1/C1qbp/Sf1/Mfap1b/Snrnp40/Prdx6/Nsrp1/Clns1a/Psip1/Snu13/Srsf10/Ybx1/Khsrp/Hnr…
GO:0060537	GO:0060537	muscle tissue development	243	-0.43168	-1.59334	0.000249622	0.00526742	0.00384866	1960	tags=29%, list=17%, signal=24%	Ppargc1a/Bcl2/Akirin1/Dicer1/Flot1/Vamp5/Ripk1/Med1/Mylk/Tcf7l2/Dll1/Arid2/Usp19/Rb1/Creb1/Cited2/Smad4/Maff/Hnrnpu/Naca/Snw1/Smad3/Fbxo22/Kat2a/Cflar/Klf5/Myl6/Acadm/Sirt2/Tiparp/Hdac3/Ndufv2/Fhl2/Luc7l/Ifrd1/Hdac2/Ski/Sap30/Yy1/Myc/Gsk3b/Tsc22d3/Gata5/Prkar1a/Ddx39b/Srf/Yap1/Tbx3/Rxrb/Mapk1/Cdc42/Mbnl1/Psma6/Rhoa/Arid1a/Ptcd2/Nras/Csrp2/Pim1/Cacybp/Sema3c/Akap13/Edn1/Ddx5/Zfand5/Btg2/Id2/Egr1/A…
GO:0006165	GO:0006165	nucleoside diphosphate phosphorylation	67	-0.567416	-1.81832	0.000262874	0.00551757	0.00403143	936	tags=25%, list=8%, signal=23%	Prkaa2/Tkfc/Gale/Myc/Gpi1/Cmpk1/Zbtb7a/Ogdh/Aldoa/Pkm/Tpi1/Ddit4/Pgk1/Aldob/Eno1/Gapdh/Hk2
GO:0042326	GO:0042326	negative regulation of phosphorylation	283	-0.411233	-1.52869	0.000273584	0.00569803	0.00416329	2831	tags=34%, list=25%, signal=26%	Ppp2r5d/Parp14/Cdk5rap2/Traf3ip1/Impact/Spag9/Fbxo7/Spry1/Crkl/Fbln1/Dusp10/Mllt1/Nup62/Taf7/Cactin/Ier3/Nf2/Git1/Smyd3/Inpp5f/Pard6a/Smad7/Socs4/Hdac4/Hipk3/Pibf1/Dynll1/Dnaja3/Tnf/Sh2b3/Ppargc1a/Ppp2r5a/Pik3ip1/Trim27/Spred1/Prkcz/Eif4g1/Wnk1/Cbl/Tesk1/Rb1/Cdkn1b/Irf1/Ppif/Pde12/Park7/Fem1a/Hnf4a/Sema4d/Lyn/Hnrnpu/Adar/Csk/Ube2b/Cblc/Abl1/Xbp1/Dab2ip/Lats1/Terf2ip/Sirt2/Errfi1/Ppia/Midn/Spry2/R…
GO:0043368	GO:0043368	positive T cell selection	21	-0.737594	-1.89069	0.00027436	0.00569803	0.00416329	1533	tags=38%, list=13%, signal=33%	Tox/Otud5/Stk11/Ctsl/Srf/Cd3g/H2-DMa/Cd74
GO:0045582	GO:0045582	positive regulation of T cell differentiation	56	-0.604456	-1.86014	0.00028075	0.00580021	0.00423794	1593	tags=23%, list=14%, signal=20%	Irf1/Pnp/Sox4/Xbp1/Lgals9/Bad/Pck1/Rhoa/Cbfb/H2-DMa/Hsp90aa1/H2-Aa/Cd74
GO:0001912	GO:0001912	positive regulation of leukocyte mediated cytotoxicity	36	-0.666609	-1.88721	0.000292207	0.00600547	0.00438791	448	tags=33%, list=4%, signal=32%	Vav1/H2-T3/Pnp/B2m/Stx7/H2-T23/H2-Q7/Tyrobp/H2-Q4/H2-K1/H2-D1/Hspa8
GO:0032271	GO:0032271	regulation of protein polymerization	159	-0.469985	-1.66362	0.000293823	0.00600739	0.00438932	2310	tags=39%, list=20%, signal=32%	Actr3/Mecp2/Arfip2/Fchsd2/Cdk5rap2/Wasl/Capg/Arpin/Arpc1a/Hax1/Tmsb4x/Arfip1/Gmfg/Actr2/Evl/Wasf2/Ssh3/Tmod3/Plekhg2/Hcls1/Trim27/Eml2/Pfn1/Grb2/Mapre1/Arpc5/Pik3r2/Cdkn1b/Flii/Rac1/Coro1b/Clip1/Ssh1/Cdc42ep4/Pde4dip/Abl1/Camsap3/Gsn/Arf6/Lats1/Arpc1b/Nckap1/Cdc42ep1/Hip1r/Capzb/Dyrk1a/Arpc5l/Arpc3/Rhoa/Coro1a/Cfl1/Cotl1/Stmn1/Slain2/Capza2/Tmsb10/Gda/Sgk1/Vil1/Arpc2/Hsp90aa1/Fkbp4
GO:0002683	GO:0002683	negative regulation of immune system process	244	-0.425556	-1.57212	0.000305724	0.00618914	0.00452212	1421	tags=21%, list=12%, signal=19%	Lyn/Socs6/Ccl28/Scrib/Thoc5/Adar/C1qbp/Cul4a/Nploc4/Prdx2/Psmb4/Tarbp2/Ythdf2/Atm/Lrch1/Fcer1g/Pik3r1/Lgals9/Akt1/Zc3h12a/Pglyrp1/Tkfc/Nmi/Ythdf3/Tap1/Myc/Dgkz/Nr1d1/Tsc22d3/Arg2/Nlrp6/Rc3h1/Cebpb/Prkar1a/H2-T23/Ezr/Olfm4/Cbfb/Laptm5/Tyrobp/Psma1/Tmem176b/Lgals3/Peli1/Trib1/Dusp1/H2-Aa/Id2/Apoa1/H2-Ab1/Cd74
GO:0002253	GO:0002253	activation of immune response	157	-0.482192	-1.70473	0.00030585	0.00618914	0.00452212	2179	tags=28%, list=19%, signal=23%	Eif2b3/Eif2b4/Btnl1/Elf1/Prkd2/Bcl2/Pawr/Cd79a/Appl1/Ube2n/Lat2/Wnk1/Lyn/Cd247/Csk/Sfpq/Abl1/C1qbp/Fyb/Stk11/Plscr1/Plekha1/Stoml2/Fcer1g/Kcnn4/Rap1a/Zc3h12a/Nono/Blnk/Dgkz/Phb/Rc3h1/Rela/Mapk1/Ezr/Laptm5/Nras/Rbm14/Tyrobp/Rbck1/Lgals3/Hsp90aa1/H2-Ab1/Igkc
GO:0008285	GO:0008285	negative regulation of cell population proliferation	426	-0.383713	-1.4643	0.00031148	0.00624596	0.00456363	2480	tags=32%, list=22%, signal=26%	Pds5b/Nudt6/Cask/Gnrh1/Stat1/Zfp503/Appl2/Rapgef2/Ahr/Becn1/Trim35/Rbm10/Smad7/Inpp5d/Pdcd4/Hdac4/Jak2/Rest/Mad1l1/Lmna/Dnaja3/Smarcb1/Tnf/Sh2b3/Tob2/Ppargc1a/Ptch1/Bcl2/Akirin1/Dicer1/Hdac1/E2f3/Pawr/Pparg/Ripk1/Med1/Gper1/Dll1/Arid2/Cdk6/Rb1/Cdkn1b/Ifi35/Irf1/Sox4/Med31/Plxnb1/Cdc73/Wnk2/Hnf4a/B2m/Lyn/Scrib/Cited2/Smad4/Ndrg1/App/Csk/Smad3/Fermt1/Aimp1/Mtss1/Sf1/Sult2b1/Smyd2/Muc2/Dab2ip/Stk11/…
GO:0009165	GO:0009165	nucleotide biosynthetic process	141	-0.491992	-1.71747	0.000311823	0.00624596	0.00456363	2018	tags=36%, list=18%, signal=30%	Pklr/Guk1/Ppargc1a/Prps2/Nadk/Ppat/Oasl2/Acly/Dld/Mpc1/Pnp/Tbpl1/Atp5k/Prps1/Pdk3/Pank3/Dguok/Map2k1/Dlat/Stoml2/Tyms/Umps/Gars/Acss1/Shmt1/Myc/Atp5h/Adsl/Naprt/Nampt/Atp5d/Kars/Pdha1/Mapk1/Cmpk1/Ak2/Idh2/Acot7/Hprt/Coasy/Pdhb/Aldoa/Nadk2/Papss2/Acat1/Pkm/Vcp/Atp5c1/Atp5a1/Impdh2/Atp5b
GO:0007163	GO:0007163	establishment or maintenance of cell polarity	153	-0.462521	-1.63028	0.000317501	0.00632756	0.00462325	1726	tags=27%, list=15%, signal=24%	Arpc5/Llgl2/Arf4/Rac1/Aqp1/Cdx2/Scrib/Fermt1/Pdcd6ip/Camsap3/Mad2l1/Gsn/Arf6/Stk11/Wee1/Rnd3/Spry2/Nckap1/Parva/Wdr1/Ptk7/Rap1b/Gsk3b/Myh9/Misp/Macf1/Mapkap1/Ndel1/Rhob/Slc9a3r1/Cdc42/Rhoa/Ezr/Cfl1/Cd3g/Rhoc/Hes1/Ctnna1/Pdlim1/Actb/Hsp90ab1/Hsp90aa1
GO:0031349	GO:0031349	positive regulation of defense response	135	-0.494498	-1.72341	0.000319426	0.00633395	0.00462792	1109	tags=18%, list=10%, signal=16%	Plscr1/Optn/Fcer1g/Lgals9/Dhx9/Nono/Mapk3/Nmi/Irf7/Ctss/Cebpb/Kars/Tac1/Ace/H2-T23/Hmgb1/Rbm14/Tyrobp/Hspd1/Cyba/Hsp90aa1/Nfkbia/Ccl5/Cd74
GO:0043122	GO:0043122	regulation of I-kappaB kinase/NF-kappaB signaling	128	-0.496741	-1.7259	0.000327109	0.00645386	0.00471554	3135	tags=47%, list=27%, signal=34%	Tnip1/Trim14/Tirap/Chuk/Usp10/Tab2/Alpk1/Traf3ip2/Nfkbid/Pink1/Traf4/Nr1h4/Ddx21/Rhoh/Nup62/Cactin/Stat1/Traf5/Zc3hav1/Mid2/Ticam1/Dnaja3/Tnf/Ddx1/Trim27/Hdac1/Trim39/Sharpin/Ube2n/Ripk1/Sqstm1/Tnfrsf19/Lurap1l/Traf2/Zmynd11/Tifa/Trim59/Abl1/Zfand6/Ube2i/Dab2ip/Optn/Ppm1a/Terf2ip/Ankrd17/Zc3h12a/Nr1d1/Per1/Nlrp6/Rela/Tle1/Rhoa/Olfm4/Casp1/Rbck1/Akap13/Tfrc/Peli1/Gstp1/Cd74
GO:0051054	GO:0051054	positive regulation of DNA metabolic process	171	-0.464622	-1.6532	0.00033455	0.00656783	0.00479881	2220	tags=29%, list=19%, signal=24%	Rif1/Actr2/Rad51/Tnf/Src/Prkd2/Ercc8/Ppargc1a/Pfn1/Ube2n/Spidr/Arid2/Kmt5b/Rnf168/Pnp/Tox/Ube2b/Dkc1/Otud4/Hmces/Smchd1/Tcp1/Atm/Cebpg/Mms19/Akt1/Dhx9/Rfc4/Mapk3/Myc/Rfc3/Gsk3b/Rfc2/Ddx39b/Cct5/Mapk1/Npm1/Klf4/Tfrc/Gnl3/Cct3/Pcna/Cct2/Cct8/Fh1/Cct4/Cct7/Trim28/Hsp90ab1/Hsp90aa1
GO:0030162	GO:0030162	regulation of proteolysis	441	-0.386361	-1.47965	0.00034364	0.00671288	0.00490479	1513	tags=21%, list=13%, signal=19%	Araf/Rad23a/Park7/Nop53/Ddx3x/Aqp1/Arih1/Dnajb6/Cast/Lyn/Dpep1/Birc5/App/Sh3d19/Styx/Pdcd2/Smad3/Xiap/Rnf14/Tbc1d10a/Fbxo22/Xbp1/Cflar/Ctsd/Otud4/Gsn/Gabarapl2/Dab2ip/Eif3h/Lats1/Sirt2/Csnk1a1/N4bp1/Prkaca/Csnk2a1/Mbp/Ubqln4/Pik3r1/Ccar2/Akt1/Triap1/Zc3h12a/Hip1r/Tmem59/Trp53/Ubqln1/Bad/Hdac2/Grk2/Myc/Psma3/Gsk3b/Myh9/Rock2/Sumo1/Sumo2/Gpi1/Pdcl3/Aifm1/Pmaip1/Picalm/Serpinb6a/Klf4/Rhoa/Rad23b/Lap…
GO:1901137	GO:1901137	carbohydrate derivative biosynthetic process	366	0.318042	1.39006	0.000346296	0.00673145	0.00491835	1539	tags=26%, list=13%, signal=23%	Fut8/Stt3b/Ndufc2/Mgat4b/Smpd3/Dpm3/Magt1/Ext2/Ddost/Rpn1/Pigq/Galnt4/Mgat4a/Dolpp1/Pgap2/Mgat5/Mgat2/Tmem258/Mpc2/Pomt1/Galnt1/Soat1/Nus1/Dad1/Pign/St3gal6/Uqcc3/Ost4/Galnt7/Dctd/Insr/B3gat3/Alg6/St3gal4/Stt3a/St6galnac2/Pomgnt1/Aqp11/Krtcap2/B4galt6/Atp5j2/Pigp/Ugcg/C1galt1c1/Pomt2/Ak3/Tet2/Tmem165/Atp5g1/Pxylp1/Galnt10/Acss2/Itm2c/Ext1/Glce/Adcy6/Dut/B4galt1/Hs6st1/Dnajc30/Atp5g2/Fam20b/Npc1/N…
GO:0045214	GO:0045214	sarcomere organization	23	-0.743161	-1.93678	0.000355084	0.00686844	0.00501845	735	tags=43%, list=6%, signal=41%	Wdr1/Hdac2/Prkar1a/Srf/Csrp2/Akap13/Edn1/Actg1/Krt19/Krt8
GO:0010638	GO:0010638	positive regulation of organelle organization	437	-0.382672	-1.46471	0.000358912	0.00688585	0.00503117	2230	tags=27%, list=19%, signal=23%	Bok/Rif1/Actr2/Nusap1/Setdb1/Evl/Anapc4/Camk2b/Plk4/Wasf2/Dynll1/Lmna/Smarcb1/Tnf/Kif5b/Src/Wdr5/Prkd2/Fis1/Ppargc1a/Cdt1/Trim27/Stx18/Kmt2e/Pfn1/Atf7ip/Asap1/Grb2/Ube2n/Mapre1/Arpc5/Sdcbp/Gper1/Cep295/Cdc16/Tesk1/Rb1/Cdkn1b/Pfdn2/Ppif/Rac1/Anxa2/Smad4/Coro1b/Clip1/Ralb/App/Cdc42ep4/Snw1/Ube2b/Smad3/Pdcd6ip/Sfpq/Pde4dip/Abl1/Auts2/Dkc1/Mtss1/Kat2a/Xbp1/Gsn/Daxx/Arf6/Pan3/Lcor/Tcp1/Sirt2/Atm/Ing2/…
GO:0021761	GO:0021761	limbic system development	46	-0.621985	-1.86517	0.000360305	0.00688585	0.00503117	712	tags=17%, list=6%, signal=16%	Hdac2/Gsk3b/Srf/Tbx3/Ogdh/Btg2/Sct/Ubb
GO:0002699	GO:0002699	positive regulation of immune effector process	135	-0.492985	-1.71814	0.000361219	0.00688585	0.00503117	1688	tags=21%, list=15%, signal=18%	Vav1/Kmt5b/Traf2/Irf1/H2-T3/Pnp/B2m/Lyn/Xbp1/Hmces/Fcer1g/Ankrd17/Rap1a/Pck1/Phb/Gpi1/Stx7/H2-T23/Laptm5/H2-Q7/Tyrobp/Tfrc/H2-Q4/Hspd1/H2-K1/H2-D1/Hspa8/Cd74
GO:0031341	GO:0031341	regulation of cell killing	57	-0.584735	-1.80935	0.000365056	0.00692553	0.00506016	1688	tags=30%, list=15%, signal=26%	Vav1/H2-T3/Pnp/Ripk3/B2m/Lgals9/Bad/Tap1/Stx7/H2-T23/H2-Q7/Tyrobp/H2-Q4/Hsp90ab1/H2-K1/H2-D1/Hspa8
GO:0006665	GO:0006665	sphingolipid metabolic process	88	0.472043	1.75637	0.000368758	0.00696229	0.00508702	1866	tags=35%, list=16%, signal=30%	Psap/Elovl6/Serinc3/Smpd3/Plpp2/Hacd3/Sgpp2/Serinc2/Cers6/Cln6/Kdsr/Cers4/B4galt6/Ugcg/Elovl7/Cers2/Gm2a/Hexb/B4galt5/St3gal3/Ormdl2/Hacd1/Elovl5/Acer3/Pemt/Gla/Smpdl3a/Cerk/Serinc5/Sgpl1/Abca2
GO:0007519	GO:0007519	skeletal muscle tissue development	97	-0.516687	-1.73786	0.000375471	0.00705528	0.00515497	1941	tags=30%, list=17%, signal=25%	Bcl2/Akirin1/Flot1/Vamp5/Tcf7l2/Dll1/Usp19/Rb1/Cited2/Maff/Naca/Snw1/Fbxo22/Cflar/Klf5/Myl6/Ski/Sap30/Myc/Tsc22d3/Mbnl1/Psma6/Rhoa/Nras/Ddx5/Btg2/Egr1/Atf3/Fos
GO:0032602	GO:0032602	chemokine production	52	-0.606322	-1.84006	0.000377294	0.00705594	0.00515544	915	tags=17%, list=8%, signal=16%	Mbp/Lgals9/Arg2/Klf4/Hmgb1/Gstp1/Egr1/Ccl5/Cd74
GO:0032943	GO:0032943	mononuclear cell proliferation	158	-0.473734	-1.67489	0.000383049	0.00712978	0.00520939	980	tags=16%, list=9%, signal=15%	Atm/Lgals9/Dhps/Trp53/Arg2/Rc3h1/Cebpb/Prkar1a/Tac1/H2-T23/Tcf3/Laptm5/Coro1a/Hprt/Hes1/Tyrobp/Tfrc/Lgals3/Psmb10/Peli1/Hspd1/Impdh2/H2-Aa/H2-Ab1/Ccl5/Cd74
GO:0048145	GO:0048145	regulation of fibroblast proliferation	73	-0.559663	-1.81933	0.000395674	0.00733018	0.00535582	1858	tags=32%, list=16%, signal=27%	Pawr/Fosl2/Pparg/Cdk6/Med31/Creb1/Cdk4/Cdc73/Anxa2/Aqp1/Dab2ip/Ccna2/Dhx9/Trp53/Sod2/Grk2/Ski/Myc/Pmaip1/Nras/Gstp1/Jun/Cd74
GO:0002224	GO:0002224	toll-like receptor signaling pathway	74	-0.542359	-1.76036	0.000398484	0.00734775	0.00536866	2216	tags=36%, list=19%, signal=30%	Unc93b1/Ticam1/Tnf/Flot1/Irak2/Appl1/Ifi35/Irf1/Smpdl3b/Ddx3x/Lyn/App/Otud4/Arf6/Dab2ip/Lgals9/Cd14/Nmi/Ubqln1/Nr1d1/Irf7/Nlrp6/Hmgb1/Peli1/Hspd1/Cyba/Nfkbia
GO:0045723	GO:0045723	positive regulation of fatty acid biosynthetic process	16	-0.801999	-1.9065	0.000400885	0.00735764	0.00537589	49	tags=25%, list=0%, signal=25%	Hnf4a/Apoa4/Apoa1/Cd74
GO:0071248	GO:0071248	cellular response to metal ion	94	-0.52265	-1.74461	0.000412108	0.00752861	0.0055008	1776	tags=28%, list=15%, signal=24%	Pparg/Pkd2/Mylk/Wnk1/Cdkn1b/Ppif/Creb1/Aqp1/B2m/Cpne3/Gsn/Daxx/Prkaa2/Akt1/Mapk3/Sumo1/Mapk1/Tfrc/Fosb/Jund/Id2/Mt1/Junb/Mt2/Jun/Fos
GO:0002227	GO:0002227	innate immune response in mucosa	20	0.727328	2.00276	0.000423761	0.00770581	0.00563028	306	tags=45%, list=3%, signal=44%	Defa30/Defa29/Defa22/Defa17/Defa24/Defa5/Defa26/Defa21/Defa34
GO:0001909	GO:0001909	leukocyte mediated cytotoxicity	69	-0.569139	-1.84128	0.000427842	0.00774433	0.00565842	1688	tags=29%, list=15%, signal=25%	Vav1/H2-T3/Pnp/Ripk3/B2m/Cebpg/Lgals9/Tap1/Gzmb/Stx7/Prdx1/H2-T23/Coro1a/Hprt/H2-Q7/Tyrobp/H2-Q4/H2-K1/H2-D1/Hspa8
GO:0001944	GO:0001944	vasculature development	414	-0.375675	-1.43392	0.000433572	0.00778953	0.00569145	1911	tags=26%, list=17%, signal=22%	Ywhaz/Dicer1/Pik3c2a/Immp2l/Spred1/Creb3l1/Jag1/Pparg/Ncl/Med1/Pkd2/Mylk/Gper1/Tcf7l2/Llgl2/Dll1/Arid2/Hectd1/Notch2/Pik3r2/Sox4/Angpt2/Dctn5/Anxa2/Aqp1/Angptl4/Klf2/Cdx2/Smarca4/Jup/Cited2/Ap2b1/Apob/Nedd4/Snx17/Ccm2/Aimp1/Abl1/Foxo1/Xbp1/Cflar/Sars/Anp32b/Klf5/Dab2ip/Stk11/Mfge8/Ddit3/Map2k1/Mib1/Epn1/Tiparp/Errfi1/Spry2/Ghrl/Rock1/Parva/Akt1/Ankrd17/Rap1a/Zc3h12a/Vav2/Sod2/Ptk7/Ang/Myh9/Rock2/…
GO:0022409	GO:0022409	positive regulation of cell-cell adhesion	145	-0.465994	-1.63369	0.000434287	0.00778953	0.00569145	901	tags=13%, list=8%, signal=12%	Lgals9/Dhps/Bad/Pck1/Rela/Rhoa/H2-T23/Cbfb/Coro1a/Hes1/Tfrc/H2-DMa/Hspd1/Hsph1/Hsp90aa1/H2-Aa/H2-Ab1/Ccl5/Cd74
GO:0097190	GO:0097190	apoptotic signaling pathway	450	-0.386095	-1.48188	0.000437437	0.00781053	0.00570679	2176	tags=27%, list=19%, signal=23%	Cep63/Jak2/Ticam1/Ybx3/Camk2b/Pdcd7/Ppp1r13b/Lmna/Tnf/Src/Fis1/Casp2/Ndufs3/Bcl2/Hdac1/Aldh2/Pawr/Polb/Trim39/Crip1/Creb3l1/Dapk3/Ripk1/Gper1/Tcf7l2/Stk24/Traf2/Rb1/Rnf186/Aatf/Pnp/Ppif/Ppp2r1a/Zmynd11/Ripk3/Park7/Ddx3x/Rrp8/Fxn/Bnip3l/Dedd2/Ggct/Snw1/Smad3/Sfpq/Xbp1/Cflar/Daxx/Dab2ip/Stk11/Plscr1/Ddit3/Prdx2/Map2k1/Bex3/Ralbp1/Ifi27/Atm/Ing2/Ppia/Pik3r1/Ccar2/Eef1e1/Higd1a/Akt1/Triap1/Hip1r/Nono…
GO:0031668	GO:0031668	cellular response to extracellular stimulus	157	-0.474762	-1.67846	0.000457314	0.00812865	0.00593923	1466	tags=24%, list=13%, signal=21%	Angptl4/Rrp8/Itfg2/Ralb/Snw1/Fbxo22/Foxo1/Xbp1/Tfeb/Gabarapl2/Mtmr3/Prkaa2/Higd1a/Nudt1/Rraga/Wdr45/Zc3h12a/Mapk3/Trp53/Pck1/Srf/Vdr/Nuak2/Mapk1/Map1lc3b/Eif2s1/Pim1/Krt20/Hspa5/Tfrc/Nr4a2/Atf4/Ldha/Klf10/Atf3/Jun/Fos
GO:0043524	GO:0043524	negative regulation of neuron apoptotic process	106	-0.507183	-1.72687	0.000461727	0.00817029	0.00596965	1380	tags=23%, list=12%, signal=20%	Birc5/Xiap/Snx6/Prdx2/Optn/Rock1/Nono/Bag1/Sod2/Gclm/Prdx3/Cebpb/Gpi1/Npm1/Rhoa/Coro1a/Nr4a2/Hspd1/Hsph1/Hsp90ab1/Btg2/Sct/Mt1/Jun
GO:0050864	GO:0050864	regulation of B cell activation	90	-0.525964	-1.7484	0.000465652	0.00818822	0.00598275	2393	tags=31%, list=21%, signal=25%	Exosc3/Ahr/Nsd2/Ighm/Inpp5d/Rif1/Ticam1/Ppp2r3c/Bcl2/Pawr/Kmt5b/Pnp/Lyn/Xbp1/Hmces/Atm/Bad/Rc3h1/Zfp36l1/Tcf3/Laptm5/Tyrobp/Zfp36l2/Tfrc/Peli1/Id2/Igkc/Cd74
GO:0001916	GO:0001916	positive regulation of T cell mediated cytotoxicity	22	-0.739573	-1.91154	0.000468905	0.00818822	0.00598275	448	tags=45%, list=4%, signal=44%	H2-T3/Pnp/B2m/Stx7/H2-T23/H2-Q7/H2-Q4/H2-K1/H2-D1/Hspa8
GO:0046651	GO:0046651	lymphocyte proliferation	157	-0.474527	-1.67763	0.000468965	0.00818822	0.00598275	980	tags=17%, list=9%, signal=15%	Atm/Lgals9/Dhps/Trp53/Arg2/Rc3h1/Cebpb/Prkar1a/Tac1/H2-T23/Tcf3/Laptm5/Coro1a/Hprt/Hes1/Tyrobp/Tfrc/Lgals3/Psmb10/Peli1/Hspd1/Impdh2/H2-Aa/H2-Ab1/Ccl5/Cd74
GO:0006614	GO:0006614	SRP-dependent cotranslational protein targeting to membrane	15	0.76488	1.95701	0.000471488	0.00819599	0.00598843	256	tags=33%, list=2%, signal=33%	Sec61a1/Tram1/Sec63/Sec61b/Ssr3
GO:0006520	GO:0006520	cellular amino acid metabolic process	175	-0.461005	-1.64984	0.000476701	0.00825027	0.00602809	2774	tags=41%, list=24%, signal=31%	Ctps2/Upb1/Cln3/Mecp2/Scly/Gatb/Nr1h4/Odc1/Apip/Nars2/Qdpr/Otc/Bcat2/Mpst/Gstz1/Farsa/Ctps/Csad/Acy1/Sephs2/Tst/Hibadh/Ppat/Psat1/Prodh/Abat/Yars2/Thnsl2/Slc39a8/Adi1/Nit2/Aars2/Park7/Enoph1/Hnf4a/Sdsl/Ahcy/Pycr2/Dpep1/Aldh6a1/Sars/Got1/Gls/Iars2/Hars/Aldh5a1/Asl/Got2/Ivd/Gars/Agmat/Qars/Shmt1/Ddc/Azin1/Arg2/Gclm/Gcsh/Phgdh/Kars/Lars2/Oat/Ggt1/Rars/Acat1/Spr/Gcat/Glud1/Pycrl/Atf4/Fh1
GO:0009991	GO:0009991	response to extracellular stimulus	241	-0.42652	-1.57385	0.000489696	0.00840598	0.00614186	1466	tags=22%, list=13%, signal=20%	Angptl4/Rrp8/Suox/Clic5/Ahcy/Itfg2/Ralb/Snw1/Eif4ebp1/Fbxo22/Foxo1/Xbp1/Dpyd/Tfeb/Gabarapl2/Ddit3/Pck2/Acadm/Sirt2/Mtmr3/Prkaa2/Ghrl/Higd1a/Akt1/Nudt1/Rraga/Wdr45/Zc3h12a/Mapk3/Plec/Trp53/Sod2/Adsl/Pck1/Srf/Vdr/Nuak2/Mapk1/Map1lc3b/Eif2s1/Pim1/Krt20/Hspa5/Tfrc/Nr4a2/Atf4/Zfp36/Ldha/Sct/Gip/Klf10/Atf3/Jun/Fos
GO:0005996	GO:0005996	monosaccharide metabolic process	184	-0.448575	-1.60842	0.000489958	0.00840598	0.00614186	2296	tags=36%, list=20%, signal=29%	Fabp5/Galk2/Ganc/Pfkl/Dcxr/G6pdx/Gpt/Tnf/Src/Wdr5/Rpia/Akr1a1/Fbp2/Foxk2/Adpgk/Sirt7/Tcf7l2/Pmm2/Lcmt1/Hnf4a/Maea/Arpp19/Galk1/Kat2a/Foxo1/Wdtc1/Pdk3/Ppp1cb/Stk11/Pck2/Dlat/Acadm/Midn/Pik3r1/Dusp12/Sord/Akt1/Tff3/Rpe/Tkfc/Akr1b3/Trp53/Bad/Gale/Myc/Pck1/Gpd2/Ddb1/Gpi1/Pdha1/Galm/Hmgb1/Pdhb/Aldoa/Dyrk2/Pkm/Tpi1/Gsto1/Pgk1/Aldob/Atf4/Ppp1ca/Gapdh/Ldha/Hk2/Atf3
GO:0032944	GO:0032944	regulation of mononuclear cell proliferation	124	-0.48717	-1.68714	0.000498441	0.00851313	0.00622014	593	tags=17%, list=5%, signal=16%	Atm/Lgals9/Dhps/Arg2/Rc3h1/Cebpb/Prkar1a/Tac1/H2-T23/Tcf3/Laptm5/Coro1a/Hes1/Tyrobp/Tfrc/Lgals3/Peli1/H2-Aa/H2-Ab1/Ccl5/Cd74
GO:0044403	GO:0044403	biological process involved in symbiotic interaction	287	-0.409382	-1.52205	0.000500518	0.00851313	0.00622014	2373	tags=34%, list=21%, signal=28%	Zc3hav1/Ncf1/Fmr1/Trim35/Trim26/Ifitm2/Usp6nl/Mid2/Crebbp/Setdb1/Jak2/Mst1r/Rest/Psmc3/Rab1a/Smarcb1/Tnf/Vps4a/Rsf1/Bcl2/Trim27/Dicer1/Hdac1/Pfn1/Atg16l2/Rab7/Ripk1/Mvb12a/Oasl2/Rab9/Gtf2b/Eea1/Rab5a/Ripk3/Pde12/Kpna2/Rad23a/Anxa2/Ddx3x/Aqp1/Vapa/Snx3/Smarca4/Thoc5/Snw1/Adar/Trim59/Pdcd6ip/Chmp5/Cul4a/Gsn/Ube2i/Plscr1/Igf2r/Tarbp2/Tcp1/Eif3b/Snf8/Ppia/Eif3g/Rraga/Ace2/Zc3h12a/Pglyrp1/Dhx9/Chmp2a/…
GO:0070861	GO:0070861	regulation of protein exit from endoplasmic reticulum	24	0.678402	1.97135	0.000508491	0.0086116	0.0062921	1544	tags=50%, list=13%, signal=43%	Insig1/Tmem30a/Derl2/Edem2/Sar1b/Tm9sf4/Tmem30b/Edem1/Os9/Svip/Sar1a/Bcap31
GO:1903829	GO:1903829	positive regulation of cellular protein localization	207	-0.432828	-1.57041	0.000527192	0.00889017	0.00649563	1710	tags=26%, list=15%, signal=22%	Gper1/Mcrs1/Sqstm1/Pik3r2/Tesk1/Park7/Cd247/Jup/Ssh1/Abca7/Abhd17a/Dkc1/Xbp1/Arf6/Stk11/Tcp1/Hnrnpm/Fcer1g/Prkaa2/Hdac3/Pik3r1/Akt1/Zc3h12a/Gsk3b/Rock2/Itga3/Yap1/Cct5/Pmaip1/Mapk1/Npm1/Ezr/Tsg101/Cfl1/Ipo5/Hnrnpk/Pls1/Tyrobp/Abhd17c/Ran/Tfrc/Lgals3/Gnl3/Cct3/Vil1/Cct2/Cct8/Arpc2/Cct4/Cct7/Trim28/Hsp90ab1/Hsp90aa1
GO:0022407	GO:0022407	regulation of cell-cell adhesion	244	-0.419748	-1.55066	0.000538395	0.00904045	0.00660544	915	tags=18%, list=8%, signal=17%	Lyn/Socs6/Ccl28/Scrib/Cited2/Abl1/Xbp1/Prdx2/Map2k1/Mbp/Pik3r1/Lgals9/Akt1/Dhps/Zc3h12a/Bad/Pck1/Arg2/Rc3h1/Cebpb/Prkar1a/Rela/Klf4/Rhoa/H2-T23/Cbfb/Laptm5/Coro1a/Pcdh8/Hes1/Tfrc/Lgals3/Peli1/H2-DMa/Hspd1/Hsph1/Hsp90aa1/H2-Aa/Gstp1/Apoa1/H2-Ab1/Ccl5/Cd74
GO:0009063	GO:0009063	cellular amino acid catabolic process	40	-0.640697	-1.86789	0.000546392	0.00913586	0.00667514	2579	tags=55%, list=22%, signal=43%	Qdpr/Otc/Gstz1/Csad/Hibadh/Ppat/Prodh/Abat/Sdsl/Ahcy/Aldh6a1/Got1/Gls/Aldh5a1/Got2/Ivd/Shmt1/Arg2/Gcsh/Oat/Gcat/Glud1
GO:0032642	GO:0032642	regulation of chemokine production	50	-0.613633	-1.85478	0.000561676	0.00934385	0.00682712	915	tags=18%, list=8%, signal=17%	Mbp/Lgals9/Arg2/Klf4/Hmgb1/Gstp1/Egr1/Ccl5/Cd74
GO:0070199	GO:0070199	establishment of protein localization to chromosome	20	-0.745641	-1.87512	0.000563567	0.00934385	0.00682712	1306	tags=55%, list=11%, signal=49%	Spidr/Terf1/Dkc1/Tcp1/Cct5/Ruvbl2/Cct3/Cct2/Cct8/Cct4/Cct7
GO:0002221	GO:0002221	pattern recognition receptor signaling pathway	109	-0.492933	-1.68452	0.000566358	0.00935084	0.00683222	2384	tags=39%, list=21%, signal=32%	Nr1h4/Ddx58/Pum2/Cactin/Appl2/Zc3hav1/Unc93b1/Ticam1/Tnf/Lsm14a/Flot1/Irak2/Appl1/Ifi35/Irf1/Smpdl3b/Nop53/Ddx3x/Lyn/Tifa/App/C1qbp/Otud4/Nploc4/Arf6/Dab2ip/Lgals9/Cd14/Ankrd17/Tkfc/Nmi/Ubqln1/Nr1d1/Irf7/Phb/Nlrp6/Rela/Hmgb1/Phb2/Peli1/Hspd1/Cyba/Nfkbia
GO:1903320	GO:1903320	regulation of protein modification by small protein conjugation or removal	200	-0.434196	-1.56799	0.000568756	0.00935129	0.00683255	1766	tags=25%, list=15%, signal=22%	Ubxn1/Ube2n/Senp2/Sirt7/Sqstm1/Mta1/Sox4/Park7/Nop53/Ddx3x/Arrdc3/Xiap/Abl1/Mad2l1/Otud4/Ube2i/Daxx/Ube2l3/Prmt3/N4bp1/Ppia/Huwe1/Hdac3/Spry2/Akt1/Sae1/Zc3h12a/Topors/Nmi/Ubqln1/Ube2s/Uba2/Sumo2/Pef1/Otub1/Rela/Sash1/Npm1/Laptm5/Rassf1/Hspa5/Peli1/Trib1/Gnl3/Vcp/Hsp90ab1/Hsp90aa1/Herpud1/Egr1/Dnaja1
GO:0030098	GO:0030098	lymphocyte differentiation	249	-0.416386	-1.54289	0.000582534	0.00953808	0.00696903	1688	tags=22%, list=15%, signal=19%	Vav1/Dll1/Hectd1/Notch2/Cdk6/Irf1/Pnp/Sox4/Ripk3/Tox/B2m/Itfg2/Abl1/Otud5/Kat2a/Tpd52/Xbp1/Stk11/Irf2bp2/Prdx2/Ctsl/Adrm1/Atm/Cebpg/Fcer1g/Cd8a/Pik3r1/Lgals9/Zc3h12a/Pglyrp1/Trp53/Bad/Yy1/Lfng/Pck1/Rc3h1/Srf/Jmjd6/Zfp36l1/Rhoa/Tcf3/Zbtb7a/Cbfb/Cd3g/Ncaph2/Prelid1/Zfp36l2/H2-DMa/Hsp90aa1/H2-Aa/Id2/Egr1/H2-Ab1/Igkc/Cd74
GO:1901605	GO:1901605	alpha-amino acid metabolic process	117	-0.490068	-1.69265	0.000597481	0.00974239	0.00711831	2963	tags=44%, list=26%, signal=33%	Ctps2/Cln3/Mecp2/Scly/Nr1h4/Odc1/Apip/Qdpr/Otc/Bcat2/Mpst/Gstz1/Ctps/Csad/Sephs2/Tst/Ppat/Psat1/Prodh/Thnsl2/Slc39a8/Adi1/Nit2/Park7/Enoph1/Hnf4a/Sdsl/Ahcy/Pycr2/Dpep1/Got1/Gls/Aldh5a1/Asl/Got2/Agmat/Shmt1/Azin1/Arg2/Gclm/Gcsh/Phgdh/Oat/Ggt1/Acat1/Spr/Gcat/Glud1/Pycrl/Atf4/Fh1
GO:0010608	GO:0010608	posttranscriptional regulation of gene expression	376	-0.387991	-1.47299	0.000636384	0.0103017	0.00752698	1827	tags=27%, list=16%, signal=23%	Marf1/Eif4g1/Dapk3/Pparg/Rps6kb2/Tcof1/Ripk1/Ncl/Ythdc1/Eif4a3/Map2k2/Pum3/Nsun5/Sox4/Spout1/Pde12/Cdk4/Ddx3x/Enc1/Syncrip/Pus7/Rpl10/App/Ngrn/Paip1/Hnrnpu/Adar/Zfp706/Elavl1/Eif4ebp1/Dkc1/C1qbp/Rpl38/Eif4g2/Tarbp2/Map2k1/Ybx1/Ythdf2/Khsrp/Eif3b/Hnrnpm/Nudt21/Clp1/Ythdf1/Nsun4/Rock1/Tyms/Eif3c/Mrps27/Akt1/Eif4e2/Cnot8/Zc3h12a/Tnrc6c/Abcf1/Dhx9/Mapk3/Bag1/Trp53/Ythdf3/Tnrc6b/Ang/Eif3e/Cdc37/Shmt1/…
GO:0042594	GO:0042594	response to starvation	143	-0.466327	-1.63032	0.000637004	0.0103017	0.00752698	1466	tags=24%, list=13%, signal=21%	Angptl4/Rrp8/Itfg2/Ralb/Eif4ebp1/Fbxo22/Foxo1/Xbp1/Tfeb/Gabarapl2/Ddit3/Pck2/Acadm/Mtmr3/Prkaa2/Higd1a/Rraga/Wdr45/Zc3h12a/Mapk3/Trp53/Pck1/Nuak2/Mapk1/Map1lc3b/Eif2s1/Krt20/Hspa5/Atf4/Zfp36/Gip/Klf10/Atf3/Jun
GO:0006006	GO:0006006	glucose metabolic process	146	-0.468635	-1.64036	0.000650601	0.0104787	0.00765626	2168	tags=35%, list=19%, signal=29%	Pfkl/Dcxr/G6pdx/Gpt/Tnf/Src/Wdr5/Fbp2/Foxk2/Adpgk/Sirt7/Tcf7l2/Lcmt1/Hnf4a/Maea/Arpp19/Kat2a/Foxo1/Wdtc1/Pdk3/Ppp1cb/Stk11/Pck2/Dlat/Acadm/Midn/Pik3r1/Dusp12/Akt1/Tff3/Trp53/Bad/Myc/Pck1/Gpd2/Ddb1/Gpi1/Pdha1/Galm/Hmgb1/Pdhb/Dyrk2/Pkm/Tpi1/Pgk1/Atf4/Ppp1ca/Gapdh/Ldha/Hk2/Atf3
GO:0006661	GO:0006661	phosphatidylinositol biosynthetic process	51	0.53927	1.82518	0.000664503	0.0106591	0.00778807	2775	tags=49%, list=24%, signal=37%	Cdipt/Dpm3/Pigq/Cds1/Pgap2/Pign/Pigp/Mboat7/Pigf/Pigt/Pigl/Pigm/Dpm2/Pdgfa/Pigx/Pgap1/Pigo/Pip5k1c/Slc27a1/Pip4k2c/Pigb/Pigk/Pik3ca/Dpm1/Dgke
GO:0031343	GO:0031343	positive regulation of cell killing	39	-0.643882	-1.8628	0.000670595	0.0106714	0.00779707	1688	tags=33%, list=15%, signal=29%	Vav1/H2-T3/Pnp/B2m/Bad/Stx7/H2-T23/H2-Q7/Tyrobp/H2-Q4/H2-K1/H2-D1/Hspa8
GO:0046939	GO:0046939	nucleotide phosphorylation	70	-0.556648	-1.79791	0.000670679	0.0106714	0.00779707	2210	tags=39%, list=19%, signal=31%	Hdac4/Pfkl/Pklr/Guk1/Ppargc1a/Foxk2/Adpgk/Dck/App/Galk1/Prkaa2/Tkfc/Gale/Myc/Gpi1/Cmpk1/Zbtb7a/Ogdh/Aldoa/Pkm/Tpi1/Ddit4/Pgk1/Aldob/Eno1/Gapdh/Hk2
GO:0009566	GO:0009566	fertilization	76	-0.537746	-1.75446	0.000678879	0.0107585	0.00786071	1509	tags=26%, list=13%, signal=23%	Park7/Cast/Smad4/Apob/Mfge8/Snu13/Tarbp2/Tcp1/H3f3a/Fndc3a/Cct5/H3f3b/Aldoa/Hspa1b/Cct3/Cct2/Cct8/Cct4/Cct7/Spink1
GO:0050851	GO:0050851	antigen receptor-mediated signaling pathway	104	-0.51225	-1.73902	0.000681666	0.0107594	0.0078614	2179	tags=31%, list=19%, signal=25%	Eif2b3/Eif2b4/Btnl1/Elf1/Prkd2/Bcl2/Pawr/Cd79a/Ube2n/Lat2/Wnk1/Lyn/Cd247/Abl1/Fyb/Stk11/Plekha1/Stoml2/Kcnn4/Zc3h12a/Blnk/Dgkz/Rc3h1/Rela/Mapk1/Ezr/Laptm5/Nras/Rbck1/Lgals3/H2-Ab1/Igkc
GO:0051347	GO:0051347	positive regulation of transferase activity	390	-0.381181	-1.44707	0.000692027	0.0108794	0.00794909	1749	tags=22%, list=15%, signal=19%	Ube2n/Ripk1/Pkd2/Map2k2/Hmgn1/Traf2/Ccnd3/Cdkn1b/Ksr1/Ripk3/Rac1/Ddx3x/Serinc1/Hnf4a/Arrdc3/Lyn/Ralb/App/Csk/Abl1/Dkc1/Map3k10/Ube2i/Daxx/Dab2ip/Stk11/Prdx2/Map3k11/Ube2l3/Map2k1/Tcp1/Ppia/Ghrl/Dusp12/Higd1a/Akt1/Rap1a/Fgd4/Map2k3/Gadd45b/Rfc4/Mapk3/Topors/Bad/Vav2/Ang/Ube2s/Myc/Rfc3/Dgkz/Phb/Rfc2/Lmo4/Sash1/Lamtor2/Ace/Mapk1/Cdc42/Axin2/Ccnd2/Gadd45a/Npm1/Klf4/Rhoa/Pim1/Areg/Phb2/Tcim/Akap13/Zfp…
GO:0071277	GO:0071277	cellular response to calcium ion	42	-0.64163	-1.89264	0.000697679	0.0109248	0.00798222	51	tags=26%, list=0%, signal=26%	Pkd2/Mylk/Wnk1/Ppif/Cpne3/Prkaa2/Fosb/Jund/Junb/Jun/Fos
GO:2001233	GO:2001233	regulation of apoptotic signaling pathway	283	-0.40129	-1.49173	0.000702304	0.0109537	0.00800337	2277	tags=30%, list=20%, signal=25%	Bag5/Nox1/Bok/Pak2/Cep63/Jak2/Ybx3/Camk2b/Pdcd7/Lmna/Tnf/Src/Fis1/Casp2/Ndufs3/Bcl2/Hdac1/Trim39/Creb3l1/Dapk3/Ripk1/Gper1/Tcf7l2/Traf2/Rb1/Aatf/Ppif/Ppp2r1a/Zmynd11/Ripk3/Park7/Ddx3x/Fxn/Dedd2/Sfpq/Xbp1/Cflar/Daxx/Dab2ip/Plscr1/Ddit3/Prdx2/Map2k1/Ralbp1/Ing2/Ppia/Ccar2/Eef1e1/Higd1a/Akt1/Triap1/Nono/Trp53/Ubqln1/Bad/Sod2/Hdac2/Mcl1/Myc/Gsk3b/Gclm/Bcl2l14/Yap1/Rela/Ghitm/Slc9a3r1/Hnrnpk/Ctnna1/Ht…
GO:0043484	GO:0043484	regulation of RNA splicing	123	-0.488087	-1.68718	0.000714158	0.0110496	0.0080734	2572	tags=43%, list=22%, signal=34%	Prpf19/Acin1/Zfp64/Smn1/Cirbp/Fmr1/Rbm10/Rest/Rnps1/Mbnl3/Puf60/Srsf6/Grsf1/Esrp1/Ncl/Ythdc1/Eif4a3/Polr2a/Clk3/Clk1/Sf3b4/Hnrnpu/Snw1/Rbm7/C1qbp/Sf1/Prdx6/Nsrp1/Srsf10/Hnrnph1/Pik3r1/Ptbp3/Hnrnpll/Dyrk1a/Srsf2/Son/Jmjd6/Rbmxl1/Hnrnph2/Slc38a2/Mbnl1/Npm1/Ptbp1/Zbtb7a/Hnrnpk/Malat1/Dazap1/Rbm3/Ddx5/Tra2b/Srsf7/Hnrnpf/Hspa8
GO:0050670	GO:0050670	regulation of lymphocyte proliferation	123	-0.4881	-1.68723	0.000714158	0.0110496	0.0080734	593	tags=17%, list=5%, signal=16%	Atm/Lgals9/Dhps/Arg2/Rc3h1/Cebpb/Prkar1a/Tac1/H2-T23/Tcf3/Laptm5/Coro1a/Hes1/Tyrobp/Tfrc/Lgals3/Peli1/H2-Aa/H2-Ab1/Ccl5/Cd74
GO:0033865	GO:0033865	nucleoside bisphosphate metabolic process	81	-0.530489	-1.75122	0.00072245	0.0110496	0.0080734	1701	tags=35%, list=15%, signal=30%	Acly/Fasn/Dld/Mpc1/Hnf4a/Sult2b1/Pdk3/Pank3/Dlat/Oxsm/Sult1b1/Acss1/Acot1/Suclg1/Scp2/Pdha1/Ces1d/Acot7/Cs/Hmgcs1/Ogdh/Coasy/Pdhb/Papss2/Suclg2/Acat1/Sucla2/Acaa2
GO:0033875	GO:0033875	ribonucleoside bisphosphate metabolic process	81	-0.530489	-1.75122	0.00072245	0.0110496	0.0080734	1701	tags=35%, list=15%, signal=30%	Acly/Fasn/Dld/Mpc1/Hnf4a/Sult2b1/Pdk3/Pank3/Dlat/Oxsm/Sult1b1/Acss1/Acot1/Suclg1/Scp2/Pdha1/Ces1d/Acot7/Cs/Hmgcs1/Ogdh/Coasy/Pdhb/Papss2/Suclg2/Acat1/Sucla2/Acaa2
GO:0034032	GO:0034032	purine nucleoside bisphosphate metabolic process	81	-0.530489	-1.75122	0.00072245	0.0110496	0.0080734	1701	tags=35%, list=15%, signal=30%	Acly/Fasn/Dld/Mpc1/Hnf4a/Sult2b1/Pdk3/Pank3/Dlat/Oxsm/Sult1b1/Acss1/Acot1/Suclg1/Scp2/Pdha1/Ces1d/Acot7/Cs/Hmgcs1/Ogdh/Coasy/Pdhb/Papss2/Suclg2/Acat1/Sucla2/Acaa2
GO:0043620	GO:0043620	regulation of DNA-templated transcription in response to stress	47	-0.602515	-1.80618	0.000727516	0.0110841	0.00809862	1828	tags=36%, list=16%, signal=31%	Ino80/Creb3l1/Hif1an/Klf2/Cited2/Ddit3/Sirt2/Trp53/Cebpb/Rela/Ppp1r15a/Tcim/Dnajb1/Atf4/Egr1/Atf3/Jun
GO:0046031	GO:0046031	ADP metabolic process	66	-0.564654	-1.80186	0.000742116	0.011263	0.00822937	936	tags=27%, list=8%, signal=25%	Prkaa2/Tkfc/Bad/Gale/Myc/Gpi1/Ak2/Zbtb7a/Ogdh/Aldoa/Pkm/Tpi1/Ddit4/Pgk1/Aldob/Eno1/Gapdh/Hk2
GO:0032886	GO:0032886	regulation of microtubule-based process	172	-0.452897	-1.6148	0.000757261	0.0114323	0.00835306	1365	tags=26%, list=12%, signal=23%	Cltc/Cep70/Eml2/Mapre1/Cep295/Cdkn1b/Rac1/Clip1/Hnrnpu/Dync1li1/Chmp1a/Pdcd6ip/Chmp5/Pde4dip/Abl1/Kat2a/Camsap3/Stk11/Prkaa2/Rock1/Cdk2ap2/Capzb/Dst/Chmp2a/Dyrk1a/Azin1/Gsk3b/Rock2/Macf1/Tac1/Npm1/Rhoa/Atxn7/Rbm14/Rassf1/Stmn1/Slain2/Hspa1b/Gda/Sgk1/Igbp1/Hspa1a/Hsph1/Fkbp4
GO:0032946	GO:0032946	positive regulation of mononuclear cell proliferation	72	-0.536594	-1.73976	0.000760755	0.0114323	0.00835306	467	tags=12%, list=4%, signal=12%	Tac1/H2-T23/Tcf3/Coro1a/Hes1/Tfrc/Peli1/Ccl5/Cd74
GO:0070200	GO:0070200	establishment of protein localization to telomere	15	-0.785699	-1.83759	0.000764206	0.0114323	0.00835306	1306	tags=60%, list=11%, signal=53%	Terf1/Dkc1/Tcp1/Cct5/Cct3/Cct2/Cct8/Cct4/Cct7
GO:1903827	GO:1903827	regulation of cellular protein localization	427	-0.378326	-1.44578	0.000764859	0.0114323	0.00835306	2053	tags=28%, list=18%, signal=24%	Tnf/Kif5b/Hcls1/Src/Gripap1/Vps4a/Fis1/Gbf1/Ppp2r5a/Ank3/Cdt1/Cltc/Chchd4/Prkcz/Vti1b/Appl1/Lztfl1/Zfand1/Gper1/Mcrs1/Sirt7/Spidr/Tcf7l2/Sqstm1/Rnf168/Pik3r2/Tesk1/Rb1/Park7/Snx3/Bnip3l/Hnf4a/Cd247/Scrib/Jup/Yod1/Ralb/App/Ssh1/Ufm1/Abca7/Nedd4/Terf1/Csk/Fermt1/Abhd17a/Wipf1/Dkc1/Xbp1/Gsn/Arf6/Lypla1/Ube2j1/Stk11/Lats1/Map2k1/Tcp1/Sirt2/Riok2/Ifi27/Hnrnpm/Prkaca/Fcer1g/Prkaa2/Hdac3/Csnk2a1/Pik3r1/…
GO:0006022	GO:0006022	aminoglycan metabolic process	53	0.518326	1.75317	0.000769669	0.0114608	0.00837387	1941	tags=34%, list=17%, signal=28%	Smpd3/Ext2/Cd44/Hyal2/B3gat3/Cln6/Pxylp1/Gns/Ext1/Glce/Hexb/B4galt5/Ndst1/B3gnt3/Slc10a7/Il15/Ndst2/Ugdh
GO:0032722	GO:0032722	positive regulation of chemokine production	35	-0.644188	-1.81179	0.000778561	0.0115259	0.00842141	915	tags=17%, list=8%, signal=16%	Mbp/Lgals9/Hmgb1/Egr1/Ccl5/Cd74
GO:0051099	GO:0051099	positive regulation of binding	143	-0.463158	-1.61924	0.00077988	0.0115259	0.00842141	2173	tags=33%, list=19%, signal=27%	Jak2/Eif2b4/Ticam1/Hipk3/Usp33/Cdt1/Flot1/Eif4g1/Pparg/Mapre1/Tcf7l2/Rb1/Gtf2b/Park7/Anxa2/Ctbp2/Smarca4/B2m/Ralb/App/Abl1/Sirt2/Lgals9/Eif3c/Hip1r/Dhx9/Ski/Eif3e/Hipk1/Myc/Lfng/Gsk3b/Edf1/Ace/Map1lc3b/Klf4/Eif2s1/Eif3d/Aktip/Hes1/Stmn1/Ran/Ppp2ca/Calm1/Eno1/Trim28/Hsp90ab1
GO:0009135	GO:0009135	purine nucleoside diphosphate metabolic process	70	-0.552532	-1.78462	0.000787881	0.0115363	0.00842901	936	tags=26%, list=8%, signal=24%	Prkaa2/Tkfc/Bad/Gale/Myc/Gpi1/Ak2/Zbtb7a/Ogdh/Aldoa/Pkm/Tpi1/Ddit4/Pgk1/Aldob/Eno1/Gapdh/Hk2
GO:0009179	GO:0009179	purine ribonucleoside diphosphate metabolic process	70	-0.552532	-1.78462	0.000787881	0.0115363	0.00842901	936	tags=26%, list=8%, signal=24%	Prkaa2/Tkfc/Bad/Gale/Myc/Gpi1/Ak2/Zbtb7a/Ogdh/Aldoa/Pkm/Tpi1/Ddit4/Pgk1/Aldob/Eno1/Gapdh/Hk2
GO:0035914	GO:0035914	skeletal muscle cell differentiation	36	-0.642981	-1.82032	0.000789354	0.0115363	0.00842901	1404	tags=33%, list=12%, signal=29%	Rb1/Cited2/Maff/Snw1/Klf5/Sap30/Myc/Ddx5/Btg2/Egr1/Atf3/Fos
GO:0009247	GO:0009247	glycolipid biosynthetic process	42	0.568089	1.85517	0.000809094	0.0117811	0.00860792	3072	tags=60%, list=27%, signal=44%	Dpm3/Pigq/Pgap2/Pign/St3gal4/B4galt6/Pigp/Ugcg/B4galt5/St3gal3/Pigf/Pigt/Pigl/Pigm/Dpm2/Pigx/Pgap1/Pigo/Pigb/Pigk/Gal3st1/Dpm1/Gpaa1/B4galt3/B4galnt1
GO:0019935	GO:0019935	cyclic-nucleotide-mediated signaling	45	-0.614089	-1.83779	0.000832825	0.0120821	0.00882782	542	tags=18%, list=5%, signal=17%	Prkar1a/Slc9a3r1/Pebp1/Gapdh/Chga/Guca2b/Sct/Gip
GO:0044703	GO:0044703	multi-organism reproductive process	462	-0.368324	-1.4174	0.000840318	0.0121461	0.00887461	1509	tags=19%, list=13%, signal=17%	Park7/Ddx3x/Fancl/Cast/Tbpl1/Acox1/Cited2/Smad4/Rnf2/Slc26a6/App/Apob/Sbf1/Styx/Pafah1b2/Ube2b/Rnf114/Akap9/Snrpa1/C1qbp/Ube2j1/Slc26a3/Stk11/Mfge8/Tspan8/Snu13/Plekha1/Ctsl/Adrm1/Tarbp2/Tcp1/Sirt2/Ythdf2/Klf9/Atm/Tle3/Ing2/Prkaca/Epn1/Ghrl/Lgals9/Akt1/Prmt7/Mapk3/H3f3a/Hdac2/Fndc3a/Yy1/Spin1/Eif4h/Pafah1b3/Herc4/Prdx3/Nsun2/Cct5/Vdr/Ace/Rxrb/Mapk1/Gpx4/Rad23b/Edn2/H3f3b/Arid1a/H2-Q7/Ggt1/Aldoa/A…
GO:0043433	GO:0043433	negative regulation of DNA-binding transcription factor activity	121	-0.483573	-1.67188	0.000843946	0.0121541	0.0088804	1947	tags=29%, list=17%, signal=24%	Ptch1/Commd7/Wwp2/Irak2/Rlim/Pkd2/Tcf7l2/Hnf4a/Rnf2/Map3k10/Dab2ip/Ddit3/Prdx2/Cebpg/Hdac3/Commd6/Cat/Zc3h12a/Nfkbib/Hdac2/Sumo1/Sri/Klf4/Hes1/Pim1/Hes6/Phb2/Rbck1/Peli1/Trib1/Anxa4/Id1/Id3/Id2/Nfkbia
GO:1902895	GO:1902895	positive regulation of pri-miRNA transcription by RNA polymerase II	31	-0.677584	-1.85385	0.000849175	0.0121849	0.00890293	1442	tags=39%, list=13%, signal=34%	Smarca4/Smad4/Smad3/Klf5/Trp53/Srf/Rela/Klf4/Gnl3/Egr1/Jun/Fos
GO:0006096	GO:0006096	glycolytic process	61	-0.573839	-1.7913	0.00086327	0.0122977	0.00898535	936	tags=39%, list=8%, signal=36%	Hdac4/Pfkl/Pklr/Ppargc1a/Foxk2/Adpgk/App/Galk1/Prkaa2/Tkfc/Gale/Myc/Gpi1/Zbtb7a/Ogdh/Aldoa/Pkm/Tpi1/Ddit4/Pgk1/Aldob/Eno1/Gapdh/Hk2
GO:0006757	GO:0006757	ATP generation from ADP	61	-0.573839	-1.7913	0.00086327	0.0122977	0.00898535	936	tags=39%, list=8%, signal=36%	Hdac4/Pfkl/Pklr/Ppargc1a/Foxk2/Adpgk/App/Galk1/Prkaa2/Tkfc/Gale/Myc/Gpi1/Zbtb7a/Ogdh/Aldoa/Pkm/Tpi1/Ddit4/Pgk1/Aldob/Eno1/Gapdh/Hk2
GO:0030036	GO:0030036	actin cytoskeleton organization	463	-0.364533	-1.4039	0.000877682	0.012458	0.0091025	2053	tags=22%, list=18%, signal=19%	Tnf/Ssh3/Tmod3/Plekhg2/Hcls1/Src/Tln1/Atxn3/Bcl2/Rala/Trim27/Myo5c/Pawr/Pfn1/Grb2/Dapk3/Mkln1/Arpc5/Sdcbp/Marcks/Llgl2/Notch2/Pik3r2/Tesk1/Flii/Rac1/Aqp1/Actn1/Dnajb6/Smad4/Coro1b/Pfdn1/Ssh1/Cdc42ep4/Smad3/Pdcd6ip/Wipf1/Abl1/Auts2/Mtss1/Cflar/Gsn/Arf6/Ctsl/Lats1/Rnd3/Arpc1b/Ghrl/Pik3r1/Rock1/Nckap1/Cdc42ep1/Espn/Parva/Hip1r/Capzb/Wdr1/Hdac2/Ptk7/Arpc5l/Myh9/Rock2/Myo7b/Mapkap1/Prkar1a/Srf/Pdcl3/R…
GO:0009896	GO:0009896	positive regulation of catabolic process	348	-0.39014	-1.47367	0.000893803	0.0126414	0.00923647	1510	tags=22%, list=13%, signal=19%	Rad23a/Nop53/Arih1/Bnip3l/Daglb/Ralb/Supv3l1/App/Sh3d19/Hace1/Nedd4/Pafah1b2/Rnf14/Fbxo22/Foxo1/Xbp1/Cul4a/Tfeb/Dab2ip/Stk11/Ddit3/Optn/Map2k1/Sirt2/Ythdf2/Khsrp/Csnk1a1/Snf8/Atm/Tiparp/Huwe1/Ythdf1/Prkaa2/Csnk2a1/Rock1/Akt1/Cnot8/Zc3h12a/Tnrc6c/Mapk3/Tmem59/Ubqln1/Ythdf3/Tnrc6b/Egln2/Myc/Gsk3b/Rock2/Sumo1/Rc3h1/Sumo2/Ddb1/Zfp36l1/Vps35/Ezr/Pnpla2/Tob1/Laptm5/Hmgb1/Vdac1/Phb2/Pabpc1/Hspa1b/Zfp36l…
GO:0050684	GO:0050684	regulation of mRNA processing	116	-0.487995	-1.68385	0.000898468	0.012662	0.00925151	2572	tags=45%, list=22%, signal=35%	Fam172a/Iws1/Rbmx/Prpf19/Acin1/Cdk9/Zfp64/Cirbp/Fmr1/Rbm10/Safb/Rest/Rnps1/Mbnl3/Puf60/Srsf6/Ncl/Ythdc1/Eif4a3/Cdc73/Cpsf6/Sf3b4/Hnrnpu/Snw1/Rbm7/C1qbp/Sf1/Prdx6/Nsrp1/Srsf10/Nudt21/Ptbp3/Dhx9/Dyrk1a/Srsf2/Son/Jmjd6/Zfp36l1/Rbmxl1/Mbnl1/Npm1/Ptbp1/Zbtb7a/Ptcd2/Hnrnpk/Malat1/Dazap1/Rbm3/Ddx5/Tra2b/Srsf7/Hspa8
GO:1905710	GO:1905710	positive regulation of membrane permeability	37	-0.637048	-1.81814	0.000903792	0.0126917	0.00927322	785	tags=27%, list=7%, signal=25%	Hip1r/Trp53/Gsk3b/Atf2/Bloc1s2/Pmaip1/Laptm5/Acaa2/Slc25a5/Hspa8
GO:0001914	GO:0001914	regulation of T cell mediated cytotoxicity	27	-0.68974	-1.86128	0.0009242	0.0129194	0.00943963	1578	tags=41%, list=14%, signal=35%	H2-T3/Pnp/Ripk3/B2m/Stx7/H2-T23/H2-Q7/H2-Q4/H2-K1/H2-D1/Hspa8
GO:0001836	GO:0001836	release of cytochrome c from mitochondria	49	-0.594233	-1.79206	0.000926559	0.0129194	0.00943963	2370	tags=41%, list=21%, signal=33%	Fam162a/Bok/Lmna/Fis1/Bcl2/Gper1/Ppif/Fxn/Ggct/Higd1a/Akt1/Triap1/Trp53/Bad/Sod2/Ghitm/Pmaip1/Prelid1/Sfn/Jun
GO:0001649	GO:0001649	osteoblast differentiation	116	-0.486299	-1.678	0.000947363	0.013163	0.0096176	2210	tags=33%, list=19%, signal=27%	Hdac4/Rest/Fzd1/Lmna/Tnf/Ptch1/Creb3l1/Jag1/Pparg/Sirt7/Cdk6/Sema4d/Smad4/Adar/Smad3/Prkaca/Asf1a/Fhl2/Akt1/H3f3a/Ski/Gsk3b/Cebpb/Yap1/Axin2/H3f3b/Cbfb/Tob1/Areg/Cebpd/Erh/Ddx5/Atf4/Id1/Id3/Jund/Id2/Junb
GO:0031347	GO:0031347	regulation of defense response	318	-0.397178	-1.49145	0.000951899	0.0131796	0.00962974	1783	tags=22%, list=15%, signal=19%	Sharpin/Pparg/Appl1/Ripk1/Med1/Gper1/Vav1/Rb1/Ifi35/Irf1/Smpdl3b/Park7/Fem1a/Lyn/Daglb/App/Adar/Smad3/Sfpq/C1qbp/Nploc4/Plscr1/Psmb4/Optn/Tarbp2/Sirt2/Ythdf2/Atm/Fcer1g/Ghrl/Lgals9/Zc3h12a/Pglyrp1/Dhx9/Nono/Mapk3/Tkfc/Nmi/Ythdf3/Cdc37/Tap1/Nr1d1/Irf7/Ctss/Arg2/Nlrp6/Cebpb/Kars/Rela/Vps35/Tac1/Ace/Gpx4/H2-T23/Hmgb1/Ggt1/Casp1/Rbm14/Tyrobp/Psma1/Hspd1/Zfp36/Cyba/Hsp90aa1/Gstp1/Nfkbia/Apoa1/Ccl5/Cd74
GO:0009260	GO:0009260	ribonucleotide biosynthetic process	106	-0.493735	-1.68108	0.000965384	0.0133196	0.009732	1587	tags=36%, list=14%, signal=31%	Pklr/Guk1/Ppargc1a/Prps2/Acly/Dld/Mpc1/Pnp/Atp5k/Prps1/Pdk3/Pank3/Dguok/Map2k1/Dlat/Stoml2/Umps/Acss1/Myc/Atp5h/Adsl/Atp5d/Pdha1/Cmpk1/Ak2/Acot7/Hprt/Coasy/Pdhb/Aldoa/Papss2/Acat1/Pkm/Vcp/Atp5c1/Atp5a1/Impdh2/Atp5b
GO:0001516	GO:0001516	prostaglandin biosynthetic process	16	-0.783531	-1.8626	0.000977823	0.0133975	0.00978895	835	tags=31%, list=7%, signal=29%	Daglb/Ptges2/Edn2/Edn1/Cd74
GO:0046457	GO:0046457	prostanoid biosynthetic process	16	-0.783531	-1.8626	0.000977823	0.0133975	0.00978895	835	tags=31%, list=7%, signal=29%	Daglb/Ptges2/Edn2/Edn1/Cd74
GO:0032212	GO:0032212	positive regulation of telomere maintenance via telomerase	27	-0.686773	-1.85327	0.000998135	0.0136104	0.00994451	1231	tags=41%, list=11%, signal=36%	Dkc1/Tcp1/Atm/Mapk3/Cct5/Mapk1/Cct3/Cct2/Cct8/Cct4/Cct7
GO:0032200	GO:0032200	telomere organization	115	-0.487558	-1.67905	0.00100026	0.0136104	0.00994451	1336	tags=21%, list=12%, signal=19%	Hnrnpu/Terf1/Dkc1/Terf2ip/Tcp1/Atm/Mapk3/H3f3a/Myc/Cct5/Mapk1/H3f3b/Rpa2/Nsmce2/Gnl3/Cct3/Pcna/Cct2/Cct8/Hspa1a/Cct4/Cct7/Hsp90ab1/Hsp90aa1
GO:0009152	GO:0009152	purine ribonucleotide biosynthetic process	97	-0.499623	-1.68047	0.00100412	0.013616	0.00994855	2018	tags=37%, list=18%, signal=31%	Pklr/Guk1/Ppargc1a/Prps2/Acly/Dld/Mpc1/Pnp/Atp5k/Prps1/Pdk3/Pank3/Dguok/Map2k1/Dlat/Stoml2/Acss1/Myc/Atp5h/Adsl/Atp5d/Pdha1/Ak2/Acot7/Hprt/Coasy/Pdhb/Aldoa/Papss2/Acat1/Pkm/Vcp/Atp5c1/Atp5a1/Impdh2/Atp5b
GO:0043549	GO:0043549	regulation of kinase activity	500	-0.362766	-1.39995	0.00100918	0.0136238	0.00995425	2067	tags=22%, list=18%, signal=19%	Dnaja3/Tnf/Sh2b3/Prkag1/Ppp2r3c/Src/Ccnh/Ppp2r5a/Pik3ip1/Trim27/Spred1/Prkcz/Mmd/Ccng2/Ripk1/Pkd2/Wnk1/Cbl/Map2k2/Traf2/Pik3r2/Ccnd3/Rap2c/Tesk1/Rb1/Cdkn1b/Ksr1/Ripk3/Rac1/Park7/Ddx3x/Fem1a/Hnf4a/Lyn/Ankrd54/Ralb/App/Hnrnpu/Adar/Csk/Cblc/Abl1/Map3k10/Daxx/Dab2ip/Stk11/Prdx2/Lats1/Map3k11/Ccna2/Map2k1/Errfi1/Ppia/Midn/Spry2/Ghrl/Pik3r1/Dusp12/Higd1a/Akt1/Rap1a/Fgd4/Map2k3/Gadd45b/Bad/Vav2/Ang/Cdc3…
GO:0060191	GO:0060191	regulation of lipase activity	44	-0.620036	-1.84197	0.0010116	0.0136238	0.00995425	702	tags=23%, list=6%, signal=21%	Ang/Phb/Gna13/Rhoa/Rhoc/Phb2/Apoc3/Apoa4/Apoa1/Ccl5
GO:0002705	GO:0002705	positive regulation of leukocyte mediated immunity	76	-0.527585	-1.72131	0.00101508	0.0136241	0.00995452	2941	tags=43%, list=26%, signal=33%	Msh2/Klrd1/Zbtb1/Ddx21/Ddx58/H2-Q6/H2-Q1/Exosc3/Nsd2/H2-Q2/Rif1/Ticam1/Tnf/Ddx1/Prkcz/Vav1/Kmt5b/Traf2/H2-T3/Pnp/B2m/Hmces/Fcer1g/Stx7/H2-T23/H2-Q7/Tyrobp/Tfrc/H2-Q4/Hspd1/H2-K1/H2-D1/Hspa8
GO:0031331	GO:0031331	positive regulation of cellular catabolic process	298	-0.403895	-1.51012	0.00102403	0.0136977	0.0100083	1510	tags=22%, list=13%, signal=19%	Rad23a/Nop53/Arih1/Bnip3l/Daglb/Ralb/Supv3l1/App/Sh3d19/Pafah1b2/Rnf14/Fbxo22/Foxo1/Xbp1/Tfeb/Dab2ip/Stk11/Ddit3/Optn/Map2k1/Sirt2/Ythdf2/Khsrp/Csnk1a1/Atm/Ythdf1/Prkaa2/Rock1/Akt1/Cnot8/Zc3h12a/Tnrc6c/Mapk3/Tmem59/Ubqln1/Ythdf3/Tnrc6b/Myc/Gsk3b/Rock2/Sumo1/Rc3h1/Sumo2/Zfp36l1/Vps35/Ezr/Pnpla2/Tob1/Laptm5/Hmgb1/Vdac1/Phb2/Pabpc1/Hspa1b/Zfp36l2/Trib1/Vcp/Plk3/Hspa1a/Zfp36/Btg2/Hsp90aa1/Apoa4/Herpu…
GO:0014706	GO:0014706	striated muscle tissue development	230	-0.42476	-1.55812	0.00103278	0.0137681	0.0100597	1897	tags=28%, list=16%, signal=24%	Bcl2/Akirin1/Dicer1/Flot1/Vamp5/Ripk1/Med1/Tcf7l2/Dll1/Arid2/Usp19/Rb1/Creb1/Cited2/Smad4/Maff/Hnrnpu/Naca/Snw1/Smad3/Fbxo22/Kat2a/Cflar/Klf5/Myl6/Acadm/Sirt2/Hdac3/Ndufv2/Fhl2/Luc7l/Ifrd1/Hdac2/Ski/Sap30/Yy1/Myc/Gsk3b/Tsc22d3/Gata5/Prkar1a/Ddx39b/Srf/Yap1/Tbx3/Rxrb/Mapk1/Cdc42/Mbnl1/Psma6/Rhoa/Arid1a/Ptcd2/Nras/Pim1/Cacybp/Sema3c/Akap13/Edn1/Ddx5/Btg2/Id2/Egr1/Atf3/Fos
GO:0031647	GO:0031647	regulation of protein stability	245	-0.40995	-1.51468	0.00103861	0.0137766	0.0100659	1283	tags=19%, list=11%, signal=17%	Ube2b/Smad3/Otud5/Kat2a/Xbp1/Gsn/Tcp1/Tbrg1/Tspan1/Hdac3/Pik3r1/Ccar2/Nckap1/Hip1r/Bag1/Wiz/Trp53/Cdc37/Nr1d1/Phb/Sumo1/Pdcl3/Cct5/Vps35/Sugt1/Npm1/Cdkn2aip/Tcf3/Pim1/Rassf1/Phb2/Tyrobp/Cct3/Hspd1/Cct2/Cct8/Pdcd10/Id1/Cct4/Cct7/Hsp90ab1/Gapdh/Hsp90aa1/Apoa1/Hspa8/Cd74
GO:0030224	GO:0030224	monocyte differentiation	16	-0.781625	-1.85807	0.0010404	0.0137766	0.0100659	1776	tags=56%, list=15%, signal=48%	Pparg/Med1/Fasn/Cdk6/Thoc5/Myc/Zfp36l1/Jun/Cd74
GO:0030239	GO:0030239	myofibril assembly	32	-0.65601	-1.81759	0.00104548	0.0137975	0.0100812	1517	tags=41%, list=13%, signal=35%	Flii/Smad4/Cflar/Wdr1/Hdac2/Prkar1a/Srf/Csrp2/Akap13/Edn1/Actg1/Krt19/Krt8
GO:0051403	GO:0051403	stress-activated MAPK cascade	165	-0.446435	-1.58446	0.00106456	0.0140025	0.010231	1224	tags=21%, list=11%, signal=19%	Map3k10/Foxo1/Cdc42se1/Dab2ip/Map3k11/Map2k1/Ppia/Hdac3/Akt1/Fgd4/Map2k3/Zc3h12a/Gadd45b/Mapk3/Per1/Mecom/Zfp36l1/Sash1/Mapk1/Cdc42/Gadd45a/Prdx1/Ezr/Cops5/Zfp622/Trib1/Igbp1/Mapk13/Pdcd10/Dusp1/Hsph1/Zfp36/Gstp1/Dnaja1
GO:0072657	GO:0072657	protein localization to membrane	404	0.298066	1.32342	0.00109598	0.0143679	0.010498	1205	tags=18%, list=10%, signal=17%	Ndufa13/Sec61a1/Tram1/Cdh1/Tmed2/Gas6/Itgb1/Ephb2/Tm9sf3/Bsg/Acsl3/Clstn1/Nectin3/Sec63/Tnfrsf1a/Pgap2/Sec61b/Ssr3/Dag1/Zdhhc7/Zdhhc3/Zdhhc6/Rab10/Atp1b3/Maip1/Camk2d/Sorbs2/Tm9sf4/Timm9/P2ry1/Zdhhc20/Emc6/Zdhhc5/Erbb2/Timm22/Sys1/Emc10/Slc1a1/Pgrmc1/Tmbim1/Aqp11/Ikbkb/Emc3/Sec61g/Zfyve27/S100a10/Bbip1/Golga4/Pkdcc/Egfr/Pigr/Tspan15/Rhoq/Zdhhc2/Ppfia1/Rangrf/Adam10/Pex16/Zdhhc9/Arl6ip1/Adcy6/Tspa…
GO:0009132	GO:0009132	nucleoside diphosphate metabolic process	83	-0.524246	-1.72898	0.00110093	0.0143851	0.0105105	936	tags=23%, list=8%, signal=21%	Prkaa2/Tkfc/Bad/Gale/Myc/Gpi1/Cmpk1/Ak2/Zbtb7a/Ogdh/Aldoa/Pkm/Tpi1/Ddit4/Pgk1/Aldob/Eno1/Gapdh/Hk2
GO:0032272	GO:0032272	negative regulation of protein polymerization	54	-0.566841	-1.73647	0.00110741	0.0144219	0.0105374	2153	tags=37%, list=19%, signal=30%	Evl/Ssh3/Tmod3/Eml2/Pfn1/Mapre1/Flii/Ssh1/Gsn/Hip1r/Capzb/Dyrk1a/Cfl1/Stmn1/Capza2/Tmsb10/Sgk1/Vil1/Arpc2/Fkbp4
GO:0002831	GO:0002831	regulation of response to biotic stimulus	188	-0.433627	-1.55829	0.00111456	0.014467	0.0105703	1776	tags=22%, list=15%, signal=19%	Pparg/Appl1/Med1/Vav1/Ifi35/Irf1/Smpdl3b/Nop53/Adar/Sfpq/C1qbp/Nploc4/Plscr1/Prdx2/Optn/Tarbp2/Sirt2/Ythdf2/Lgals9/Ankrd17/Zc3h12a/Dhx9/Nono/Mapk3/Tkfc/Nmi/Ythdf3/Cdc37/Tap1/Irf7/Arg2/Sash1/H2-T23/Hmgb1/Rbm14/Tyrobp/Trib1/Hspd1/Cyba/Hsp90aa1/Ccl5/Cd74
GO:0006164	GO:0006164	purine nucleotide biosynthetic process	108	-0.483631	-1.65209	0.0011182	0.014467	0.0105703	2018	tags=35%, list=18%, signal=29%	Pklr/Guk1/Ppargc1a/Prps2/Ppat/Oasl2/Acly/Dld/Mpc1/Pnp/Atp5k/Prps1/Pdk3/Pank3/Dguok/Map2k1/Dlat/Stoml2/Acss1/Myc/Atp5h/Adsl/Atp5d/Pdha1/Ak2/Acot7/Hprt/Coasy/Pdhb/Aldoa/Papss2/Acat1/Pkm/Vcp/Atp5c1/Atp5a1/Impdh2/Atp5b
GO:0045061	GO:0045061	thymic T cell selection	17	-0.750928	-1.81871	0.00112658	0.0145277	0.0106147	528	tags=35%, list=5%, signal=34%	Tox/Stk11/Srf/Cd3g/H2-DMa/Cd74
GO:0098742	GO:0098742	cell-cell adhesion via plasma-membrane adhesion molecules	79	0.476995	1.73234	0.00113245	0.0145559	0.0106353	1581	tags=37%, list=14%, signal=32%	Cdh1/Cd164/Cdh17/Bsg/Clstn1/Nectin3/Cldn2/Ceacam1/Alcam/Plxnb2/Dsc2/Cdhr2/Cd24a/Igsf9/Epcam/Cx3cl1/Ptprf/Nptn/Esam/Dsg2/L1cam/Tgfbr2/Map2k5/Lrfn3/Jaml/Nectin2/Lrfn4/Celsr2/Cdhr5
GO:0045933	GO:0045933	positive regulation of muscle contraction	21	-0.70467	-1.8063	0.00116862	0.014972	0.0109394	1858	tags=52%, list=16%, signal=44%	Pawr/Abat/Gper1/Map2k1/Ghrl/Ace2/Srf/Rhoa/Edn2/Edn1/Chga
GO:0031113	GO:0031113	regulation of microtubule polymerization	39	-0.629277	-1.82054	0.00120366	0.0153711	0.0112309	1854	tags=38%, list=16%, signal=32%	Eml2/Mapre1/Cdkn1b/Rac1/Clip1/Pde4dip/Abl1/Camsap3/Capzb/Dyrk1a/Stmn1/Slain2/Gda/Sgk1/Fkbp4
GO:0008037	GO:0008037	cell recognition	59	-0.563425	-1.75456	0.00121576	0.0154589	0.0112951	496	tags=19%, list=4%, signal=18%	Jmjd6/Cct5/Aldoa/Hspa1b/Lgals3/Cct3/Cct2/Cct8/Cct4/Cct7/Igkc
GO:0051704	GO:0051704	multi-organism process	486	-0.367251	-1.41661	0.00121838	0.0154589	0.0112951	1558	tags=20%, list=14%, signal=18%	Ppp2r1a/Kpna2/Park7/Anxa2/Ddx3x/Fancl/Cast/Tbpl1/Acox1/Cited2/Smad4/Rnf2/Slc26a6/App/Apob/Sbf1/Styx/Pafah1b2/Ube2b/Rnf114/Akap9/Snrpa1/C1qbp/Ube2j1/Slc26a3/Stk11/Mfge8/Tspan8/Prdx2/Snu13/Plekha1/Ctsl/Adrm1/Tarbp2/Tcp1/Sirt2/Ythdf2/Klf9/Atm/Tle3/Ing2/Prkaca/Epn1/Ghrl/Lgals9/Akt1/Prmt7/Mapk3/H3f3a/Hdac2/Fndc3a/Yy1/Spin1/Eif4h/Pafah1b3/Herc4/Prdx3/Nsun2/Cct5/Vdr/Sash1/Ace/Rxrb/Mapk1/Gpx4/Rad23b/Edn2…
GO:0043392	GO:0043392	negative regulation of DNA binding	33	-0.654842	-1.81995	0.00122579	0.0155031	0.0113274	712	tags=24%, list=6%, signal=23%	Ddit3/Hdac2/Sumo1/Sri/Id1/Id2/Gzma/Jun
GO:2001020	GO:2001020	regulation of response to DNA damage stimulus	181	-0.437148	-1.56701	0.00125375	0.0158061	0.0115488	1749	tags=24%, list=15%, signal=20%	Ube2n/Senp2/Sirt7/Spidr/Arid2/Kmt5b/Rnf168/Usp1/Pnp/Thoc5/Ppp4c/Abl1/Cul4a/Smyd2/Smchd1/Plscr1/Terf2ip/Atm/Cebpg/Ubqln4/Ccar2/Mms19/Eef1e1/Nsmce4a/Triap1/Dhx9/Trp53/Dyrk1a/Mcl1/Myc/Ddx39b/Otub1/Pmaip1/Axin2/Npm1/Rpa2/Hnrnpk/Hmgb1/Ddx5/Pcna/Fh1/Trim28/Cd74
GO:0043525	GO:0043525	positive regulation of neuron apoptotic process	64	-0.55881	-1.77606	0.00126568	0.0158416	0.0115747	1107	tags=30%, list=10%, signal=27%	Ddit3/Map3k11/Optn/Ralbp1/Atm/Hdac3/Bag1/Trp53/Mcl1/Gsk3b/Aifm1/Atf2/Pmaip1/Cdc42/Rhoa/Tyrobp/Atf4/Egr1/Jun
GO:1904358	GO:1904358	positive regulation of telomere maintenance via telomere lengthening	31	-0.66586	-1.82177	0.00127	0.0158416	0.0115747	1231	tags=35%, list=11%, signal=32%	Dkc1/Tcp1/Atm/Mapk3/Cct5/Mapk1/Cct3/Cct2/Cct8/Cct4/Cct7
GO:0046467	GO:0046467	membrane lipid biosynthetic process	84	0.462491	1.70711	0.00127059	0.0158416	0.0115747	2642	tags=46%, list=23%, signal=36%	Elovl6/Smpd3/Dpm3/Pigq/Hacd3/Pgap2/Cers6/Pign/St3gal4/Kdsr/Cers4/B4galt6/Pigp/Ugcg/Elovl7/Cers2/B4galt5/St3gal3/Ormdl2/Pigf/Pigt/Hacd1/Pigl/Elovl5/Acer3/Pemt/Pigm/Abca2/Dpm2/Pigx/Pgap1/Pigo/Cers5/Asah1/Ormdl3/Sptlc1/Pigb/Pigk/Gal3st1
GO:0051250	GO:0051250	negative regulation of lymphocyte activation	91	-0.512356	-1.70455	0.00127263	0.0158416	0.0115747	1421	tags=23%, list=12%, signal=20%	Lyn/Socs6/Scrib/Prdx2/Atm/Lgals9/Zc3h12a/Pglyrp1/Arg2/Rc3h1/Cebpb/Prkar1a/Cbfb/Laptm5/Tyrobp/Lgals3/Peli1/H2-Aa/Id2/H2-Ab1/Cd74
GO:0060538	GO:0060538	skeletal muscle organ development	103	-0.491026	-1.66848	0.00128588	0.0159562	0.0116585	1941	tags=28%, list=17%, signal=24%	Bcl2/Akirin1/Flot1/Vamp5/Tcf7l2/Dll1/Usp19/Rb1/Cited2/Maff/Naca/Snw1/Fbxo22/Cflar/Klf5/Myl6/Ski/Sap30/Myc/Tsc22d3/Mbnl1/Psma6/Rhoa/Nras/Ddx5/Btg2/Egr1/Atf3/Fos
GO:0006821	GO:0006821	chloride transport	43	0.542316	1.7912	0.00130071	0.0160015	0.0116915	1003	tags=35%, list=9%, signal=32%	Slc1a3/Slc12a7/Ano9/Slc12a2/Ttyh3/Atp8b1/Ttyh2/Slc4a2/Clcn5/Slc1a1/Clcn3/Clic1/Slc12a9/Clcn2/Clcn4
GO:0001910	GO:0001910	regulation of leukocyte mediated cytotoxicity	49	-0.584518	-1.76276	0.00130275	0.0160015	0.0116915	1688	tags=31%, list=15%, signal=26%	Vav1/H2-T3/Pnp/Ripk3/B2m/Lgals9/Tap1/Stx7/H2-T23/H2-Q7/Tyrobp/H2-Q4/H2-K1/H2-D1/Hspa8
GO:0071241	GO:0071241	cellular response to inorganic substance	113	-0.492411	-1.68714	0.00130378	0.0160015	0.0116915	1776	tags=27%, list=15%, signal=23%	Pparg/Pkd2/Mylk/Wnk1/Spidr/Traf2/Cdkn1b/Ppif/Creb1/Aqp1/B2m/Cpne3/Foxo1/Cflar/Gsn/Daxx/Prkaa2/Akt1/Mapk3/Sumo1/Mapk1/Tfrc/Fosb/Jund/Id2/Mt1/Junb/Mt2/Jun/Fos
GO:0001568	GO:0001568	blood vessel development	392	-0.372711	-1.41605	0.00130575	0.0160015	0.0116915	1806	tags=26%, list=16%, signal=22%	Ywhaz/Dicer1/Pik3c2a/Spred1/Creb3l1/Jag1/Pparg/Ncl/Med1/Pkd2/Mylk/Gper1/Tcf7l2/Llgl2/Dll1/Arid2/Hectd1/Notch2/Pik3r2/Sox4/Angpt2/Dctn5/Anxa2/Aqp1/Angptl4/Klf2/Cdx2/Smarca4/Jup/Cited2/Ap2b1/Apob/Nedd4/Snx17/Ccm2/Aimp1/Abl1/Foxo1/Xbp1/Cflar/Sars/Klf5/Dab2ip/Mfge8/Ddit3/Map2k1/Mib1/Epn1/Tiparp/Spry2/Ghrl/Rock1/Parva/Akt1/Ankrd17/Rap1a/Zc3h12a/Vav2/Ptk7/Ang/Myh9/Rock2/Gna13/Srf/Vezf1/Yap1/Pdcl3/Tbx3/…
GO:0006829	GO:0006829	zinc ion transport	26	0.626035	1.86562	0.00131821	0.0161042	0.0117666	826	tags=27%, list=7%, signal=25%	Slc39a1/Slc39a11/Slc39a7/Slc39a9/Slc1a1/Slc39a14/Slc39a10
GO:0052547	GO:0052547	regulation of peptidase activity	218	-0.414367	-1.51039	0.00132428	0.0161284	0.0117843	2247	tags=33%, list=20%, signal=27%	Usp50/Bok/Pak2/Jak2/Rest/Dnaja3/Tfpi/Tnf/Src/Nrd1/Fis1/Casp2/Hdac1/Pawr/Pparg/Ubxn1/Gper1/Slc11a2/Park7/Ddx3x/Aqp1/Dnajb6/Cast/Lyn/Dpep1/Birc5/App/Pdcd2/Smad3/Xiap/Tbc1d10a/Cflar/Ctsd/Gsn/Csnk2a1/Mbp/Akt1/Triap1/Hip1r/Bad/Grk2/Myc/Psma3/Rock2/Gpi1/Aifm1/Pmaip1/Picalm/Serpinb6a/Klf4/Rhoa/Laptm5/Casp1/Htra2/Cldn3/Birc6/Psme1/Prelid1/Hspa1b/Ppp2ca/Psmb9/Vcp/Igbp1/Psme2/Hspd1/Sfn/Pebp1/Gapdh/Psmb8/He…
GO:0070373	GO:0070373	negative regulation of ERK1 and ERK2 cascade	59	-0.561374	-1.74818	0.00133534	0.0162131	0.0118461	1505	tags=34%, list=13%, signal=30%	Spred1/Gper1/Wnk2/Lyn/Smad4/Csk/Abl1/Xbp1/Dab2ip/Errfi1/Spry2/Ace2/Phb/Nlrp6/Slc9a3r1/Klf4/Ezr/Dusp1/Gstp1/Atf3
GO:0002833	GO:0002833	positive regulation of response to biotic stimulus	92	-0.50447	-1.67855	0.00136164	0.0164558	0.0120234	901	tags=18%, list=8%, signal=17%	Sfpq/Plscr1/Lgals9/Ankrd17/Dhx9/Nono/Nmi/Irf7/Sash1/H2-T23/Hmgb1/Rbm14/Tyrobp/Hspd1/Cyba/Hsp90aa1/Cd74
GO:0019221	GO:0019221	cytokine-mediated signaling pathway	206	-0.422019	-1.52879	0.00136367	0.0164558	0.0120234	1021	tags=14%, list=9%, signal=13%	Ythdf2/Zc3h15/Fcer1g/Akt1/Mapk3/Trp53/Nmi/Bad/Ythdf3/Cdc37/Hipk1/Ccl4/Irf7/Yap1/Rela/Edn2/Laptm5/Casp1/Ifngr1/Csnk2b/Edn1/Krt18/Krt8/Egr1/Nfkbia/Apoa1/Klf6/Ccl5/Cd74
GO:0042116	GO:0042116	macrophage activation	56	-0.572893	-1.76301	0.0013786	0.0165852	0.012118	980	tags=36%, list=9%, signal=33%	Jak2/Ticam1/Tnf/Pparg/Ifi35/App/Atm/Lgals9/Nmi/Nr1d1/Nampt/Kars/Jmjd6/Edn2/Hmgb1/Casp1/Ifngr1/Tyrobp/Hspd1/Jun
GO:0045672	GO:0045672	positive regulation of osteoclast differentiation	16	-0.772986	-1.83753	0.00138459	0.0165972	0.0121268	632	tags=31%, list=5%, signal=30%	Gsk3b/Tyrobp/Klf10/Ccl5/Fos
GO:0016032	GO:0016032	viral process	248	-0.408692	-1.51322	0.00138801	0.0165972	0.0121268	2329	tags=34%, list=20%, signal=28%	Fmr1/Trim35/Trim26/Ifitm2/Usp6nl/Mid2/Crebbp/Setdb1/Mst1r/Rest/Psmc3/Rab1a/Smarcb1/Tnf/Vps4a/Rsf1/Bcl2/Trim27/Dicer1/Hdac1/Pfn1/Atg16l2/Rab7/Ripk1/Mvb12a/Oasl2/Gtf2b/Eea1/Rab5a/Ripk3/Pde12/Kpna2/Rad23a/Ddx3x/Vapa/Snx3/Smarca4/Snw1/Adar/Trim59/Pdcd6ip/Chmp5/Cul4a/Gsn/Ube2i/Plscr1/Igf2r/Tarbp2/Eif3b/Snf8/Ppia/Eif3g/Rraga/Ace2/Zc3h12a/Dhx9/Chmp2a/Trp53/Bad/Grk2/Ccl4/Myc/Rock2/Phb/Ddb1/Etf1/Ptbp1/Tsg…
GO:0070507	GO:0070507	regulation of microtubule cytoskeleton organization	113	-0.490427	-1.68034	0.00140311	0.0167271	0.0122217	1924	tags=28%, list=17%, signal=24%	Cltc/Cep70/Eml2/Mapre1/Cdkn1b/Rac1/Clip1/Hnrnpu/Chmp1a/Chmp5/Pde4dip/Abl1/Camsap3/Prkaa2/Rock1/Cdk2ap2/Capzb/Dst/Chmp2a/Dyrk1a/Gsk3b/Rhoa/Atxn7/Rassf1/Stmn1/Slain2/Hspa1b/Gda/Sgk1/Hspa1a/Hsph1/Fkbp4
GO:0002475	GO:0002475	antigen processing and presentation via MHC class Ib	17	-0.743492	-1.8007	0.00143736	0.0170838	0.0124823	395	tags=59%, list=3%, signal=57%	H2-Q6/H2-Q1/H2-Q2/H2-T3/B2m/H2-T23/H2-Q7/H2-Q4/H2-K1/H2-D1
GO:0048568	GO:0048568	embryonic organ development	253	-0.402039	-1.49313	0.00144331	0.017103	0.0124964	1725	tags=24%, list=15%, signal=21%	Med1/Pkd2/Senp2/Eif4a3/Tcf7l2/Llgl2/Dll1/Rbbp6/Arid2/Hectd1/Notch2/Rac1/Cdx2/Smarca4/Dnajb6/Clic5/Scrib/Cited2/Rpl10/Thoc5/Whrn/Smad3/Rpl38/Insig2/Tfeb/Map2k1/Mib1/Epn1/Spry2/Nckap1/Akt1/Lrig3/Tnrc6c/Mapk3/Kmt2a/Trp53/Ptk7/Hipk1/Myc/Cebpb/Srf/Yap1/Tbx3/Zfp36l1/Slc9a3r1/Mapk1/Arid1a/Aldh1a1/Hes1/Pls1/Tubb2b/Birc6/Edn1/Tra2b/Atf4/Trim28/Krt19/Krt8/Id3/Id2/Junb
GO:0031098	GO:0031098	stress-activated protein kinase signaling cascade	178	-0.436684	-1.56094	0.00147182	0.0173886	0.012705	1224	tags=21%, list=11%, signal=19%	Map3k10/Foxo1/Cdc42se1/Dab2ip/Map3k11/Map2k1/Errfi1/Ppia/Hdac3/Akt1/Fgd4/Map2k3/Zc3h12a/Gadd45b/Mapk3/Akr1b3/Per1/Mecom/Zfp36l1/Sash1/Mapk1/Cdc42/Gadd45a/Rhoa/Prdx1/Ezr/Cops5/Zfp622/Trib1/Igbp1/Mapk13/Pdcd10/Dusp1/Hsph1/Zfp36/Gstp1/Dnaja1
GO:0045058	GO:0045058	T cell selection	30	-0.6502	-1.78318	0.0015208	0.0178944	0.0130746	1226	tags=37%, list=11%, signal=33%	Btnl1/Bcl2/Tox/Otud5/Stk11/Ctsl/Srf/Rhoa/Cd3g/H2-DMa/Cd74
GO:0033120	GO:0033120	positive regulation of RNA splicing	40	-0.617361	-1.79986	0.0015237	0.0178944	0.0130746	1729	tags=40%, list=15%, signal=34%	Ncl/Eif4a3/Polr2a/Sf3b4/Snw1/Prdx6/Pik3r1/Hnrnpll/Dyrk1a/Rbmxl1/Slc38a2/Hnrnpk/Dazap1/Rbm3/Tra2b/Hspa8
GO:0071243	GO:0071243	cellular response to arsenic-containing substance	15	-0.763994	-1.78682	0.00156779	0.0183209	0.0133862	1760	tags=60%, list=15%, signal=51%	Zfand1/Ppif/Ddx3x/Daxx/Zc3h12a/Slc38a2/Gsto1/Vcp/Mapk13
GO:1902532	GO:1902532	negative regulation of intracellular signal transduction	376	-0.375141	-1.4242	0.00157021	0.0183209	0.0133862	1627	tags=22%, list=14%, signal=19%	Pik3r2/Ifi35/Ppif/Zmynd11/Park7/Nop53/Wnk2/Ddx3x/Fem1a/Lyn/Smad4/Itfg2/Abca7/Csk/Trim59/Ube2b/Cblc/Abl1/C1qbp/Foxo1/Xbp1/Cdc42se1/Nploc4/Dab2ip/Stk11/Ddit3/Plekha1/Optn/Ppm1a/Map2k1/Homer2/Atm/Errfi1/Ppia/Prkaa2/Hdac3/Spry2/Ccar2/Fhl2/Akt1/Map2k3/Ace2/Triap1/Zc3h12a/Nono/Tkfc/Nmi/Sod2/Hdac2/Dyrk1a/Mcl1/Dgkz/Gsk3b/Nr1d1/Per1/Phb/Nlrp6/Mapkap1/Mecom/Itga3/Rela/Slc9a3r1/Tle1/Klf4/Rhoa/Ezr/Olfm4/Stmn…
GO:0045580	GO:0045580	regulation of T cell differentiation	90	-0.504454	-1.6769	0.00157395	0.0183209	0.0133862	1593	tags=23%, list=14%, signal=20%	Irf1/Pnp/Sox4/Tox/Abl1/Kat2a/Xbp1/Prdx2/Adrm1/Lgals9/Zc3h12a/Bad/Pck1/Rc3h1/Rhoa/Cbfb/Prelid1/H2-DMa/Hsp90aa1/H2-Aa/Cd74
GO:0051258	GO:0051258	protein polymerization	201	-0.432275	-1.56131	0.00158174	0.0183574	0.0134129	2853	tags=35%, list=25%, signal=27%	Mecp2/Arfip2/Chmp4b/Fchsd2/Cdk5rap2/Chmp3/Wasl/Capg/Arpin/Arpc1a/Hax1/Tubg1/Tmsb4x/Mid1ip1/Arfip1/Gmfg/Actr2/Evl/Wasf2/Ssh3/Tmod3/Plekhg2/Hcls1/Trim27/Eml2/Pfn1/Grb2/Mapre1/Arpc5/Pik3r2/Cdkn1b/Flii/Rac1/Coro1b/Clip1/Ssh1/Cdc42ep4/Pde4dip/Abl1/Mtss1/Camsap3/Gsn/Arf6/Lats1/Arpc1b/Nckap1/Cdc42ep1/Hip1r/Capzb/Chmp2a/Dyrk1a/Ube2s/Arpc5l/Ndel1/Arpc3/Gpx4/Rhoa/Coro1a/Cfl1/Cotl1/Stmn1/Slain2/Capza2/Tmsb1…
GO:0043124	GO:0043124	negative regulation of I-kappaB kinase/NF-kappaB signaling	37	-0.623424	-1.77926	0.00161307	0.018581	0.0135763	3241	tags=70%, list=28%, signal=51%	Mapkbp1/Tnip1/Usp10/Nfkbid/Nr1h4/Rhoh/Cactin/Stat1/Dnaja3/Hdac1/Trim39/Ripk1/Zmynd11/Trim59/Abl1/Dab2ip/Optn/Ppm1a/Zc3h12a/Nr1d1/Per1/Nlrp6/Tle1/Rhoa/Olfm4/Gstp1
GO:1902905	GO:1902905	positive regulation of supramolecular fiber organization	139	-0.45953	-1.60471	0.00161532	0.018581	0.0135763	1831	tags=28%, list=16%, signal=24%	Pfn1/Grb2/Mapre1/Arpc5/Tesk1/Rb1/Cdkn1b/Rac1/Coro1b/Clip1/App/Cdc42ep4/Smad3/Pde4dip/Abl1/Mtss1/Gsn/Arf6/Arpc1b/Nckap1/Cdc42ep1/Hip1r/Wdr1/Arpc5l/Rock2/Tac1/Arpc3/Rhoa/Coro1a/Cfl1/Rhoc/Slain2/Edn1/Gda/Vil1/Dstn/Arpc2/Id1/Apoa1
GO:0019400	GO:0019400	alditol metabolic process	16	-0.767701	-1.82497	0.00161942	0.018581	0.0135763	1291	tags=62%, list=11%, signal=56%	Galk1/Got1/Pck2/Coq2/Mogat2/Sord/Tkfc/Akr1b3/Pck1/Tpi1
GO:0006613	GO:0006613	cotranslational protein targeting to membrane	16	0.726435	1.89007	0.00161983	0.018581	0.0135763	256	tags=31%, list=2%, signal=31%	Sec61a1/Tram1/Sec63/Sec61b/Ssr3
GO:0038066	GO:0038066	p38MAPK cascade	37	-0.622706	-1.77721	0.00164213	0.0187821	0.0137232	1113	tags=32%, list=10%, signal=29%	Dab2ip/Map2k3/Zc3h12a/Gadd45b/Per1/Zfp36l1/Sash1/Gadd45a/Ezr/Dusp1/Hsph1/Zfp36
GO:0030316	GO:0030316	osteoclast differentiation	61	-0.561086	-1.75149	0.00165437	0.0188674	0.0137855	940	tags=18%, list=8%, signal=17%	Fcer1g/Pik3r1/Gsk3b/Cebpb/Zbtb7a/Tyrobp/Tfrc/Klf10/Junb/Ccl5/Fos
GO:1901606	GO:1901606	alpha-amino acid catabolic process	37	-0.620683	-1.77144	0.00167119	0.0188738	0.0137902	2579	tags=57%, list=22%, signal=44%	Scly/Qdpr/Otc/Bcat2/Gstz1/Csad/Ppat/Prodh/Thnsl2/Sdsl/Ahcy/Got1/Gls/Got2/Shmt1/Arg2/Gcsh/Oat/Acat1/Gcat/Glud1
GO:0045987	GO:0045987	positive regulation of smooth muscle contraction	15	-0.762164	-1.78254	0.00167952	0.0188738	0.0137902	1858	tags=53%, list=16%, signal=45%	Pawr/Abat/Gper1/Ghrl/Srf/Rhoa/Edn2/Edn1
GO:0070972	GO:0070972	protein localization to endoplasmic reticulum	53	0.500935	1.69435	0.00168886	0.0188738	0.0137902	906	tags=28%, list=8%, signal=26%	Sec61a1/Tram1/Spcs3/Kdelr2/Insig1/Bcap29/Sec63/Sec61b/Ssr3/Rab10/Kdelr1/Edem1/Sec61g/Os9/Mia3
GO:0005975	GO:0005975	carbohydrate metabolic process	361	-0.375334	-1.42244	0.00169118	0.0188738	0.0137902	2055	tags=27%, list=18%, signal=23%	Gpt/Tnf/Ippk/Pklr/Src/Wdr5/Rpia/Ppargc1a/Cltc/Akr1a1/Amdhd2/Fbp2/Foxk2/Adpgk/Naga/Gper1/Sirt7/Tcf7l2/Inpp5a/Pmm2/Ppip5k2/Lcmt1/Ppp1r2/Hnf4a/Isyna1/Maea/App/Arpp19/Galk1/Ap2a1/B4galt4/Kat2a/Foxo1/Gyg/Wdtc1/Pdk3/Ppp1cb/Stk11/Got1/Nans/Pck2/Dlat/Acadm/Coq2/Mogat2/Midn/Prkaa2/Pik3r1/Dusp12/Slc3a2/Sord/Akt1/Pgls/Tff3/Rpe/Tkfc/Akr1b3/Ugp2/Trp53/Bad/Gale/Itpk1/Myc/Gsk3b/Nr1d1/Pck1/Gpd2/Ddb1/Gpi1/Pdha1/I…
GO:0019932	GO:0019932	second-messenger-mediated signaling	141	-0.46494	-1.62304	0.00169151	0.0188738	0.0137902	998	tags=15%, list=9%, signal=14%	Homer2/Cd8a/Fhl2/Ccl4/Gsk3b/Prkar1a/Slc9a3r1/Ptbp1/Edn2/Dyrk2/Ppp3r1/Edn1/Pebp1/Gapdh/Chga/Guca2b/Sct/Gip/Spink1/Mt1/Mt2
GO:1901655	GO:1901655	cellular response to ketone	48	-0.578812	-1.74211	0.00169168	0.0188738	0.0137902	2775	tags=54%, list=24%, signal=41%	Fdx1/Rnf4/P2ry6/Acaca/Dcps/Smyd3/Ahr/Jak2/Src/Cdk4/Park7/Aqp1/Hnrnpu/Eif4ebp1/Pck2/Klf9/Cdc5l/Prkaa2/Akt1/Akr1b3/Pck1/Rock2/Hnrnpk/Sgk1/Ddit4/Arpc2
GO:0006913	GO:0006913	nucleocytoplasmic transport	248	-0.40525	-1.50047	0.00169402	0.0188738	0.0137902	2071	tags=29%, list=18%, signal=24%	Lmna/Ipo7/Hcls1/Prkag1/Lsg1/Ipo4/Chchd4/E2f3/Ltv1/Appl1/Ythdc1/Med1/Gper1/Sirt7/Tcf7l2/Pik3r2/Ddx19a/Kpna2/Park7/Cpsf6/Kpna3/Hnf4a/Jup/Ankrd54/Ipo13/Thoc5/Ufm1/Styx/Adar/Elavl1/Fermt1/Xpo7/Wipf1/Fbxo22/Xbp1/Tnpo1/Riok2/Ifi27/Prkaca/Hdac3/Pik3r1/Akt1/Zc3h12a/Dhx9/Trp53/Rrs1/Gsk3b/Eny2/Rab18/Nsun2/Ddx39b/Rangap1/Mapk1/Npm1/Cfl1/Ipo5/Eif5a/Alkbh5/Phb2/Ran/Ppp3r1/Akap13/Ppp2ca/Ddx5/Ppp1cc/Txnip/Sfn/T…
GO:0051169	GO:0051169	nuclear transport	248	-0.40525	-1.50047	0.00169402	0.0188738	0.0137902	2071	tags=29%, list=18%, signal=24%	Lmna/Ipo7/Hcls1/Prkag1/Lsg1/Ipo4/Chchd4/E2f3/Ltv1/Appl1/Ythdc1/Med1/Gper1/Sirt7/Tcf7l2/Pik3r2/Ddx19a/Kpna2/Park7/Cpsf6/Kpna3/Hnf4a/Jup/Ankrd54/Ipo13/Thoc5/Ufm1/Styx/Adar/Elavl1/Fermt1/Xpo7/Wipf1/Fbxo22/Xbp1/Tnpo1/Riok2/Ifi27/Prkaca/Hdac3/Pik3r1/Akt1/Zc3h12a/Dhx9/Trp53/Rrs1/Gsk3b/Eny2/Rab18/Nsun2/Ddx39b/Rangap1/Mapk1/Npm1/Cfl1/Ipo5/Eif5a/Alkbh5/Phb2/Ran/Ppp3r1/Akap13/Ppp2ca/Ddx5/Ppp1cc/Txnip/Sfn/T…
GO:0048662	GO:0048662	negative regulation of smooth muscle cell proliferation	30	-0.64869	-1.77904	0.00169797	0.0188738	0.0137902	2234	tags=53%, list=19%, signal=43%	Pdcd4/Ppargc1a/Pparg/Gper1/Cdkn1b/Sf1/Ralbp1/Pik3r1/Ace2/Trp53/Sod2/Ang/Gna13/Klf4/Rhoa/Trib1
GO:0070665	GO:0070665	positive regulation of leukocyte proliferation	79	-0.520598	-1.70788	0.00171621	0.0190229	0.0138992	817	tags=16%, list=7%, signal=15%	Dhps/Mapk3/Gsk3b/Tac1/Mapk1/H2-T23/Tcf3/Coro1a/Hes1/Tfrc/Peli1/Ccl5/Cd74
GO:0051100	GO:0051100	negative regulation of binding	113	-0.483399	-1.65626	0.00172595	0.0190773	0.0139389	1712	tags=26%, list=15%, signal=22%	Senp2/Gper1/Eif4a3/Park7/Ppp1r2/B2m/Ralb/Styx/Plscr1/Ddit3/Mitd1/Rock1/Akt1/Mapk3/Gtf2f1/Hdac2/Myc/Gsk3b/Sumo1/Ace/Ruvbl2/Sri/Hnrnpk/Ckmt1/Actb/Id1/Id2/Gzma/Jun
GO:0019318	GO:0019318	hexose metabolic process	172	-0.440877	-1.57194	0.00173113	0.0190811	0.0139416	2296	tags=35%, list=20%, signal=29%	Fabp5/Galk2/Ganc/Pfkl/Dcxr/G6pdx/Gpt/Tnf/Src/Wdr5/Fbp2/Foxk2/Adpgk/Sirt7/Tcf7l2/Pmm2/Lcmt1/Hnf4a/Maea/Arpp19/Galk1/Kat2a/Foxo1/Wdtc1/Pdk3/Ppp1cb/Stk11/Pck2/Dlat/Acadm/Midn/Pik3r1/Dusp12/Sord/Akt1/Tff3/Tkfc/Trp53/Bad/Gale/Myc/Pck1/Gpd2/Ddb1/Gpi1/Pdha1/Galm/Hmgb1/Pdhb/Aldoa/Dyrk2/Pkm/Tpi1/Pgk1/Aldob/Atf4/Ppp1ca/Gapdh/Ldha/Hk2/Atf3
GO:0008360	GO:0008360	regulation of cell shape	102	-0.488722	-1.66031	0.00174002	0.0191256	0.0139742	1800	tags=28%, list=16%, signal=24%	Plxna1/Dapk3/Mkln1/Plxnb1/Rac1/Sema4d/Cdc42ep4/Cdc42se2/Myl12a/Cdc42se1/Rnd3/Cdc42ep1/Parva/Fgd4/Brwd1/Prpf40a/Wdr1/Myh9/Gna13/Rhob/Slc9a3r1/Rhoa/Ezr/Coro1a/Cfl1/Rhoc/Aldoa/Vil1/Arhgdia
GO:0022600	GO:0022600	digestive system process	62	-0.530332	-1.66725	0.00175428	0.0191352	0.0139812	1496	tags=32%, list=13%, signal=28%	Aqp1/Slc26a6/Muc13/Muc2/Mogat2/Ghrl/Strap/Kcnn4/Slc5a1/Tff3/Hip1r/Vdr/Tac1/Ezr/Pls1/Vil1/Apoa4/Sct/Fabp2/Apoa1
GO:0006413	GO:0006413	translational initiation	95	-0.495844	-1.66181	0.00175432	0.0191352	0.0139812	2179	tags=41%, list=19%, signal=34%	Eif2b3/Eif2b4/Dhx29/Tnf/Eif4g1/Mtif3/Rps6kb2/Eif1b/Ddx3x/Eif3i/Paip1/Eif4ebp1/Eif3m/Eif1a/Eif4g2/Eif3h/Ythdf2/Eif3b/Ythdf1/Eif3g/Eif3c/Eif4e2/Abcf1/Ythdf3/Eif3e/Eif4h/Mtif2/Ppp1r15a/Npm1/Eif4a2/Eif2s1/Eif3d/Eif5b/Eif4a1/Eif3f/Paip2/Eif1/Eif5/Eif3l
GO:0006417	GO:0006417	regulation of translation	281	-0.397815	-1.47962	0.00175543	0.0191352	0.0139812	1824	tags=27%, list=16%, signal=24%	Eif4g1/Dapk3/Rps6kb2/Tcof1/Ncl/Eif4a3/Pum3/Nsun5/Sox4/Cdk4/Ddx3x/Enc1/Syncrip/Pus7/Rpl10/App/Ngrn/Paip1/Zfp706/Elavl1/Eif4ebp1/C1qbp/Rpl38/Eif4g2/Tarbp2/Ythdf2/Khsrp/Eif3b/Ythdf1/Nsun4/Rock1/Tyms/Eif3c/Mrps27/Akt1/Eif4e2/Cnot8/Zc3h12a/Tnrc6c/Abcf1/Dhx9/Mapk3/Ythdf3/Tnrc6b/Ang/Eif3e/Shmt1/Rock2/Per1/Rc3h1/Cnot6/Ddx39b/Zfp36l1/Ppp1r15a/Etf1/Mapk1/Pa2g4/Npm1/Ptbp1/Tob1/Eif2s1/Eif3d/Eif5b/Eif5a/Cnbp/…
GO:1903038	GO:1903038	negative regulation of leukocyte cell-cell adhesion	82	-0.518952	-1.71906	0.00176886	0.0192257	0.0140473	901	tags=24%, list=8%, signal=23%	Socs6/Ccl28/Scrib/Prdx2/Lgals9/Akt1/Zc3h12a/Arg2/Rc3h1/Cebpb/Prkar1a/Klf4/Cbfb/Laptm5/Lgals3/Peli1/H2-Aa/Gstp1/H2-Ab1/Cd74
GO:0032872	GO:0032872	regulation of stress-activated MAPK cascade	125	-0.463467	-1.6045	0.00177414	0.0192257	0.0140473	1748	tags=27%, list=15%, signal=23%	Ripk1/Map2k2/Tnfrsf19/Traf2/Zmynd11/App/Map3k10/Foxo1/Cdc42se1/Dab2ip/Map3k11/Map2k1/Ppia/Hdac3/Akt1/Zc3h12a/Gadd45b/Mapk3/Per1/Mecom/Sash1/Mapk1/Cdc42/Gadd45a/Prdx1/Ezr/Cops5/Zfp622/Igbp1/Pdcd10/Dusp1/Hsph1/Gstp1/Dnaja1
GO:0080135	GO:0080135	regulation of cellular response to stress	494	-0.357451	-1.38011	0.00177836	0.0192257	0.0140473	1766	tags=23%, list=15%, signal=20%	Ubxn1/Ube2n/Ripk1/Senp2/Sirt7/Spidr/Map2k2/Arid2/Usp19/Kmt5b/Rnf168/Stk24/Tnfrsf19/Usp1/Traf2/Cdk6/Pnp/Zmynd11/Park7/B2m/Lyn/Thoc5/App/Abca7/Rnf146/Ppp4c/Sfpq/Abl1/Map3k10/Foxo1/Xbp1/Cul4a/Ncoa7/Insig2/Cdc42se1/Smyd2/Smchd1/Dab2ip/Plscr1/Map3k11/Map2k1/Ybx1/Zkscan3/Terf2ip/Ralbp1/Atm/Cebpg/Ing2/Ppia/Hdac3/Ubqln4/Pik3r1/Ccar2/Mms19/Eef1e1/Nsmce4a/Rsl1d1/Akt1/Triap1/Zc3h12a/Gadd45b/Dhx9/Nono/Mapk3/…
GO:0006959	GO:0006959	humoral immune response	93	0.439549	1.67497	0.0017845	0.0192395	0.0140574	541	tags=18%, list=5%, signal=18%	Dmbt1/Defa30/Defa29/Defa22/Defa17/Defa24/Ang4/Mptx2/Defa5/Defa26/Defa21/Wfdc10/Mmp7/Defa34/Ccl25/Rps19/Nts
GO:0050868	GO:0050868	negative regulation of T cell activation	72	-0.521579	-1.69108	0.00179039	0.0192504	0.0140653	901	tags=22%, list=8%, signal=21%	Socs6/Scrib/Prdx2/Lgals9/Zc3h12a/Arg2/Rc3h1/Cebpb/Prkar1a/Cbfb/Laptm5/Lgals3/Peli1/H2-Aa/H2-Ab1/Cd74
GO:0050671	GO:0050671	positive regulation of lymphocyte proliferation	71	-0.538388	-1.74165	0.00179548	0.0192527	0.014067	467	tags=13%, list=4%, signal=12%	Tac1/H2-T23/Tcf3/Coro1a/Hes1/Tfrc/Peli1/Ccl5/Cd74
GO:0032527	GO:0032527	protein exit from endoplasmic reticulum	43	0.532953	1.76028	0.00180583	0.0192866	0.0140918	996	tags=35%, list=9%, signal=32%	Aup1/Hsp90b1/Insig1/Tmem30a/Derl2/Edem2/Selenos/Sec61b/Sar1b/Tm9sf4/Tmem30b/Edem1/Os9/Rangrf/Svip
GO:0010563	GO:0010563	negative regulation of phosphorus metabolic process	350	-0.3777	-1.42786	0.00181331	0.0192866	0.0140918	2779	tags=31%, list=24%, signal=25%	Cdk5rap2/Traf3ip1/Impact/Spag9/Fbxo7/Spry1/Crkl/Fbln1/Ppp1r35/Dusp10/Mllt1/Nup62/Taf7/Ensa/Cactin/Ppp1r16b/Ier3/Nf2/Git1/Smyd3/Tiprl/Inpp5f/Ahr/Pard6a/Myo1d/Mphosph10/Smad7/Socs4/Hdac4/Hipk3/Pibf1/Dynll1/Dnaja3/Tnf/Sh2b3/Ppargc1a/Ppp2r5a/Pik3ip1/Trim27/Spred1/Prkcz/Marf1/Eif4g1/Wnk1/Cbl/Tesk1/Rb1/Cdkn1b/Irf1/Ppif/Pde12/Park7/Fem1a/Hnf4a/Sema4d/Lyn/Arpp19/Hnrnpu/Adar/Csk/Ube2b/Cblc/Abl1/Camsap3/Xb…
GO:0045936	GO:0045936	negative regulation of phosphate metabolic process	350	-0.3777	-1.42786	0.00181331	0.0192866	0.0140918	2779	tags=31%, list=24%, signal=25%	Cdk5rap2/Traf3ip1/Impact/Spag9/Fbxo7/Spry1/Crkl/Fbln1/Ppp1r35/Dusp10/Mllt1/Nup62/Taf7/Ensa/Cactin/Ppp1r16b/Ier3/Nf2/Git1/Smyd3/Tiprl/Inpp5f/Ahr/Pard6a/Myo1d/Mphosph10/Smad7/Socs4/Hdac4/Hipk3/Pibf1/Dynll1/Dnaja3/Tnf/Sh2b3/Ppargc1a/Ppp2r5a/Pik3ip1/Trim27/Spred1/Prkcz/Marf1/Eif4g1/Wnk1/Cbl/Tesk1/Rb1/Cdkn1b/Irf1/Ppif/Pde12/Park7/Fem1a/Hnf4a/Sema4d/Lyn/Arpp19/Hnrnpu/Adar/Csk/Ube2b/Cblc/Abl1/Camsap3/Xb…
GO:0052548	GO:0052548	regulation of endopeptidase activity	194	-0.425953	-1.53292	0.00182658	0.0193755	0.0141567	2247	tags=34%, list=20%, signal=28%	Usp50/Bok/Pak2/Jak2/Rest/Dnaja3/Tnf/Src/Nrd1/Fis1/Casp2/Hdac1/Pawr/Pparg/Gper1/Slc11a2/Park7/Ddx3x/Aqp1/Dnajb6/Cast/Lyn/Dpep1/Birc5/App/Pdcd2/Smad3/Xiap/Tbc1d10a/Cflar/Ctsd/Gsn/Csnk2a1/Mbp/Akt1/Triap1/Hip1r/Bad/Grk2/Myc/Psma3/Rock2/Gpi1/Aifm1/Pmaip1/Picalm/Serpinb6a/Klf4/Rhoa/Laptm5/Casp1/Htra2/Psme1/Prelid1/Hspa1b/Ppp2ca/Psmb9/Vcp/Igbp1/Psme2/Hspd1/Sfn/Gapdh/Psmb8/Herpud1/Spink1
GO:0072522	GO:0072522	purine-containing compound biosynthetic process	112	-0.484522	-1.65889	0.00187242	0.0198085	0.0144732	2018	tags=35%, list=18%, signal=29%	Pklr/Guk1/Ppargc1a/Prps2/Ppat/Oasl2/Acly/Dld/Mpc1/Pnp/Atp5k/Prps1/Pdk3/Pank3/Dguok/Map2k1/Dlat/Stoml2/Acss1/Shmt1/Myc/Atp5h/Adsl/Atp5d/Pdha1/Ak2/Acot7/Hprt/Coasy/Pdhb/Aldoa/Papss2/Acat1/Pkm/Vcp/Atp5c1/Atp5a1/Impdh2/Atp5b
GO:0002709	GO:0002709	regulation of T cell mediated immunity	48	-0.572728	-1.72379	0.00191536	0.0201624	0.0147317	448	tags=29%, list=4%, signal=28%	Traf2/H2-T3/Pnp/Ripk3/B2m/Stx7/H2-T23/Hmgb1/H2-Q7/H2-Q4/Hspd1/H2-K1/H2-D1/Hspa8
GO:0070371	GO:0070371	ERK1 and ERK2 cascade	182	-0.436079	-1.56574	0.00191609	0.0201624	0.0147317	2007	tags=26%, list=17%, signal=22%	Nqo2/Src/Prkd2/Ywhaz/Spred1/Prkcz/Ccl20/Gper1/Map2k2/Notch2/Wnk2/Lyn/Smad4/App/Abca7/Styx/Csk/Abl1/Xbp1/Cflar/Dab2ip/Map2k1/Errfi1/Spry2/Rap1a/Ace2/Mapk3/Rap1b/Ccl4/Myc/Phb/Nlrp6/Kars/Zfp36l1/Slc9a3r1/Mapk1/Klf4/Ezr/Hmgb1/Phb2/Zfp36l2/Dusp1/Gstp1/Atf3/Jun/Ccl5/Cd74
GO:0061014	GO:0061014	positive regulation of mRNA catabolic process	45	-0.593437	-1.77598	0.00195519	0.0205191	0.0149924	1021	tags=38%, list=9%, signal=35%	Ythdf2/Khsrp/Ythdf1/Rock1/Cnot8/Zc3h12a/Tnrc6c/Ythdf3/Tnrc6b/Rock2/Rc3h1/Zfp36l1/Tob1/Pabpc1/Zfp36l2/Zfp36/Btg2
GO:0030203	GO:0030203	glycosaminoglycan metabolic process	47	0.521647	1.74891	0.00198684	0.0207794	0.0151825	1941	tags=34%, list=17%, signal=28%	Smpd3/Ext2/Cd44/Hyal2/B3gat3/Cln6/Pxylp1/Gns/Ext1/Glce/Hexb/Ndst1/Slc10a7/Il15/Ndst2/Ugdh
GO:0042692	GO:0042692	muscle cell differentiation	213	-0.415065	-1.51007	0.00199053	0.0207794	0.0151825	1442	tags=23%, list=13%, signal=21%	Smarca4/Smad4/Hnrnpu/Naca/Fbxo22/Kat2a/Xbp1/Cflar/Daxx/Klf5/Tarbp2/Ybx1/Acadm/Hopx/Hdac3/Barx2/Asf1a/Fhl2/Ifrd1/Akt1/Ankrd17/Capzb/H3f3a/Wdr1/Sod2/Hdac2/Ski/Yy1/Gsk3b/Myh9/Prkar1a/Ddx39b/Srf/Tbx3/Rxrb/Ptbp1/H3f3b/Arid1a/Ptcd2/Csrp2/Hes1/Casp1/Eif5a/Cacybp/Akap13/Edn1/Actg1/Krt19/Krt8/Id2
GO:0010498	GO:0010498	proteasomal protein catabolic process	394	-0.368865	-1.40217	0.00205087	0.0212986	0.0155619	1993	tags=27%, list=17%, signal=23%	Atxn3/Ercc8/Tmub1/Tlk2/Fbxo38/Psmd6/Ubxn2a/Psme4/Trim39/Wwp2/Sharpin/Ubxn1/Sdcbp/Cdc16/Usp19/Dmac2/Mta1/Rnf186/Trim2/Araf/Rad23a/Park7/Nop53/Enc1/Psma4/Arih1/Psmb3/Socs6/Yod1/Maea/Psmb2/Styx/Hace1/Nedd4/Ube2b/Rnf14/Fbxo22/Otud5/Xbp1/Gid8/Cul4a/Ube2i/Nploc4/Gabarapl2/Ube2j1/Ubxn6/Dab2ip/Ddit3/Eif3h/Psmb4/Man1a/Sirt2/Fbxl6/Csnk1a1/Fbxo45/N4bp1/Prkaca/Huwe1/Ubqln4/Psmd2/Psmb7/Ccar2/Spsb3/Psma2/Akt1/…
GO:0001933	GO:0001933	negative regulation of protein phosphorylation	239	-0.39543	-1.45677	0.00205105	0.0212986	0.0155619	2831	tags=33%, list=25%, signal=25%	Ppp2r5d/Parp14/Cdk5rap2/Traf3ip1/Impact/Spag9/Fbxo7/Spry1/Crkl/Fbln1/Dusp10/Mllt1/Nup62/Taf7/Cactin/Nf2/Smyd3/Inpp5f/Pard6a/Smad7/Socs4/Hipk3/Pibf1/Dnaja3/Sh2b3/Ppargc1a/Trim27/Spred1/Prkcz/Eif4g1/Cbl/Tesk1/Rb1/Cdkn1b/Irf1/Park7/Fem1a/Hnf4a/Sema4d/Lyn/Adar/Ube2b/Cblc/Abl1/Xbp1/Dab2ip/Lats1/Terf2ip/Sirt2/Errfi1/Ppia/Spry2/Strap/Akt1/Zc3h12a/Gadd45b/Bag1/Grk2/Gsk3b/Prkar1a/Ocln/Ppp1r15a/Mvp/Gadd45a…
GO:0034504	GO:0034504	protein localization to nucleus	237	-0.408143	-1.49972	0.0020584	0.0213188	0.0155766	1774	tags=25%, list=15%, signal=21%	Appl1/Med1/Gper1/Mcrs1/Pik3r2/Tesk1/Rpf2/Kpna2/Park7/Nop53/Kpna3/Hnf4a/Dnajb6/Jup/Ipo13/App/Ufm1/Abca7/Hnrnpu/Adar/Elavl1/Fermt1/Xbp1/Stk11/Lats1/Banp/Tnpo1/Tbrg1/Hnrnpm/Hdac3/Pik3r1/Akt1/Zc3h12a/Trp53/Topors/Grk2/Rrs1/Gsk3b/Sumo1/Yap1/Rangap1/Mapk1/Npm1/Zbtb7a/Cfl1/Ipo5/Ctnna1/Phb2/Ran/Ppp3r1/Tfrc/Ppp2ca/Ddx5/Txnip/Trim28/Hsp90ab1/Hsp90aa1/Nfkbia/Hspa8
GO:0022408	GO:0022408	negative regulation of cell-cell adhesion	117	-0.467944	-1.61623	0.00207054	0.0213884	0.0156275	1412	tags=21%, list=12%, signal=19%	Socs6/Ccl28/Scrib/Abl1/Prdx2/Map2k1/Mbp/Pik3r1/Lgals9/Akt1/Zc3h12a/Arg2/Rc3h1/Cebpb/Prkar1a/Klf4/Cbfb/Laptm5/Lgals3/Peli1/H2-Aa/Gstp1/Apoa1/H2-Ab1/Cd74
GO:0050886	GO:0050886	endocrine process	36	-0.613077	-1.73566	0.00208136	0.0214205	0.0156509	1543	tags=39%, list=13%, signal=34%	Rab8b/Aqp1/Smad4/Selenom/Ghrl/Ace2/Rab11fip1/Tbx3/Tac1/Ace/Rhoa/Edn2/Edn1/Cyba
GO:0072593	GO:0072593	reactive oxygen species metabolic process	192	-0.419906	-1.50992	0.00208451	0.0214205	0.0156509	2322	tags=34%, list=20%, signal=27%	Becn1/Cyb5r4/Nox1/Hdac4/Jak2/Ticam1/G6pdx/Dynll1/Tnf/Nqo2/Ndufs3/Gbf1/Bcl2/Cyb5b/Immp2l/Aldh2/Grb2/Ripk1/Pkd2/Prdx5/Vav1/Arf4/Aatf/Ripk3/Rac1/Park7/Klf2/Acox1/App/Smad3/Foxo1/Cflar/Pdk3/Prdx6/Prdx2/Sirt2/Noxa1/Khsrp/Mpv17/Cat/Akt1/Zc3h12a/Trp53/Sod2/Rock2/Arg2/Prdx3/Ndufs1/Eef1a1/Gadd45a/Klf4/Rhoa/Prdx1/Eif5a/Vdac1/Tyrobp/Spr/Edn1/Ddit4/Hspd1/Cyba/Hsp90aa1/Apoa4/Hk2/Gstp1
GO:0051131	GO:0051131	chaperone-mediated protein complex assembly	15	-0.751756	-1.7582	0.00212738	0.0218043	0.0159314	1166	tags=40%, list=10%, signal=36%	Ptges3l/Hopx/Psmg3/Cct2/Hsp90ab1/Hsp90aa1
GO:0051495	GO:0051495	positive regulation of cytoskeleton organization	151	-0.437551	-1.54049	0.0021407	0.0218839	0.0159896	2899	tags=38%, list=25%, signal=29%	Actr3/Mecp2/Arfip2/Fchsd2/Cdk5rap2/Ccl27a/Wasl/Arpin/Nup62/Arpc1a/Hax1/Nf2/Arfip1/Gmfg/Actr2/Evl/Plk4/Wasf2/Trim27/Pfn1/Grb2/Mapre1/Arpc5/Cep295/Tesk1/Cdkn1b/Pfdn2/Rac1/Coro1b/Clip1/Cdc42ep4/Smad3/Pde4dip/Abl1/Mtss1/Gsn/Arf6/Arpc1b/Nckap1/Cdc42ep1/Hip1r/Wdr1/Arpc5l/Rock2/Tac1/Arpc3/Rhoa/Coro1a/Cfl1/Rhoc/Slain2/Edn1/Gda/Vil1/Dstn/Arpc2/Id1/Apoa1
GO:0061614	GO:0061614	pri-miRNA transcription by RNA polymerase II	44	-0.604293	-1.7952	0.00214693	0.0218909	0.0159947	1442	tags=36%, list=13%, signal=32%	Smarca4/Smad4/App/Smad3/Klf5/Trp53/Hdac2/Yy1/Srf/Rela/Klf4/Gnl3/Ddx5/Egr1/Jun/Fos
GO:0031960	GO:0031960	response to corticosteroid	44	-0.60324	-1.79208	0.0022038	0.0223672	0.0163426	2398	tags=57%, list=21%, signal=45%	Smyd3/Crebrf/Jak2/Rest/Pdcd7/Tnf/Bcl2/Gper1/Aqp1/Hnrnpu/Eif4ebp1/Ube2l3/Map2k1/Pck2/Klf9/Pik3r1/Pck1/Zfp36l1/Hmgb1/Areg/Akap13/Zfp36l2/Sgk1/Ddit4/Zfp36
GO:0051156	GO:0051156	glucose 6-phosphate metabolic process	18	-0.726094	-1.78863	0.00220687	0.0223672	0.0163426	809	tags=33%, list=7%, signal=31%	Pgls/Rpe/Trp53/Gpi1/Hk2/Taldo1
GO:0007589	GO:0007589	body fluid secretion	55	-0.55975	-1.71126	0.00221064	0.0223672	0.0163426	1725	tags=31%, list=15%, signal=26%	Med1/Wnk1/Creb1/Anxa2/Aqp1/Xbp1/Kcnn4/Nlrp6/Vdr/Tac1/Map1lc3b/Socs2/Rab14/Edn1/Cyba/Guca2b/Sct
GO:0006029	GO:0006029	proteoglycan metabolic process	35	0.555927	1.75358	0.00225504	0.0226817	0.0165724	1941	tags=34%, list=17%, signal=29%	Ext2/B3gat3/Ppard/Pxylp1/Ext1/Glce/Hs6st1/Fam20b/Ctnnb1/Ndst1/Ndst2/Ugdh
GO:0010592	GO:0010592	positive regulation of lamellipodium assembly	22	-0.69315	-1.79155	0.00225787	0.0226817	0.0165724	2219	tags=55%, list=19%, signal=44%	Actr2/Hdac4/Wasf2/Akirin1/Rac1/Aqp1/Auts2/Pik3r1/Nckap1/Cfl1/Arpc2/Hsp90aa1
GO:0030522	GO:0030522	intracellular receptor signaling pathway	151	-0.435461	-1.53313	0.00225897	0.0226817	0.0165724	2723	tags=38%, list=24%, signal=30%	Zmiz1/Nr1h4/Ddx58/Nr3c2/Crkl/Taf7/Pum2/Zc3hav1/Rnf6/Fabp5/Safb/Jak2/Kdm3a/Lsm14a/Src/Stard10/Hdac1/Foxa1/Pparg/Kmt2d/Med1/Gper1/Park7/Nop53/Ctbp2/Klf2/Smarca4/Tifa/Cited2/Ufm1/Snw1/Rnf14/C1qbp/Esrrg/Ube2i/Pdk3/Nploc4/Daxx/Lats1/Klf9/Ankrd17/Tkfc/Per1/Phb/Yap1/Rela/Vdr/Rxrb/Rhoa/Zbtb7a/Arid1a/Pim1/Phb2/Ywhah/Ddx5/Fkbp4/Nfkbia/Dnaja1
GO:0035088	GO:0035088	establishment or maintenance of apical/basal cell polarity	30	-0.638821	-1.75197	0.00228856	0.0228624	0.0167045	1641	tags=37%, list=14%, signal=32%	Arf4/Cdx2/Scrib/Pdcd6ip/Camsap3/Wdr1/Ptk7/Slc9a3r1/Cdc42/Rhoa/Ezr
GO:0061245	GO:0061245	establishment or maintenance of bipolar cell polarity	30	-0.638821	-1.75197	0.00228856	0.0228624	0.0167045	1641	tags=37%, list=14%, signal=32%	Arf4/Cdx2/Scrib/Pdcd6ip/Camsap3/Wdr1/Ptk7/Slc9a3r1/Cdc42/Rhoa/Ezr
GO:0043086	GO:0043086	negative regulation of catalytic activity	409	-0.365238	-1.39426	0.00230434	0.0229619	0.0167772	2086	tags=24%, list=18%, signal=21%	Pxk/Dnaja3/Tfpi/Tnf/Sh2b3/Src/Ppp2r5a/Nosip/Pik3ip1/Trim27/Gchfr/Spred1/Prkcz/Cln8/Marf1/Pparg/Ubxn1/Wnk1/Prdx5/Mcrs1/Cbl/Tesk1/Rb1/Cdkn1b/Ppif/Park7/Ddx3x/Aqp1/Fem1a/Angptl4/Dnajb6/Cast/Sema4d/Lyn/Setd7/Dpep1/Birc5/App/Hnrnpu/Terf1/Adar/Csk/Xiap/Cblc/Akap9/Abl1/Camsap3/Cflar/Mad2l1/Dab2ip/Lats1/Errfi1/Ppia/Lrch1/Midn/Csnk2a1/Spry2/Rock1/Ccar2/Pkmyt1/Rcc2/Akt1/Triap1/Gadd45b/Trp53/Grk2/Gsk3b/Rock…
GO:0043331	GO:0043331	response to dsRNA	26	-0.682021	-1.8289	0.00231828	0.0230427	0.0168362	2702	tags=62%, list=23%, signal=47%	Ddx21/Ddx58/Stat1/Zc3hav1/Ticam1/Ddx1/Flot1/Pde12/Ralb/Slc3a2/Dhx9/Mapk3/Mapk1/Npm1/Peli1/Nfkbia
GO:0055002	GO:0055002	striated muscle cell development	58	-0.562865	-1.74373	0.00236759	0.0234736	0.0171511	1517	tags=31%, list=13%, signal=27%	Flii/Smad4/Naca/Fbxo22/Cflar/Capzb/Wdr1/Hdac2/Ski/Prkar1a/Srf/Ptcd2/Csrp2/Akap13/Edn1/Actg1/Krt19/Krt8
GO:0050852	GO:0050852	T cell receptor signaling pathway	78	-0.510419	-1.67273	0.0023939	0.023675	0.0172982	2179	tags=32%, list=19%, signal=26%	Eif2b3/Eif2b4/Btnl1/Elf1/Prkd2/Pawr/Ube2n/Wnk1/Cd247/Abl1/Fyb/Stk11/Stoml2/Kcnn4/Zc3h12a/Dgkz/Rc3h1/Rela/Mapk1/Ezr/Laptm5/Nras/Rbck1/Lgals3/H2-Ab1
GO:0051973	GO:0051973	positive regulation of telomerase activity	29	-0.645028	-1.75784	0.00240802	0.0237551	0.0173568	1231	tags=34%, list=11%, signal=31%	Dkc1/Tcp1/Mapk3/Myc/Mapk1/Klf4/Cct2/Cct4/Hsp90ab1/Hsp90aa1
GO:0010657	GO:0010657	muscle cell apoptotic process	69	-0.531756	-1.72034	0.00243002	0.0239124	0.0174716	2297	tags=35%, list=20%, signal=28%	Rbm10/Pdcd4/Jak2/Bcl2/Dicer1/E2f3/Pparg/Smad4/Naca/Cflar/Pik3r1/Zc3h12a/Trp53/Sod2/Grk2/Gnb1/Gsk3b/Acot1/Npm1/Eif5a/Edn1/Atf4/Gapdh/Hspa8
GO:0021700	GO:0021700	developmental maturation	159	-0.434706	-1.53874	0.00248006	0.0242879	0.017746	1983	tags=31%, list=17%, signal=26%	Camk2b/G6pdx/Rab3a/Bcl2/Ank3/Ywhaz/Foxa1/Pfn1/Pparg/Trpc4ap/Rb1/Dld/Ppp2r1a/Plxnb1/Rac1/Klf2/Sema4d/Arcn1/Slc26a6/Maea/App/Fermt1/Xbp1/Slc26a3/Dab2ip/Ddit3/Ctsl/Sirt2/Ythdf2/Prkaca/Barx2/Ptbp3/Brd1/Akt1/Ankrd17/Mreg/Akr1b3/Gsk3b/Nsun2/Picalm/Rhoa/Zbtb7a/Cbfb/Hnrnpk/Hes1/Nr4a2/Pebp1/Id2/Spink1
GO:0000375	GO:0000375	RNA splicing, via transesterification reactions	236	-0.402864	-1.48026	0.0025	0.0242879	0.017746	2572	tags=38%, list=22%, signal=30%	Prpf19/Cactin/Raver1/Acin1/Slu7/Zfp64/Snrpd2/Wbp11/Smn1/Dcps/Cirbp/Fmr1/Rbm10/Crnkl1/Snip1/Rest/Rnps1/Mbnl3/Ddx41/Puf60/Usp4/Srsf6/Syf2/Usp39/Ppil1/Esrp1/Ncl/Ythdc1/Eif4a3/Phf5a/Cwf19l2/Bcas2/Ik/Sf3a3/Snrpg/Lsm8/Sf3b4/Hnrnpu/Snw1/Rbm7/Sfpq/Snrpa1/C1qbp/Sf1/Mfap1b/Prdx6/Nsrp1/Clns1a/Psip1/Snu13/Srsf10/Hnrnpa1/Hnrnpm/Sf3a1/Cdc5l/Strap/Ptbp3/Luc7l/Sf3b6/Prmt7/Dhx9/Nono/Prpf40a/Dyrk1a/Srsf2/Cwc15/Snr…
GO:0000377	GO:0000377	RNA splicing, via transesterification reactions with bulged adenosine as nucleophile	236	-0.402864	-1.48026	0.0025	0.0242879	0.017746	2572	tags=38%, list=22%, signal=30%	Prpf19/Cactin/Raver1/Acin1/Slu7/Zfp64/Snrpd2/Wbp11/Smn1/Dcps/Cirbp/Fmr1/Rbm10/Crnkl1/Snip1/Rest/Rnps1/Mbnl3/Ddx41/Puf60/Usp4/Srsf6/Syf2/Usp39/Ppil1/Esrp1/Ncl/Ythdc1/Eif4a3/Phf5a/Cwf19l2/Bcas2/Ik/Sf3a3/Snrpg/Lsm8/Sf3b4/Hnrnpu/Snw1/Rbm7/Sfpq/Snrpa1/C1qbp/Sf1/Mfap1b/Prdx6/Nsrp1/Clns1a/Psip1/Snu13/Srsf10/Hnrnpa1/Hnrnpm/Sf3a1/Cdc5l/Strap/Ptbp3/Luc7l/Sf3b6/Prmt7/Dhx9/Nono/Prpf40a/Dyrk1a/Srsf2/Cwc15/Snr…
GO:0000398	GO:0000398	mRNA splicing, via spliceosome	236	-0.402864	-1.48026	0.0025	0.0242879	0.017746	2572	tags=38%, list=22%, signal=30%	Prpf19/Cactin/Raver1/Acin1/Slu7/Zfp64/Snrpd2/Wbp11/Smn1/Dcps/Cirbp/Fmr1/Rbm10/Crnkl1/Snip1/Rest/Rnps1/Mbnl3/Ddx41/Puf60/Usp4/Srsf6/Syf2/Usp39/Ppil1/Esrp1/Ncl/Ythdc1/Eif4a3/Phf5a/Cwf19l2/Bcas2/Ik/Sf3a3/Snrpg/Lsm8/Sf3b4/Hnrnpu/Snw1/Rbm7/Sfpq/Snrpa1/C1qbp/Sf1/Mfap1b/Prdx6/Nsrp1/Clns1a/Psip1/Snu13/Srsf10/Hnrnpa1/Hnrnpm/Sf3a1/Cdc5l/Strap/Ptbp3/Luc7l/Sf3b6/Prmt7/Dhx9/Nono/Prpf40a/Dyrk1a/Srsf2/Cwc15/Snr…
GO:0045089	GO:0045089	positive regulation of innate immune response	69	-0.530316	-1.71568	0.00250799	0.0242879	0.017746	1725	tags=23%, list=15%, signal=20%	Med1/Vav1/Ifi35/Sfpq/Plscr1/Lgals9/Dhx9/Nono/Nmi/Irf7/H2-T23/Hmgb1/Rbm14/Tyrobp/Hsp90aa1/Cd74
GO:0070302	GO:0070302	regulation of stress-activated protein kinase signaling cascade	128	-0.458948	-1.59459	0.00250964	0.0242879	0.017746	1748	tags=27%, list=15%, signal=23%	Ripk1/Map2k2/Tnfrsf19/Traf2/Zmynd11/Lyn/App/Map3k10/Foxo1/Cdc42se1/Dab2ip/Map3k11/Map2k1/Ppia/Hdac3/Akt1/Zc3h12a/Gadd45b/Mapk3/Per1/Mecom/Sash1/Mapk1/Cdc42/Gadd45a/Prdx1/Ezr/Cops5/Zfp622/Igbp1/Pdcd10/Dusp1/Hsph1/Gstp1/Dnaja1
GO:0002428	GO:0002428	antigen processing and presentation of peptide antigen via MHC class Ib	15	-0.746169	-1.74514	0.00251126	0.0242879	0.017746	395	tags=67%, list=3%, signal=64%	H2-Q6/H2-Q1/H2-Q2/H2-T3/B2m/H2-T23/H2-Q7/H2-Q4/H2-K1/H2-D1
GO:0051702	GO:0051702	biological process involved in interaction with symbiont	60	-0.555371	-1.7263	0.00253835	0.0244662	0.0178763	2522	tags=45%, list=22%, signal=35%	Sp1/Taf11/Ncf1/Fmr1/Jak2/Rest/Psmc3/Smarcb1/Hdac1/Rab9/Anxa2/Aqp1/Vapa/Smarca4/Snw1/Igf2r/Zc3h12a/Ccl4/Phb/Ddb1/Sugt1/Cfl1/Hspd1/Gapdh/Hspa8/Jun/Ccl5
GO:0006739	GO:0006739	NADP metabolic process	32	-0.632162	-1.75151	0.0025421	0.0244662	0.0178763	2368	tags=47%, list=21%, signal=37%	Ncf1/Cyb5r4/Dcxr/G6pdx/Rpia/Nadk/Fdxr/Prdx5/Pgls/Rpe/Trp53/Idh2/Nadk2/Me2/Taldo1
GO:0071347	GO:0071347	cellular response to interleukin-1	47	-0.569835	-1.70822	0.0025695	0.0245049	0.0179046	1183	tags=30%, list=10%, signal=27%	Otud4/Dab2ip/Zc3h12a/Mapk3/Yy1/Ccl4/Nr1d1/Rc3h1/Cebpb/Rela/Cfl1/Mapk13/Egr1/Ccl5
GO:0045604	GO:0045604	regulation of epidermal cell differentiation	34	-0.635384	-1.77311	0.00257149	0.0245049	0.0179046	1970	tags=47%, list=17%, signal=39%	Srsf6/Ptch1/Esrp1/Med1/Dll1/Maff/Mycl/Sult2b1/Errfi1/Rock1/Rock2/Zfp36l1/Vdr/Hes1/Sfn/Zfp36
GO:0070849	GO:0070849	response to epidermal growth factor	37	-0.610254	-1.74167	0.00257216	0.0245049	0.0179046	1729	tags=46%, list=15%, signal=39%	Ncl/Med1/Cbl/Snx6/Dab2ip/Akt1/Mapk3/Grk2/Ptpn12/Zfp36l1/Mapk1/Eef1a1/Cfl1/Zfp36l2/Vil1/Arpc2/Zfp36
GO:0019933	GO:0019933	cAMP-mediated signaling	36	-0.607585	-1.72011	0.00257623	0.0245049	0.0179046	542	tags=19%, list=5%, signal=19%	Prkar1a/Slc9a3r1/Pebp1/Gapdh/Chga/Sct/Gip
GO:0061013	GO:0061013	regulation of mRNA catabolic process	100	-0.493292	-1.67026	0.00257747	0.0245049	0.0179046	1531	tags=30%, list=13%, signal=26%	Pde12/Syncrip/Hnrnpu/Elavl1/Dhx34/Ybx1/Ythdf2/Khsrp/Hnrnpm/Ythdf1/Rock1/Cnot8/Zc3h12a/Tnrc6c/Dhx9/Ythdf3/Tnrc6b/Rock2/Rc3h1/Zfp36l1/Pkp3/Axin2/Npm1/Ptbp1/Tob1/Alkbh5/Pabpc1/Zfp36l2/Zfp36/Btg2
GO:0045859	GO:0045859	regulation of protein kinase activity	437	-0.362587	-1.38783	0.00258338	0.0245049	0.0179046	1759	tags=19%, list=15%, signal=17%	Ccng2/Ripk1/Pkd2/Cbl/Map2k2/Traf2/Ccnd3/Rap2c/Tesk1/Rb1/Cdkn1b/Ksr1/Ripk3/Park7/Ddx3x/Fem1a/Hnf4a/Lyn/Ankrd54/Ralb/App/Adar/Csk/Cblc/Abl1/Map3k10/Daxx/Dab2ip/Stk11/Prdx2/Lats1/Map3k11/Ccna2/Map2k1/Errfi1/Ppia/Spry2/Ghrl/Higd1a/Akt1/Rap1a/Fgd4/Map2k3/Gadd45b/Ang/Cdc37/Gsk3b/Phb/Prkar1a/Sash1/Lamtor2/Slc9a3r1/Ace/Mvp/Axin2/Ccnd2/Gadd45a/Npm1/Rhoa/Tsg101/Pim1/Areg/Phb2/Tcim/Akap13/Ppp2ca/Rtraf/Edn1/…
GO:0051170	GO:0051170	import into nucleus	131	-0.450347	-1.56657	0.00260368	0.0246378	0.0180017	2483	tags=37%, list=22%, signal=30%	Nup188/Nup107/Eif4enif1/Appl2/Agap3/Nup88/Dmap1/Jak2/Lmna/Ipo7/Hcls1/Prkag1/Ipo4/E2f3/Appl1/Med1/Gper1/Pik3r2/Kpna2/Kpna3/Hnf4a/Jup/Ipo13/Ufm1/Adar/Elavl1/Fermt1/Xbp1/Tnpo1/Hdac3/Pik3r1/Akt1/Zc3h12a/Trp53/Rab18/Mapk1/Cfl1/Ipo5/Phb2/Ran/Ppp3r1/Ppp2ca/Ddx5/Txnip/Trim28/Hsp90ab1/Hsp90aa1/Nfkbia/Hspa8
GO:0071356	GO:0071356	cellular response to tumor necrosis factor	107	-0.481621	-1.64461	0.00260988	0.0246378	0.0180017	826	tags=20%, list=7%, signal=18%	Akt1/Zc3h12a/Dhx9/Mapk3/Trp53/Hipk1/Ccl4/Nr1d1/Rela/Zfp36l1/Mapk1/Laptm5/Cfl1/Casp1/Zfp36l2/Krt18/Zfp36/Krt8/Nfkbia/Apoa1/Ccl5
GO:0046390	GO:0046390	ribose phosphate biosynthetic process	112	-0.476493	-1.6314	0.00261691	0.0246452	0.0180071	1587	tags=29%, list=14%, signal=26%	Dld/Mpc1/Pnp/Atp5k/Prps1/Pdk3/Pank3/Dguok/Map2k1/Dlat/Stoml2/Umps/Acss1/Myc/Atp5h/Adsl/Atp5d/Pdha1/Cmpk1/Ak2/Acot7/Hprt/Coasy/Pdhb/Aldoa/Papss2/Acat1/Pkm/Vcp/Atp5c1/Atp5a1/Impdh2/Atp5b
GO:0032103	GO:0032103	positive regulation of response to external stimulus	212	-0.407214	-1.47984	0.00262906	0.0247006	0.0180476	1748	tags=21%, list=15%, signal=18%	Ripk1/Med1/Wnk1/Vav1/Stk24/Ifi35/Rac1/Park7/App/Smad3/Sfpq/C1qbp/Plscr1/Optn/Fcer1g/Ghrl/Lgals9/Ankrd17/Dhx9/Nono/Mapk3/Nmi/Ccl4/Irf7/Ctss/Cebpb/Ndel1/Kars/Sash1/Tac1/Ace/Mapk1/H2-T23/Edn2/Hmgb1/Rbm14/Tyrobp/Edn1/Hspd1/Cyba/Hsp90aa1/Nfkbia/Ccl5/Cd74
GO:0034612	GO:0034612	response to tumor necrosis factor	123	-0.465388	-1.60872	0.00263835	0.024729	0.0180683	866	tags=20%, list=8%, signal=18%	Cd14/Akt1/Zc3h12a/Dhx9/Mapk3/Trp53/Hipk1/Ccl4/Nr1d1/Rela/Zfp36l1/Mapk1/Laptm5/Cfl1/Ggt1/Casp1/Zfp36l2/Igbp1/Krt18/Zfp36/Krt8/Nfkbia/Apoa1/Ccl5
GO:0000289	GO:0000289	nuclear-transcribed mRNA poly(A) tail shortening	21	-0.681195	-1.74613	0.00265185	0.0247967	0.0181178	1121	tags=38%, list=10%, signal=34%	Pan3/Tnrc6c/Tnrc6b/Cnot6/Tob1/Pabpc1/Zfp36/Btg2
GO:0016054	GO:0016054	organic acid catabolic process	142	-0.446748	-1.55984	0.00267291	0.0249143	0.0182037	2098	tags=40%, list=18%, signal=33%	Qdpr/Mlycd/Otc/Acad11/Bcat2/Cyp4f14/Gstz1/Pex7/Acsf3/Faah/Csad/Hibadh/Akr1a1/Ppat/Amdhd2/Prodh/Abat/Acadvl/Thnsl2/Nagk/Etfa/Sdsl/Ahcy/Acox1/Aldh6a1/Acox3/Aldh1l1/Got1/Gls/Etfdh/Pck2/Acadm/Etfb/Aldh5a1/Got2/Ivd/Akt1/Acadl/Shmt1/Lpin2/Eci1/Pck1/Arg2/Gcsh/Scp2/Ces1d/Hadha/Acot7/Oat/Hadh/Acat1/Hadhb/Gcat/Glud1/Acaa1a/Echs1/Acaa2
GO:0051851	GO:0051851	modulation by host of symbiont process	47	-0.568889	-1.70538	0.00268307	0.0249143	0.0182037	2151	tags=47%, list=19%, signal=38%	Sp1/Taf11/Fmr1/Rest/Psmc3/Smarcb1/Hdac1/Rab9/Anxa2/Aqp1/Vapa/Smarca4/Snw1/Igf2r/Zc3h12a/Ccl4/Phb/Sugt1/Cfl1/Hspa8/Jun/Ccl5
GO:0071900	GO:0071900	regulation of protein serine/threonine kinase activity	280	-0.386047	-1.43705	0.00268594	0.0249143	0.0182037	1759	tags=20%, list=15%, signal=17%	Ccng2/Ripk1/Pkd2/Map2k2/Traf2/Ccnd3/Tesk1/Rb1/Cdkn1b/Ksr1/Ddx3x/Fem1a/Lyn/Ralb/App/Csk/Cblc/Abl1/Map3k10/Dab2ip/Stk11/Prdx2/Lats1/Map3k11/Ccna2/Map2k1/Ppia/Spry2/Ghrl/Higd1a/Akt1/Fgd4/Map2k3/Gadd45b/Gsk3b/Prkar1a/Sash1/Ccnd2/Gadd45a/Rhoa/Tsg101/Pim1/Tcim/Akap13/Ppp2ca/Edn1/Trib1/Actb/Ccnl1/Pdcd10/Dusp1/Sfn/Hsp90ab1/Gstp1/Dnaja1/Cd74
GO:0048821	GO:0048821	erythrocyte development	27	-0.658473	-1.7769	0.00268969	0.0249143	0.0182037	2273	tags=52%, list=20%, signal=42%	Arid4a/G6pdx/Tmod3/Sh2b3/Med1/Slc11a2/Klf2/Cited2/Maea/Ptbp3/Brd1/Srf/Jmjd6/Zbtb7a
GO:0006790	GO:0006790	sulfur compound metabolic process	214	-0.406648	-1.481	0.00270713	0.0250172	0.0182789	1701	tags=25%, list=15%, signal=22%	Acly/Fasn/Ethe1/Adi1/Dld/Mpc1/Mat2b/Park7/Enoph1/Fxn/Hnf4a/Suox/Ahcy/Dpep1/Sult2b1/Pdk3/Dlat/Gsta4/Mat2a/Nfu1/Oxsm/Sult1b1/Mms19/Sult1d1/Acss1/Glrx3/Sod2/Ciao1/Acot1/Hmgn5/Gclm/Suclg1/Phgdh/Scp2/Pdha1/Ces1d/Gpx4/Acot7/Cs/Hmgcs1/Ogdh/Pdhb/Ggt1/Nubp2/Papss2/Suclg2/Hagh/Acat1/Gsr/Gsta1/Sucla2/Gss/Acaa2/Gstp1
GO:0043618	GO:0043618	regulation of transcription from RNA polymerase II promoter in response to stress	43	-0.590353	-1.7438	0.00272506	0.025124	0.0183569	1828	tags=35%, list=16%, signal=29%	Ino80/Creb3l1/Hif1an/Klf2/Cited2/Ddit3/Sirt2/Trp53/Cebpb/Ppp1r15a/Dnajb1/Atf4/Egr1/Atf3/Jun
GO:0071622	GO:0071622	regulation of granulocyte chemotaxis	27	-0.657106	-1.77321	0.00274913	0.0252868	0.0184759	769	tags=19%, list=7%, signal=17%	Mapk3/Mapk1/Edn1/Ccl5/Cd74
GO:0010466	GO:0010466	negative regulation of peptidase activity	94	-0.475752	-1.58806	0.00283513	0.0260172	0.0190096	1509	tags=28%, list=13%, signal=24%	Park7/Ddx3x/Aqp1/Dnajb6/Cast/Dpep1/Birc5/App/Xiap/Cflar/Csnk2a1/Akt1/Triap1/Grk2/Gpi1/Picalm/Serpinb6a/Klf4/Birc6/Hspa1b/Igbp1/Sfn/Pebp1/Gapdh/Herpud1/Spink1
GO:0002711	GO:0002711	positive regulation of T cell mediated immunity	33	-0.634252	-1.76273	0.00287186	0.0262932	0.0192112	448	tags=36%, list=4%, signal=35%	Traf2/H2-T3/Pnp/B2m/Stx7/H2-T23/H2-Q7/H2-Q4/Hspd1/H2-K1/H2-D1/Hspa8
GO:0032755	GO:0032755	positive regulation of interleukin-6 production	52	-0.564923	-1.71442	0.00289771	0.0264666	0.0193379	940	tags=27%, list=8%, signal=25%	App/Xbp1/Fcer1g/Mbp/Lgals9/Dhx9/Grk2/Laptm5/Hmgb1/Tyrobp/Hspd1/Mapk13/Cyba/Cd74
GO:0009144	GO:0009144	purine nucleoside triphosphate metabolic process	67	-0.514222	-1.64786	0.00290422	0.0264666	0.0193379	1068	tags=27%, list=9%, signal=25%	Dguok/Map2k1/Stoml2/Nudt1/Myc/Atp5h/Atp5d/Ak2/Rhoa/Aldoa/Itpa/Ran/Pkm/Vcp/Atp5c1/Atp5a1/Impdh2/Atp5b
GO:0051341	GO:0051341	regulation of oxidoreductase activity	55	-0.552664	-1.68959	0.0029529	0.0268483	0.0196168	1708	tags=33%, list=15%, signal=28%	Tnf/Nosip/Prdx5/Ripk3/Park7/Fxn/Abl1/Lgals9/Akt1/Gsk3b/Arg2/Vdr/Edn2/Phb2/Edn1/Cyba/Gstp1/Gzma
GO:2001234	GO:2001234	negative regulation of apoptotic signaling pathway	165	-0.428917	-1.52228	0.00298445	0.0270596	0.0197712	2071	tags=29%, list=18%, signal=24%	Lmna/Tnf/Src/Ndufs3/Bcl2/Hdac1/Creb3l1/Ripk1/Tcf7l2/Rb1/Aatf/Ppif/Zmynd11/Park7/Ddx3x/Fxn/Xbp1/Cflar/Prdx2/Map2k1/Ing2/Ppia/Ccar2/Higd1a/Akt1/Triap1/Nono/Sod2/Hdac2/Mcl1/Gsk3b/Gclm/Yap1/Rela/Ghitm/Ctnna1/Birc6/Prelid1/Lgals3/Trap1/Igbp1/Nr4a2/Acaa2/Hsph1/Herpud1/Slc25a5/Dnaja1/Cd74
GO:0006275	GO:0006275	regulation of DNA replication	91	-0.493363	-1.64136	0.0029925	0.0270596	0.0197712	2034	tags=30%, list=18%, signal=25%	Gmnn/Ehmt2/Cdt1/Ino80/Senp2/Rbbp6/Rac1/Terf1/Ccna2/Stoml2/Ilkap/Bcar3/Ankrd17/Dhx9/Rfc4/Atf1/Wiz/Trp53/Rfc3/Rfc2/Cdc42/Npm1/Tipin/Cacybp/Pcna/Id3/Jun
GO:0010660	GO:0010660	regulation of muscle cell apoptotic process	66	-0.53357	-1.70266	0.00299785	0.0270596	0.0197712	2297	tags=35%, list=20%, signal=28%	Rbm10/Pdcd4/Jak2/Bcl2/Dicer1/E2f3/Pparg/Smad4/Naca/Cflar/Pik3r1/Zc3h12a/Trp53/Sod2/Grk2/Gsk3b/Acot1/Npm1/Eif5a/Edn1/Atf4/Gapdh/Hspa8
GO:0010951	GO:0010951	negative regulation of endopeptidase activity	76	-0.502944	-1.64092	0.00300358	0.0270596	0.0197712	1509	tags=30%, list=13%, signal=26%	Park7/Ddx3x/Aqp1/Dnajb6/Cast/Dpep1/Birc5/Xiap/Cflar/Csnk2a1/Akt1/Triap1/Grk2/Gpi1/Picalm/Serpinb6a/Klf4/Hspa1b/Igbp1/Sfn/Gapdh/Herpud1/Spink1
GO:0019674	GO:0019674	NAD metabolic process	17	-0.725164	-1.75631	0.00301384	0.0270902	0.0197935	2168	tags=59%, list=19%, signal=48%	Pfkl/Nadk/Foxk2/Pck2/Trp53/Gpi1/Nadk2/Mdh1/Aldob/Ldha
GO:0042129	GO:0042129	regulation of T cell proliferation	94	-0.475043	-1.5857	0.00303946	0.0272584	0.0199164	901	tags=17%, list=8%, signal=16%	Lgals9/Dhps/Arg2/Rc3h1/Cebpb/Prkar1a/H2-T23/Laptm5/Coro1a/Hes1/Tfrc/Lgals3/Peli1/H2-Aa/H2-Ab1/Ccl5
GO:0045619	GO:0045619	regulation of lymphocyte differentiation	112	-0.47383	-1.62229	0.00306551	0.0273793	0.0200048	1593	tags=22%, list=14%, signal=19%	Irf1/Pnp/Sox4/Tox/Abl1/Kat2a/Xbp1/Prdx2/Adrm1/Lgals9/Zc3h12a/Pglyrp1/Bad/Pck1/Rc3h1/Zfp36l1/Rhoa/Cbfb/Prelid1/Zfp36l2/H2-DMa/Hsp90aa1/H2-Aa/Id2/Cd74
GO:0043388	GO:0043388	positive regulation of DNA binding	37	-0.603263	-1.72172	0.00306682	0.0273793	0.0200048	2173	tags=46%, list=19%, signal=37%	Jak2/Hipk3/Pparg/Rb1/Gtf2b/Park7/Smarca4/Sirt2/Lgals9/Ski/Hipk1/Myc/Edf1/Klf4/Hes1/Calm1/Trim28
GO:0051384	GO:0051384	response to glucocorticoid	42	-0.603564	-1.78035	0.00307671	0.0274056	0.020024	2398	tags=57%, list=21%, signal=45%	Smyd3/Crebrf/Jak2/Rest/Pdcd7/Tnf/Bcl2/Aqp1/Hnrnpu/Eif4ebp1/Ube2l3/Map2k1/Pck2/Klf9/Pik3r1/Pck1/Zfp36l1/Hmgb1/Areg/Akap13/Zfp36l2/Sgk1/Ddit4/Zfp36
GO:0002828	GO:0002828	regulation of type 2 immune response	15	-0.741148	-1.73339	0.00308709	0.0274362	0.0200463	593	tags=27%, list=5%, signal=25%	Prkcz/Irf1/Arg2/Cd74
GO:0061136	GO:0061136	regulation of proteasomal protein catabolic process	152	-0.437619	-1.54241	0.0030981	0.0274721	0.0200726	2856	tags=36%, list=25%, signal=28%	Psme3/Commd1/Atg7/Pithd1/Ubqln2/Dda1/Fbxw7/Pias1/Uchl5/Usp5/Fmr1/Bag5/Smad7/Socs4/Rchy1/Atxn3/Tlk2/Trim39/Ubxn1/Sdcbp/Usp19/Araf/Rad23a/Park7/Nop53/Arih1/Styx/Rnf14/Fbxo22/Xbp1/Gabarapl2/Dab2ip/Eif3h/Sirt2/Csnk1a1/N4bp1/Prkaca/Ubqln4/Ccar2/Akt1/Ubqln1/Gsk3b/Sumo1/Sumo2/Rad23b/Psme1/Hspa1b/Trib1/Vcp/Psme2/Plk3/Hspa1a/Hsp90ab1/Herpud1/Ubb
GO:1901796	GO:1901796	regulation of signal transduction by p53 class mediator	54	-0.546944	-1.67552	0.00311792	0.0275386	0.0201212	1541	tags=30%, list=13%, signal=26%	Rpf2/Nop53/Nop2/Smyd2/Atm/Eef1e1/Triap1/Trp53/Dyrk1a/Rrs1/Pmaip1/Npm1/Hnrnpk/Ddx5/Ubb/Cd74
GO:0000723	GO:0000723	telomere maintenance	113	-0.472548	-1.61908	0.00311955	0.0275386	0.0201212	1336	tags=19%, list=12%, signal=17%	Hnrnpu/Terf1/Dkc1/Terf2ip/Tcp1/Atm/Mapk3/Myc/Cct5/Mapk1/Rpa2/Nsmce2/Gnl3/Cct3/Pcna/Cct2/Cct8/Hspa1a/Cct4/Cct7/Hsp90ab1/Hsp90aa1
GO:0071396	GO:0071396	cellular response to lipid	292	-0.383127	-1.42991	0.00314778	0.0277257	0.0202579	1528	tags=26%, list=13%, signal=23%	Creb1/Cdk4/Park7/Cdc73/Aqp1/Smarca4/B2m/Lyn/App/Ufm1/Hnrnpu/Snw1/Eif4ebp1/Rnf14/Chmp5/Abl1/Xbp1/Insig2/Ube2i/Pdk3/Daxx/Dab2ip/Plscr1/Prdx2/Lats1/Ube2l3/Pck2/Lcor/Klf9/Atm/Cd14/Akt1/Zc3h12a/Nfkbib/Mapk3/Glrx/Bad/Ptk7/Nr1d1/Pck1/Rock2/Per1/Phb/Cebpb/Yap1/Rela/Zfp36l1/Vdr/Sash1/Rxrb/Mapk1/Ces1d/Ruvbl2/Rhoa/Zbtb7a/Arid1a/Hnrnpk/Hmgb1/Pim1/Casp1/Htra2/Phb2/Ywhah/Akap13/Zfp36l2/Trib1/Sgk1/Ddit4/Ddx5/Zf…
GO:0002708	GO:0002708	positive regulation of lymphocyte mediated immunity	63	-0.540012	-1.70554	0.00318901	0.0279878	0.0204494	2615	tags=40%, list=23%, signal=31%	H2-Q6/H2-Q1/Exosc3/Nsd2/H2-Q2/Rif1/Tnf/Prkcz/Vav1/Kmt5b/Traf2/H2-T3/Pnp/B2m/Hmces/Fcer1g/Stx7/H2-T23/H2-Q7/Tfrc/H2-Q4/Hspd1/H2-K1/H2-D1/Hspa8
GO:1902893	GO:1902893	regulation of pri-miRNA transcription by RNA polymerase II	42	-0.601934	-1.77554	0.00319172	0.0279878	0.0204494	1442	tags=36%, list=13%, signal=31%	Smarca4/Smad4/App/Smad3/Klf5/Trp53/Hdac2/Yy1/Srf/Rela/Klf4/Gnl3/Egr1/Jun/Fos
GO:0002695	GO:0002695	negative regulation of leukocyte activation	110	-0.460435	-1.57744	0.00325176	0.0284016	0.0207517	1099	tags=20%, list=10%, signal=18%	Lyn/Socs6/Scrib/Prdx2/Atm/Lgals9/Zc3h12a/Pglyrp1/Nr1d1/Arg2/Rc3h1/Cebpb/Prkar1a/Cbfb/Laptm5/Tyrobp/Lgals3/Peli1/H2-Aa/Id2/H2-Ab1/Cd74
GO:0007601	GO:0007601	visual perception	44	0.530187	1.75905	0.0032533	0.0284016	0.0207517	2069	tags=39%, list=18%, signal=32%	Dnajc19/Cnnm4/Reep6/Rdh11/Cln6/Sema5a/Rpgrip1/Atf6/Myo7a/Dll4/Atp8a2/Slc4a7/Rdh10/Opa3/Aoc2/Ppt1/Dram2
GO:0034142	GO:0034142	toll-like receptor 4 signaling pathway	25	-0.659629	-1.75289	0.00330891	0.0288233	0.0210598	1774	tags=44%, list=15%, signal=37%	Appl1/Ifi35/Lyn/Arf6/Dab2ip/Cd14/Nmi/Nr1d1/Hmgb1/Peli1/Nfkbia
GO:0010876	GO:0010876	lipid localization	289	0.309717	1.33701	0.00334756	0.0290088	0.0211954	1224	tags=19%, list=11%, signal=17%	Aup1/Slc1a3/Psap/Itgb1/Acsl3/Slco2b1/Lima1/Lipg/Tmem30a/Mttp/Lrp10/Cds1/Ano9/Ldlr/Slc12a2/Atp8b1/Soat1/Nus1/Scarb2/Abcd3/Cds2/Abcg8/Dbi/Pla2g12a/Tmem30b/Osbp/Itgav/Ppard/Slc1a1/Naxe/Irak1/Asxl2/Ugcg/Lrrc8d/Sqle/Dgat1/Abca3/Npc2/Esyt2/Lpcat3/Ptpn11/Arl6ip1/Gm2a/Tnfrsf11a/Acvr1c/Hexb/Slc27a2/Npc1/Lrp1/Slc1a2/Abcc3/Acsl5/Abhd5/Arl6ip5/Bscl2
GO:0006991	GO:0006991	response to sterol depletion	15	0.707503	1.81021	0.00335226	0.0290088	0.0211954	913	tags=40%, list=8%, signal=37%	Tmed2/Insig1/Amfr/Erlin2/Srebf1/Lpcat3
GO:0071501	GO:0071501	cellular response to sterol depletion	15	0.707503	1.81021	0.00335226	0.0290088	0.0211954	913	tags=40%, list=8%, signal=37%	Tmed2/Insig1/Amfr/Erlin2/Srebf1/Lpcat3
GO:0002455	GO:0002455	humoral immune response mediated by circulating immunoglobulin	26	-0.668691	-1.79315	0.00339692	0.0293309	0.0214307	7	tags=12%, list=0%, signal=12%	C1qbp/H2-Ab1/Igkc
GO:0002456	GO:0002456	T cell mediated immunity	65	-0.522147	-1.66479	0.00341742	0.029336	0.0214345	487	tags=29%, list=4%, signal=28%	Prkcz/Jag1/Traf2/H2-T3/Pnp/Ripk3/B2m/Cd8a/Gzmb/Stx7/H2-T23/Hprt/Hmgb1/H2-Q7/H2-Q4/Hspd1/H2-K1/H2-D1/Hspa8
GO:0009199	GO:0009199	ribonucleoside triphosphate metabolic process	62	-0.510797	-1.60583	0.00341823	0.029336	0.0214345	1068	tags=26%, list=9%, signal=24%	Dguok/Map2k1/Stoml2/Myc/Atp5h/Atp5d/Rhoa/Aldoa/Itpa/Ran/Pkm/Vcp/Atp5c1/Atp5a1/Impdh2/Atp5b
GO:0042542	GO:0042542	response to hydrogen peroxide	88	-0.479501	-1.60061	0.00341981	0.029336	0.0214345	2002	tags=33%, list=17%, signal=27%	Src/Bcl2/Glrx2/Pawr/Ripk1/Stk24/Ppif/Ripk3/Park7/Aqp1/Fxn/Rnf146/Abl1/Plekha1/Cat/Akr1b3/Trp53/Glrx/Sod2/Hdac2/Prdx3/Net1/Rela/Rhob/Cfl1/Trap1/Mapk13/Pdcd10/Hsph1
GO:0032206	GO:0032206	positive regulation of telomere maintenance	46	-0.567993	-1.70326	0.00343656	0.0294149	0.0214921	1231	tags=26%, list=11%, signal=23%	Dkc1/Tcp1/Atm/Mapk3/Cct5/Mapk1/Gnl3/Cct3/Cct2/Cct8/Cct4/Cct7
GO:0033993	GO:0033993	response to lipid	403	-0.362823	-1.38237	0.00345243	0.0294149	0.0214921	1528	tags=24%, list=13%, signal=21%	Creb1/Cdk4/Park7/Cdc73/Aqp1/Smarca4/B2m/Lyn/App/Ufm1/Hnrnpu/Snw1/Eif4ebp1/Rnf14/Chmp5/Abl1/Foxo1/Xbp1/Cflar/Insig2/Ube2i/Pdk3/Daxx/Dab2ip/Stk11/Plscr1/Prdx2/Igf2r/Lats1/Ube2l3/Map2k1/Pck2/Lcor/Klf9/Atm/Adh1/Pik3r1/Lgals9/Cd14/Akt1/Zc3h12a/Nfkbib/Mapk3/Glrx/Bad/Ptk7/Nr1d1/Pck1/Rock2/Per1/Phb/Prdx3/Cebpb/Yap1/Rela/Zfp36l1/Vdr/Sash1/Ace/Rxrb/Mapk1/Ces1d/Ruvbl2/Klf4/Rhoa/Tcf3/Zbtb7a/Arid1a/Socs2/Hnrn…
GO:0009314	GO:0009314	response to radiation	294	-0.37696	-1.40707	0.00345575	0.0294149	0.0214921	1835	tags=22%, list=16%, signal=19%	Crip1/Ino80/Grb2/Pparg/Dtl/Spidr/Mta1/Rnf168/Hmgn1/Usp1/Pnp/Creb1/Aqp1/App/Abca7/Ube2b/Ppp1cb/Stk11/Eef1d/Pclaf/Nr2f6/Fbxl6/N4bp1/Atm/Ghrl/Pik3r1/Cat/Ccar2/Akt1/Casp7/Triap1/Kmt2a/Trp53/Sod2/Gnb1/Yy1/Myc/Pold1/Per1/Pold3/Net1/Ddb1/Yap1/Kars/Rela/Rhob/Pmaip1/Ccnd2/Gadd45a/Npm1/Ruvbl2/Ppid/Eif2s1/Tipin/Ppp1r1b/Sgk1/Ppp1cc/Plk3/Pcna/Mapk13/Ppp1ca/Sct/Id2/Egr1/Jun
GO:0002263	GO:0002263	cell activation involved in immune response	166	-0.43463	-1.54433	0.00345882	0.0294149	0.0214921	1943	tags=23%, list=17%, signal=19%	Gbf1/Ywhaz/Prkcz/Lat2/Dll1/Kmt5b/Rnf168/Notch2/Ifi35/Irf1/Snap23/Lyn/Itfg2/App/Ung/Abl1/Otud5/Xbp1/Hmces/Fcer1g/Lgals9/Zc3h12a/Pglyrp1/Trp53/Nmi/Lfng/Pck1/Rc3h1/Kars/Coro1a/Hmgb1/Tyrobp/Tcim/Tfrc/Lgals3/Hspd1/Chga/Cd74
GO:1900744	GO:1900744	regulation of p38MAPK cascade	30	-0.625755	-1.71614	0.00347207	0.029464	0.021528	1113	tags=30%, list=10%, signal=27%	Dab2ip/Zc3h12a/Gadd45b/Per1/Sash1/Gadd45a/Ezr/Dusp1/Hsph1
GO:0042092	GO:0042092	type 2 immune response	19	-0.695025	-1.73601	0.0034817	0.0294824	0.0215414	593	tags=21%, list=5%, signal=20%	Prkcz/Irf1/Arg2/Cd74
GO:0042180	GO:0042180	cellular ketone metabolic process	140	-0.444986	-1.55211	0.00349162	0.0295031	0.0215565	1201	tags=18%, list=10%, signal=16%	Wdtc1/Insig2/Pdk3/Coq2/Coq6/Akt1/Coq4/Akr1b3/Acadl/Nr1d1/Coq10b/Akr7a5/Scp2/Ces1d/Aldoa/Hagh/Malrd1/Ndufa9/Nmt1/Fh1/Apoa4/Gip/Egr1/Apoa1/Cd74
GO:0046395	GO:0046395	carboxylic acid catabolic process	135	-0.455627	-1.58794	0.00356294	0.0300343	0.0219447	2098	tags=36%, list=18%, signal=29%	Acsf3/Faah/Csad/Hibadh/Akr1a1/Ppat/Amdhd2/Prodh/Abat/Acadvl/Nagk/Etfa/Sdsl/Ahcy/Acox1/Aldh6a1/Acox3/Aldh1l1/Got1/Gls/Etfdh/Pck2/Acadm/Etfb/Aldh5a1/Got2/Ivd/Akt1/Acadl/Shmt1/Lpin2/Eci1/Pck1/Arg2/Gcsh/Scp2/Ces1d/Hadha/Acot7/Oat/Hadh/Acat1/Hadhb/Gcat/Glud1/Acaa1a/Echs1/Acaa2
GO:0006612	GO:0006612	protein targeting to membrane	88	0.423535	1.57588	0.00356976	0.0300343	0.0219447	944	tags=19%, list=8%, signal=18%	Sec61a1/Tram1/Sec63/Sec61b/Ssr3/Zdhhc7/Zdhhc3/Zdhhc6/Zdhhc20/Erbb2/Slc1a1/Aqp11/Sec61g/Zdhhc2/Pex16/Zdhhc9/Arl6ip1
GO:0031032	GO:0031032	actomyosin structure organization	128	-0.453032	-1.57404	0.0035817	0.0300343	0.0219447	1627	tags=23%, list=14%, signal=20%	Pik3r2/Tesk1/Flii/Rac1/Smad4/Smad3/Pdcd6ip/Abl1/Cflar/Pik3r1/Rock1/Wdr1/Hdac2/Myh9/Rock2/Prkar1a/Srf/Tac1/Rhoa/Csrp2/Rhoc/Stmn1/Akap13/Pdlim1/Edn1/Actg1/Krt19/Krt8/Apoa1
GO:0032922	GO:0032922	circadian regulation of gene expression	60	-0.544448	-1.69234	0.00359016	0.0300343	0.0219447	1336	tags=30%, list=12%, signal=27%	Hnrnpu/Top1/Ppp1cb/Prkg2/Huwe1/Hdac3/Kmt2a/Hdac2/Nr1d1/Per1/Nampt/Ppp1cc/Atf4/Id1/Ppp1ca/Id3/Id2/Egr1
GO:0045670	GO:0045670	regulation of osteoclast differentiation	37	-0.59876	-1.70887	0.00359255	0.0300343	0.0219447	906	tags=22%, list=8%, signal=20%	Pik3r1/Gsk3b/Cebpb/Zbtb7a/Tyrobp/Klf10/Ccl5/Fos
GO:0022411	GO:0022411	cellular component disassembly	282	-0.384784	-1.43155	0.00360732	0.0300531	0.0219584	2443	tags=28%, list=21%, signal=22%	Nedd1/Smn1/Exog/Mid1ip1/Becn1/Tecpr1/Bok/Map1lc3a/Atg2b/Spef1/Evl/Mrpl58/Ufc1/Smarcb1/Tnf/Tmod3/Kif5b/Vps33a/Vps4a/Fis1/Atg2a/Gbf1/Dicer1/Flot1/Mtif3/Sharpin/Slc25a46/Zfand1/Gper1/Sqstm1/Arid2/Flii/Bnip3l/Smarca4/Dedd2/Ufm1/Atg12/Klc1/Camsap3/Gsn/Arf6/Gabarapl2/Optn/Cebpg/Huwe1/Ubqln4/Pik3r1/Wdr45/Capzb/Trp53/Wdr1/Ubqln1/Cdc37/Myc/Ctss/Ndel1/Aifm1/Etf1/Map1lc3b/Atxn7/Smarcd2/Arid1a/Cfl1/Eif5a/Vda…
GO:0006119	GO:0006119	oxidative phosphorylation	84	-0.50568	-1.66952	0.00361003	0.0300531	0.0219584	1587	tags=33%, list=14%, signal=29%	Dld/Ppif/Pde12/Park7/Fxn/Dguok/Ndufb9/Stoml2/Ndufs8/Ndufv2/Cox4i1/Cox5a/Myc/Atp5h/Atp5d/Ndufs1/Rhoa/Uqcrfs1/Vcp/Atp5c1/Ndufv1/Sdha/Ndufs2/Apoc3/Uqcrc1/Atp5a1/Ndufa10/Atp5b
GO:0070372	GO:0070372	regulation of ERK1 and ERK2 cascade	169	-0.421192	-1.49875	0.00364242	0.0302589	0.0221088	2007	tags=24%, list=17%, signal=20%	Nqo2/Src/Prkd2/Ywhaz/Spred1/Prkcz/Ccl20/Gper1/Notch2/Wnk2/Lyn/Smad4/App/Abca7/Styx/Csk/Abl1/Xbp1/Cflar/Dab2ip/Map2k1/Errfi1/Spry2/Rap1a/Ace2/Mapk3/Rap1b/Ccl4/Phb/Nlrp6/Slc9a3r1/Klf4/Ezr/Hmgb1/Phb2/Dusp1/Gstp1/Atf3/Jun/Ccl5/Cd74
GO:0045777	GO:0045777	positive regulation of blood pressure	20	-0.695455	-1.74891	0.00371582	0.0308038	0.0225069	2114	tags=40%, list=18%, signal=33%	G6pdx/Adh5/Wnk1/Ephx2/Ace/Rhoa/Cyba/Id2
GO:0070848	GO:0070848	response to growth factor	355	-0.372263	-1.40764	0.00377093	0.031143	0.0227547	1806	tags=23%, list=16%, signal=20%	Creb3l1/Grb2/Pparg/Appl1/Ripk1/Ncl/Med1/Sdcbp/Cbl/Tcf7l2/Dll1/Notch2/Rab35/Creb1/Stk16/Cited2/Smad4/Coro1b/Dync1li1/Nedd4/Snw1/Smad3/Fermt1/Cpne3/Abl1/Xbp1/Cflar/Snx6/Arf6/Dab2ip/Stk11/Got1/Lats1/Ppm1a/Sirt2/Ing2/Cdc5l/Spry2/Rock1/Strap/Akt1/Rap1a/Map2k3/Mapk3/Trp53/Grk2/Ski/Gsk3b/Ptpn12/Rock2/Gata5/Rgmb/Itga3/Rela/Zfp36l1/Tac1/Mapk1/Eef1a1/Klf4/Zbtb7a/Tob1/Coro1a/Cfl1/Bex1/Hes1/Htra2/Hspa5/Zfp36…
GO:0046785	GO:0046785	microtubule polymerization	57	-0.538489	-1.66625	0.00377966	0.031143	0.0227547	1854	tags=28%, list=16%, signal=24%	Eml2/Mapre1/Cdkn1b/Rac1/Clip1/Pde4dip/Abl1/Camsap3/Capzb/Dyrk1a/Ndel1/Stmn1/Slain2/Gda/Sgk1/Fkbp4
GO:0015012	GO:0015012	heparan sulfate proteoglycan biosynthetic process	15	0.703314	1.79949	0.0037848	0.031143	0.0227547	1941	tags=67%, list=17%, signal=55%	Ext2/B3gat3/Pxylp1/Ext1/Glce/Hs6st1/Ctnnb1/Ndst1/Ndst2/Ugdh
GO:1901654	GO:1901654	response to ketone	65	-0.518899	-1.65443	0.0037883	0.031143	0.0227547	2775	tags=45%, list=24%, signal=34%	Fdx1/Rnf4/P2ry6/Acaca/Dcps/Smyd3/Ahr/Jak2/Src/Cdk4/Park7/Aqp1/Hnrnpu/Eif4ebp1/Cflar/Pck2/Klf9/Cdc5l/Adh1/Prkaa2/Akt1/Akr1b3/Pck1/Rock2/Yap1/Hnrnpk/Sgk1/Ddit4/Arpc2
GO:0010591	GO:0010591	regulation of lamellipodium assembly	28	-0.63132	-1.7164	0.0038302	0.031422	0.0229586	2219	tags=46%, list=19%, signal=38%	Actr2/Hdac4/Wasf2/Akirin1/Rac1/Aqp1/Auts2/Pik3r1/Nckap1/Capzb/Cfl1/Arpc2/Hsp90aa1
GO:0070198	GO:0070198	protein localization to chromosome, telomeric region	27	-0.646023	-1.74331	0.00385287	0.0315424	0.0230465	1306	tags=41%, list=11%, signal=36%	Terf1/Dkc1/Terf2ip/Tcp1/Cct5/Gnl3/Cct3/Cct2/Cct8/Cct4/Cct7
GO:0043330	GO:0043330	response to exogenous dsRNA	21	-0.667216	-1.71029	0.003868	0.0316007	0.0230891	2702	tags=62%, list=23%, signal=47%	Ddx21/Ddx58/Stat1/Zc3hav1/Ticam1/Ddx1/Flot1/Ralb/Slc3a2/Dhx9/Mapk3/Mapk1/Nfkbia
GO:0031669	GO:0031669	cellular response to nutrient levels	144	-0.4375	-1.53418	0.00394755	0.0321839	0.0235153	2016	tags=40%, list=18%, signal=34%	Depdc5/Foxo3/Pdia3/Eif2ak2/Bmt2/Pik3r4/Atg7/Impact/Rragc/Nr1h4/Eif2ak4/Atg4b/Nfe2l2/Mios/Usf2/Becn1/Map1lc3a/Usp33/Prkag1/Ehmt2/Bcl2/Pik3c2a/Eif4g1/Med1/Tcf7l2/Stk24/Angptl4/Rrp8/Itfg2/Ralb/Snw1/Fbxo22/Foxo1/Xbp1/Tfeb/Gabarapl2/Mtmr3/Prkaa2/Higd1a/Rraga/Wdr45/Zc3h12a/Mapk3/Trp53/Pck1/Srf/Vdr/Nuak2/Mapk1/Map1lc3b/Eif2s1/Pim1/Krt20/Hspa5/Atf4/Klf10/Atf3/Jun
GO:0009913	GO:0009913	epidermal cell differentiation	101	-0.477428	-1.62072	0.00399498	0.0323786	0.0236575	1970	tags=36%, list=17%, signal=30%	Srsf6/Ptch1/Hdac1/Jag1/Fosl2/Esrp1/Sharpin/Med1/Dll1/Rac1/Smarca4/Clic5/Scrib/Ubn1/Maff/Whrn/Mycl/Sult2b1/Lats1/Map2k1/Irf6/Errfi1/Rock1/Hdac2/Rock2/Yap1/Zfp36l1/Vdr/Slc9a3r1/Klf4/Tsg101/Hes1/Pls1/Txnip/Sfn/Zfp36
GO:0046364	GO:0046364	monosaccharide biosynthetic process	69	-0.518777	-1.67835	0.00399604	0.0323786	0.0236575	2114	tags=38%, list=18%, signal=31%	G6pdx/Gpt/Wdr5/Akr1a1/Fbp2/Sirt7/Tcf7l2/Hnf4a/Maea/Arpp19/Kat2a/Foxo1/Stk11/Pck2/Acadm/Sord/Pck1/Gpd2/Ddb1/Gpi1/Tpi1/Gsto1/Pgk1/Atf4/Gapdh/Atf3
GO:1903312	GO:1903312	negative regulation of mRNA metabolic process	69	-0.518986	-1.67903	0.00399604	0.0323786	0.0236575	2525	tags=43%, list=22%, signal=34%	Acin1/Cdk9/Eif4enif1/Cirbp/Fmr1/Rbm10/Rnps1/Srsf6/Dicer1/Syncrip/Hnrnpu/Elavl1/C1qbp/Dhx34/Srsf10/Ybx1/Ptbp3/Dhx9/Dyrk1a/Rbmxl1/Pkp3/Axin2/Npm1/Ptbp1/Tob1/Hnrnpk/Pabpc1/Tra2b/Srsf7/Zfp36
GO:0045621	GO:0045621	positive regulation of lymphocyte differentiation	68	-0.517352	-1.66839	0.00405973	0.0327495	0.0239285	1593	tags=21%, list=14%, signal=18%	Irf1/Pnp/Sox4/Tox/Xbp1/Lgals9/Bad/Pck1/Rhoa/Cbfb/H2-DMa/Hsp90aa1/H2-Aa/Cd74
GO:0032101	GO:0032101	regulation of response to external stimulus	490	-0.34975	-1.34998	0.00406335	0.0327495	0.0239285	1783	tags=20%, list=15%, signal=18%	Sharpin/Pparg/Appl1/Ripk1/Abat/Med1/Gper1/Wnk1/Vav1/Map2k2/Stk24/Rb1/Ifi35/Irf1/Smpdl3b/Angpt2/Rac1/Park7/Nop53/Anxa2/Fem1a/Sema4d/Lyn/Mtus1/Coro1b/Daglb/App/Snw1/Adar/Smad3/Sfpq/C1qbp/Nploc4/Plscr1/Tspan8/Prdx2/Psmb4/Optn/Tarbp2/Map2k1/Sirt2/Ythdf2/Hopx/Atm/Ythdf1/Fcer1g/Ghrl/Lgals9/Eppk1/Ankrd17/Zc3h12a/Pglyrp1/Dhx9/Nono/Mapk3/Tkfc/Nmi/Ythdf3/Cdc37/Tap1/Ccl4/Nr1d1/Irf7/Ctss/Arg2/Nlrp6/Cebpb/Nde…
GO:0030183	GO:0030183	B cell differentiation	92	-0.482595	-1.60576	0.00406671	0.0327495	0.0239285	1684	tags=27%, list=15%, signal=23%	Ppp2r3c/Bcl2/Cd79a/Dll1/Notch2/Pnp/Itfg2/Abl1/Tpd52/Xbp1/Irf2bp2/Atm/Cebpg/Pik3r1/Trp53/Bad/Yy1/Lfng/Zfp36l1/Tcf3/Zbtb7a/Zfp36l2/Id2/H2-Ab1/Igkc
GO:1902904	GO:1902904	negative regulation of supramolecular fiber organization	110	-0.455714	-1.56127	0.00409571	0.0329158	0.0240501	2414	tags=33%, list=21%, signal=26%	Tmsb4x/Mid1ip1/Gmfg/Pak2/Spef1/Evl/Wasf2/Ssh3/Tmod3/Eml2/Pfn1/Mapre1/Pfdn2/Flii/Smad4/Coro1b/Pfdn1/Ssh1/Camsap3/Gsn/Pik3r1/Hip1r/Capzb/Dyrk1a/Vbp1/Atxn7/Coro1a/Cfl1/Stmn1/Capza2/Tmsb10/Sgk1/Vil1/Arpc2/Fkbp4/Hspa8
GO:0016053	GO:0016053	organic acid biosynthetic process	176	-0.415835	-1.48732	0.00411243	0.0329831	0.0240992	2104	tags=31%, list=18%, signal=26%	Pibf1/Acsf3/Csad/Sephs2/Pklr/Prkag1/Akr1a1/Psat1/Abat/Acly/Fasn/Acadvl/Thnsl2/Adi1/Park7/Enoph1/Hnf4a/Sdsl/Pycr2/Daglb/Prkab2/Hnf1a/Wdtc1/Insig2/Got1/Gls/Asl/Oxsm/Prkaa2/Got2/Ptges2/Acadl/Acss1/Shmt1/Nr1d1/Phgdh/Ces1d/Acot7/Mecr/Edn2/Aldh1a1/Degs1/Ggt1/Malrd1/Pkm/Edn1/Glud1/Gsto1/Pycrl/Lta4h/Ldha/Apoa4/Gip/Apoa1/Cd74
GO:0002366	GO:0002366	leukocyte activation involved in immune response	162	-0.428215	-1.51874	0.00414887	0.0332078	0.0242634	1734	tags=20%, list=15%, signal=18%	Lat2/Dll1/Kmt5b/Rnf168/Notch2/Ifi35/Irf1/Snap23/Lyn/Itfg2/Ung/Abl1/Otud5/Xbp1/Hmces/Fcer1g/Lgals9/Zc3h12a/Pglyrp1/Trp53/Nmi/Lfng/Pck1/Rc3h1/Kars/Coro1a/Hmgb1/Tyrobp/Tfrc/Lgals3/Hspd1/Chga/Cd74
GO:0032970	GO:0032970	regulation of actin filament-based process	257	-0.384032	-1.42398	0.00419556	0.0335135	0.0244867	2899	tags=34%, list=25%, signal=26%	Actr3/Cdk10/Arfip2/Taok1/Fchsd2/Trpm4/Ccl27a/Rhoh/Wasl/Capg/Arpin/Arpc1a/Gata4/Hax1/Nf2/Rhobtb3/Tmsb4x/Arhgap35/Cd2ap/Arfip1/Gmfg/Actr2/Pak2/Evl/Wasf2/Ssh3/Tmod3/Plekhg2/Hcls1/Trim27/Pfn1/Grb2/Dapk3/Arpc5/Notch2/Pik3r2/Tesk1/Flii/Rac1/Jup/Smad4/Coro1b/Ssh1/Cdc42ep4/Smad3/Abl1/Mtss1/Gsn/Arf6/Ctsl/Lats1/Rnd3/Arpc1b/Pik3r1/Rock1/Nckap1/Cdc42ep1/Hip1r/Capzb/Wdr1/Hdac2/Arpc5l/Myh9/Rock2/Sumo1/Rhob/Tac…
GO:0030029	GO:0030029	actin filament-based process	499	-0.347589	-1.34232	0.0042663	0.0339594	0.0248125	2053	tags=22%, list=18%, signal=19%	Tnf/Ssh3/Tmod3/Plekhg2/Hcls1/Src/Tln1/Atxn3/Bcl2/Rala/Trim27/Myo5c/Pawr/Pfn1/Grb2/Dapk3/Mkln1/Arpc5/Sdcbp/Marcks/Llgl2/Notch2/Pik3r2/Tesk1/Flii/Rac1/Aqp1/Actn1/Dnajb6/Jup/Smad4/Coro1b/Pfdn1/Ssh1/Cdc42ep4/Smad3/Pdcd6ip/Wipf1/Abl1/Auts2/Mtss1/Cflar/Gsn/Arf6/Myl6/Ctsl/Lats1/Rnd3/Arpc1b/Ghrl/Pik3r1/Rock1/Nckap1/Cdc42ep1/Espn/Parva/Hip1r/Capzb/Wdr1/Hdac2/Ptk7/Arpc5l/Myh9/Rock2/Myo7b/Sumo1/Mapkap1/Prka…
GO:0015711	GO:0015711	organic anion transport	171	0.353264	1.44382	0.00426859	0.0339594	0.0248125	1954	tags=29%, list=17%, signal=25%	Slc1a3/Psap/Itgb1/Slco2b1/Slc16a1/Slc12a2/Mpc2/Atp8b1/Slc35a1/Slc4a2/Slc38a1/Slc17a4/Slc35b1/Pla2g12a/Slc6a6/Sfxn1/Slc1a1/Slc35a3/Slc35b2/Slc35a2/Slc4a5/Lrrc8d/Slc36a1/Slc25a42/Slc16a11/Arl6ip1/Ctns/Tnfrsf11a/Nfe2l1/Slc1a2/Cacna1a/Abcc3/Slc4a4/Slc6a8/Arl6ip5/Slc25a10/Abcg2/Cftr/Slc23a2/Slc35b4/Lrrc8a/Slc4a7/Slc16a13/Slc7a1/Abcc10/Slc17a5/Slc52a2/Abcc2/Cd47/Slc7a2
GO:0010833	GO:0010833	telomere maintenance via telomere lengthening	67	-0.501887	-1.60833	0.00434297	0.0344816	0.0251941	1336	tags=24%, list=12%, signal=21%	Hnrnpu/Terf1/Dkc1/Terf2ip/Tcp1/Atm/Mapk3/Cct5/Mapk1/Cct3/Cct2/Cct8/Cct4/Cct7/Hsp90ab1/Hsp90aa1
GO:0002274	GO:0002274	myeloid leukocyte activation	126	-0.443889	-1.53816	0.00435852	0.0345356	0.0252336	1911	tags=22%, list=17%, signal=19%	Ywhaz/Kmt2e/Pparg/Lat2/Notch2/Ifi35/Snap23/Lyn/Ndrg1/App/Plscr1/Atm/Fcer1g/Lgals9/Nmi/Nr1d1/Nampt/Kars/Jmjd6/Edn2/Hmgb1/Casp1/Ifngr1/Tyrobp/Hspd1/Chga/Jun/Ccl5
GO:0070228	GO:0070228	regulation of lymphocyte apoptotic process	43	-0.575485	-1.69988	0.00437584	0.0346033	0.025283	738	tags=21%, list=6%, signal=20%	Trp53/Myc/Tsc22d3/Arg2/Cd3g/Prelid1/Lgals3/Ccl5/Cd74
GO:1903050	GO:1903050	regulation of proteolysis involved in cellular protein catabolic process	178	-0.41746	-1.49223	0.00444887	0.0350298	0.0255946	1513	tags=21%, list=13%, signal=19%	Araf/Rad23a/Park7/Nop53/Arih1/Styx/Rnf14/Fbxo22/Xbp1/Gabarapl2/Dab2ip/Eif3h/Lats1/Sirt2/Csnk1a1/N4bp1/Prkaca/Csnk2a1/Ubqln4/Ccar2/Akt1/Ubqln1/Gsk3b/Sumo1/Sumo2/Pdcl3/Rad23b/Laptm5/Psme1/Hspa1b/Trib1/Vcp/Psme2/Plk3/Hspa1a/Hsp90ab1/Herpud1/Ubb
GO:0010656	GO:0010656	negative regulation of muscle cell apoptotic process	39	-0.596818	-1.72664	0.00445471	0.0350298	0.0255946	1327	tags=26%, list=12%, signal=23%	Naca/Cflar/Pik3r1/Zc3h12a/Gsk3b/Acot1/Npm1/Edn1/Gapdh/Hspa8
GO:0061515	GO:0061515	myeloid cell development	51	-0.537186	-1.62747	0.0044564	0.0350298	0.0255946	2887	tags=47%, list=25%, signal=35%	Rabgap1l/Nbeal2/Tjp2/Fbxw7/Arid4a/G6pdx/Wasf2/Tmod3/Sh2b3/Src/Med1/Notch2/Slc11a2/Anxa2/Klf2/Cited2/Maea/App/Ptbp3/Brd1/Srf/Jmjd6/Zbtb7a/Tyrobp
GO:0009064	GO:0009064	glutamine family amino acid metabolic process	45	-0.568992	-1.70282	0.00449511	0.0352638	0.0257656	1878	tags=42%, list=16%, signal=35%	Ppat/Prodh/Slc39a8/Nit2/Pycr2/Got1/Gls/Aldh5a1/Asl/Got2/Agmat/Arg2/Gclm/Phgdh/Oat/Ggt1/Glud1/Pycrl/Fh1
GO:0000956	GO:0000956	nuclear-transcribed mRNA catabolic process	96	-0.470006	-1.57445	0.00451461	0.0352974	0.0257902	2421	tags=36%, list=21%, signal=29%	Helz2/Gspt1/Smg1/Dcps/Eif4enif1/Exosc3/Rnps1/Exosc9/Smg5/Skiv2l/Exosc2/Eif4a3/Pde12/Ttc37/Edc3/Dhx34/Pan3/Atm/Exosc7/Cnot8/Zc3h12a/Tnrc6c/Tnrc6b/Eif3e/Rc3h1/Cnot6/Zfp36l1/Etf1/Ptbp1/Tob1/Pabpc1/Zfp36l2/Ddx5/Zfp36/Btg2
GO:0018230	GO:0018230	peptidyl-L-cysteine S-palmitoylation	19	0.653047	1.76572	0.00452622	0.0352974	0.0257902	932	tags=32%, list=8%, signal=29%	Zdhhc7/Zdhhc3/Zdhhc6/Zdhhc20/Zdhhc2/Zdhhc9
GO:0018231	GO:0018231	peptidyl-S-diacylglycerol-L-cysteine biosynthetic process from peptidyl-cysteine	19	0.653047	1.76572	0.00452622	0.0352974	0.0257902	932	tags=32%, list=8%, signal=29%	Zdhhc7/Zdhhc3/Zdhhc6/Zdhhc20/Zdhhc2/Zdhhc9
GO:0051494	GO:0051494	negative regulation of cytoskeleton organization	112	-0.462759	-1.58438	0.00456085	0.0354973	0.0259362	2414	tags=33%, list=21%, signal=26%	Tmsb4x/Mid1ip1/Gmfg/Nubp1/Pak2/Spef1/Evl/Wasf2/Ssh3/Tmod3/Eml2/Pfn1/Mapre1/Flii/Smad4/Coro1b/Ssh1/Kat2a/Camsap3/Gsn/Pik3r1/Espn/Hip1r/Capzb/Dyrk1a/Npm1/Atxn7/Coro1a/Cfl1/Rbm14/Stmn1/Capza2/Tmsb10/Sgk1/Vil1/Arpc2/Fkbp4
GO:0045740	GO:0045740	positive regulation of DNA replication	37	-0.587053	-1.67546	0.00458559	0.0355701	0.0259894	951	tags=27%, list=8%, signal=25%	Stoml2/Bcar3/Dhx9/Atf1/Wiz/Cdc42/Npm1/Cacybp/Pcna/Jun
GO:0070555	GO:0070555	response to interleukin-1	57	-0.530727	-1.64223	0.00459541	0.0355701	0.0259894	1788	tags=33%, list=16%, signal=28%	Irak2/Ccl20/Irf1/App/Otud4/Dab2ip/Zc3h12a/Mapk3/Yy1/Ccl4/Nr1d1/Rc3h1/Cebpb/Rela/Cfl1/Igbp1/Mapk13/Egr1/Ccl5
GO:0006910	GO:0006910	phagocytosis, recognition	15	-0.728718	-1.70432	0.00459726	0.0355701	0.0259894	1110	tags=20%, list=10%, signal=18%	Mfge8/Jmjd6/Igkc
GO:0006278	GO:0006278	RNA-dependent DNA biosynthetic process	54	-0.536602	-1.64384	0.00463617	0.0357311	0.0261071	1336	tags=28%, list=12%, signal=25%	Hnrnpu/Terf1/Dkc1/Tcp1/Atm/Mapk3/Cct5/Mapk1/Cct3/Cct2/Cct8/Cct4/Cct7/Hsp90ab1/Hsp90aa1
GO:0007004	GO:0007004	telomere maintenance via telomerase	54	-0.536602	-1.64384	0.00463617	0.0357311	0.0261071	1336	tags=28%, list=12%, signal=25%	Hnrnpu/Terf1/Dkc1/Tcp1/Atm/Mapk3/Cct5/Mapk1/Cct3/Cct2/Cct8/Cct4/Cct7/Hsp90ab1/Hsp90aa1
GO:0006606	GO:0006606	protein import into nucleus	128	-0.448989	-1.55999	0.00475121	0.0365464	0.0267027	2483	tags=37%, list=22%, signal=29%	Nup188/Nup107/Eif4enif1/Appl2/Agap3/Nup88/Dmap1/Jak2/Lmna/Ipo7/Hcls1/Ipo4/E2f3/Appl1/Med1/Gper1/Pik3r2/Kpna2/Kpna3/Hnf4a/Jup/Ipo13/Ufm1/Adar/Elavl1/Fermt1/Xbp1/Tnpo1/Hdac3/Pik3r1/Akt1/Zc3h12a/Trp53/Mapk1/Cfl1/Ipo5/Phb2/Ran/Ppp3r1/Ppp2ca/Ddx5/Txnip/Trim28/Hsp90ab1/Hsp90aa1/Nfkbia/Hspa8
GO:0051924	GO:0051924	regulation of calcium ion transport	124	-0.443246	-1.53503	0.00478268	0.0367168	0.0268273	826	tags=15%, list=7%, signal=14%	Akt1/Ubqln1/Ccl4/Sumo1/Calm3/Vdr/Ace/Sri/Rhoa/Coro1a/Hes1/Vdac1/Lgals3/Ppp2ca/Gsto1/Calm2/Cyba/Spink1/Ccl5
GO:0034248	GO:0034248	regulation of cellular amide metabolic process	320	-0.373258	-1.40008	0.00480935	0.0368499	0.0269245	1824	tags=26%, list=16%, signal=22%	Eif4g1/Dapk3/Rps6kb2/Tcof1/Ncl/Eif4a3/Pum3/Nsun5/Sox4/Cdk4/Ddx3x/Enc1/Syncrip/Pus7/Rpl10/App/Ngrn/Paip1/Abca7/Zfp706/Elavl1/Eif4ebp1/C1qbp/Rpl38/Pdk3/Eif4g2/Tarbp2/Ythdf2/Khsrp/Eif3b/Ythdf1/Nsun4/Rock1/Tyms/Eif3c/Mrps27/Akt1/Eif4e2/Cnot8/Zc3h12a/Tnrc6c/Abcf1/Dhx9/Mapk3/Trp53/Ythdf3/Tnrc6b/Ang/Eif3e/Shmt1/Rock2/Per1/Rc3h1/Cnot6/Ddx39b/Rela/Zfp36l1/Ppp1r15a/Etf1/Picalm/Mapk1/Pa2g4/Npm1/Ptbp1/Tob1/E…
GO:0031167	GO:0031167	rRNA methylation	19	-0.68095	-1.70086	0.00483738	0.0369928	0.0270289	1594	tags=53%, list=14%, signal=45%	Nsun5/Tfb1m/Bud23/Nop2/Mrm3/Tfb2m/Nsun4/Emg1/Trmt112/Fbl
GO:0050685	GO:0050685	positive regulation of mRNA processing	31	-0.623254	-1.7052	0.00488743	0.0372451	0.0272133	1729	tags=52%, list=15%, signal=44%	Rbmx/Prpf19/Zfp64/Cirbp/Ncl/Eif4a3/Cdc73/Sf3b4/Snw1/Prdx6/Nudt21/Rbmxl1/Dazap1/Rbm3/Tra2b/Hspa8
GO:0032535	GO:0032535	regulation of cellular component size	270	-0.380668	-1.41564	0.00489483	0.0372451	0.0272133	2700	tags=33%, list=23%, signal=26%	Eif2b2/Wasl/Capg/Shtn1/Arpin/Sema6a/Myo5b/Arpc1a/Hax1/Ulk2/Tmsb4x/Arhgap35/Rnf6/Rab21/Ahr/Arfip1/Gmfg/Actr2/Evl/Wasf2/Ssh3/Tmod3/Plekhg2/Hcls1/Trim27/Sema6d/Cln8/Pfn1/Grb2/Arpc5/Pik3r2/Rab5a/Creb1/Cdk4/Flii/Rac1/Aqp1/Fxn/Sema4d/Coro1b/Ssh1/Cdc42ep4/Rpl4/Abl1/Wdtc1/Gsn/Arf6/Eif4g2/Clns1a/Lats1/Prkg2/Rab22a/Snf8/Arpc1b/Nckap1/Cdc42ep1/Kcnn4/Ifrd1/Akt1/Hip1r/Capzb/Wdr1/Pex11b/Gsk3b/Arpc5l/Srf/Ndel1/…
GO:0032273	GO:0032273	positive regulation of protein polymerization	93	-0.478703	-1.59381	0.00489869	0.0372451	0.0272133	2899	tags=42%, list=25%, signal=32%	Actr3/Mecp2/Arfip2/Fchsd2/Cdk5rap2/Wasl/Arpin/Arpc1a/Arfip1/Gmfg/Actr2/Evl/Wasf2/Trim27/Pfn1/Grb2/Mapre1/Arpc5/Cdkn1b/Rac1/Coro1b/Clip1/Cdc42ep4/Pde4dip/Gsn/Arf6/Arpc1b/Nckap1/Cdc42ep1/Hip1r/Arpc5l/Arpc3/Rhoa/Coro1a/Slain2/Gda/Vil1/Arpc2/Hsp90aa1
GO:0042417	GO:0042417	dopamine metabolic process	22	-0.674488	-1.74332	0.00496442	0.0376607	0.0275169	664	tags=36%, list=6%, signal=34%	Abat/Park7/Ddc/Vps35/Hprt/Spr/Nr4a2/Maoa
GO:2000045	GO:2000045	regulation of G1/S transition of mitotic cell cycle	94	-0.463935	-1.54862	0.00498058	0.0376607	0.0275169	1976	tags=35%, list=17%, signal=29%	Casp2/Bcl2/Kmt2e/Ino80/Eif4g1/Appl1/Ripk1/Pkd2/Senp2/Ccnd3/Rb1/Sox4/Cdc73/Ddx3x/Cul4a/Anp32b/Cdk2ap2/Akt1/Ankrd17/Tfdp1/Trp53/Tjp3/Ecd/Tm4sf5/Dgkz/Ccnd2/Klf4/Tcf3/Rpa2/Psme1/Psme2/Plk3/Id2
GO:0045087	GO:0045087	innate immune response	402	-0.358158	-1.36581	0.00498197	0.0376607	0.0275169	1791	tags=22%, list=16%, signal=19%	Dapk3/Pparg/Appl1/Oasl2/Ccl20/Med1/Gper1/Vav1/Polr3h/Ttc4/Ifi35/Irf1/Rab20/Pde12/Smpdl3b/Ddx3x/Syncrip/B2m/Lyn/Tifa/Slc26a6/App/Cdc42ep4/Adar/Trim59/Sfpq/C1qbp/Sdhaf4/Otud4/Gsn/Dab2ip/Plscr1/Optn/Ythdf2/Cebpg/G3bp2/Fcer1g/Ppp6c/Lgals9/Cd14/Vamp3/Ankrd17/Pglyrp1/Dhx9/Ankhd1/Nono/Tkfc/Trp53/Nmi/Crcp/Ythdf3/Cnpy3/Ang/1810058I24Rik/Cdc37/Tap1/Ccl4/Irf7/Phb/Arg2/Nlrp6/Rela/Tac1/Cdc42/Prdx1/H2-T23/Coro…
GO:0034121	GO:0034121	regulation of toll-like receptor signaling pathway	44	-0.575105	-1.70849	0.00500089	0.0377314	0.0275685	1889	tags=41%, list=16%, signal=34%	Flot1/Appl1/Ifi35/Irf1/Smpdl3b/Ddx3x/Lyn/App/Otud4/Arf6/Dab2ip/Ubqln1/Nr1d1/Irf7/Nlrp6/Hmgb1/Peli1/Cyba
GO:0031667	GO:0031667	response to nutrient levels	227	-0.39528	-1.44645	0.00502583	0.0378472	0.0276532	2016	tags=27%, list=18%, signal=23%	Prkag1/Ehmt2/Ppargc1a/Bcl2/Pik3c2a/Lct/Eif4g1/Foxk2/Pparg/Med1/Tcf7l2/Stk24/Angptl4/Rrp8/Suox/Clic5/Ahcy/Itfg2/Ralb/Snw1/Eif4ebp1/Fbxo22/Foxo1/Xbp1/Dpyd/Tfeb/Gabarapl2/Ddit3/Pck2/Acadm/Sirt2/Mtmr3/Prkaa2/Ghrl/Higd1a/Akt1/Rraga/Wdr45/Zc3h12a/Mapk3/Plec/Trp53/Sod2/Adsl/Pck1/Srf/Vdr/Nuak2/Mapk1/Map1lc3b/Eif2s1/Pim1/Krt20/Hspa5/Atf4/Zfp36/Sct/Gip/Klf10/Atf3/Jun
GO:0050871	GO:0050871	positive regulation of B cell activation	63	-0.524307	-1.65594	0.00506486	0.0380685	0.0278148	2393	tags=29%, list=21%, signal=23%	Exosc3/Nsd2/Ighm/Inpp5d/Rif1/Ticam1/Ppp2r3c/Bcl2/Kmt5b/Pnp/Xbp1/Hmces/Bad/Tcf3/Tfrc/Peli1/Igkc/Cd74
GO:0030166	GO:0030166	proteoglycan biosynthetic process	27	0.588254	1.75061	0.00508996	0.0381844	0.0278995	1941	tags=41%, list=17%, signal=34%	Ext2/B3gat3/Pxylp1/Ext1/Glce/Hs6st1/Fam20b/Ctnnb1/Ndst1/Ndst2/Ugdh
GO:0009595	GO:0009595	detection of biotic stimulus	19	0.643355	1.73952	0.00512585	0.0383807	0.028043	1121	tags=26%, list=10%, signal=24%	Dmbt1/Cdhr2/Itgav/Naip1/Smo
GO:1902745	GO:1902745	positive regulation of lamellipodium organization	28	-0.620176	-1.68611	0.00527781	0.0393063	0.0287193	2219	tags=54%, list=19%, signal=43%	Actr2/Hdac4/Wasf2/Src/Akirin1/Rac1/Aqp1/Coro1b/Auts2/Pik3r1/Nckap1/Cfl1/Vil1/Arpc2/Hsp90aa1
GO:0006637	GO:0006637	acyl-CoA metabolic process	66	-0.521235	-1.6633	0.00527936	0.0393063	0.0287193	1701	tags=35%, list=15%, signal=30%	Acly/Fasn/Dld/Mpc1/Hnf4a/Pdk3/Dlat/Oxsm/Acss1/Acot1/Suclg1/Scp2/Pdha1/Ces1d/Acot7/Cs/Hmgcs1/Ogdh/Pdhb/Suclg2/Acat1/Sucla2/Acaa2
GO:0035383	GO:0035383	thioester metabolic process	66	-0.521235	-1.6633	0.00527936	0.0393063	0.0287193	1701	tags=35%, list=15%, signal=30%	Acly/Fasn/Dld/Mpc1/Hnf4a/Pdk3/Dlat/Oxsm/Acss1/Acot1/Suclg1/Scp2/Pdha1/Ces1d/Acot7/Cs/Hmgcs1/Ogdh/Pdhb/Suclg2/Acat1/Sucla2/Acaa2
GO:0009725	GO:0009725	response to hormone	432	-0.352743	-1.34865	0.00529901	0.0393783	0.0287719	2196	tags=27%, list=19%, signal=23%	Tbc1d4/Safb/Vwa2/Eif2b3/Jak2/Eif2b4/Rest/Kdm3a/Pdcd7/Tnf/Hcls1/Pklr/Src/Gkap1/Ppargc1a/Bcl2/Hdac1/Foxa1/Prkcz/Grb2/Pparg/Appl1/Kmt2d/Med1/Gper1/Pik3r2/Ccnd3/Ywhag/Cited4/Irf1/Rab8b/Creb1/Cdk4/Park7/Aqp1/Smarca4/Lyn/Cited2/Rab15/Slc26a6/Ufm1/Hnrnpu/Csk/Eif4ebp1/Rnf14/Snx5/Foxo1/Xbp1/Wdtc1/Insig2/Ube2i/Daxx/Adrm1/Lats1/Ube2l3/Map2k1/Pck2/Ybx1/Mat2a/Klf9/Prkaca/Adh1/Ncoa4/Prkaa2/Msi1/Ghrl/Pik3r1/Roc…
GO:0018205	GO:0018205	peptidyl-lysine modification	288	-0.376303	-1.40099	0.00531689	0.039437	0.0288147	3198	tags=36%, list=28%, signal=27%	Ruvbl1/Paxip1/Pwp1/Prmt6/Phf20l1/Nelfa/Glyr1/Jade2/Dip2b/Kdm4c/L3mbtl2/Hint2/Kdm4b/Mecp2/Atg7/Trpm4/Iws1/Zmiz1/Rbbp5/Taf5/Zfp335/Taf7/Pias1/Tada1/Dohh/Wdr5b/Smyd3/Msl2/Nsd2/Zfp451/Arid4a/Bloc1s1/Rif1/Hdac4/Dmap1/Crebbp/Setdb1/Kdm3a/Morf4l1/Brpf1/Lmna/Smarcb1/Eef2kmt/Wdr5/Ehmt2/Kat8/Hdac1/Kmt2e/Epc1/Ep400/Kmt2d/Senp2/Mcrs1/Sirt7/Kmt5b/Nsd1/Sox4/Park7/Smarca4/Setd7/Bcor/Smad4/Hat1/App/Snw1/Hnf1a/Au…
GO:0032984	GO:0032984	protein-containing complex disassembly	153	-0.417223	-1.47061	0.00537123	0.0395838	0.028922	2443	tags=28%, list=21%, signal=22%	Nedd1/Smn1/Mid1ip1/Tecpr1/Map1lc3a/Spef1/Evl/Mrpl58/Smarcb1/Tnf/Tmod3/Kif5b/Vps33a/Vps4a/Zfand1/Arid2/Flii/Smarca4/Klc1/Camsap3/Gsn/Cebpg/Ubqln4/Capzb/Wdr1/Ubqln1/Myc/Etf1/Map1lc3b/Atxn7/Smarcd2/Arid1a/Cfl1/Eif5a/Stmn1/Capza2/Sgk1/Ddit4/Vil1/Vcp/Dstn/Arpc2/Hspa8
GO:0007346	GO:0007346	regulation of mitotic cell cycle	350	-0.362643	-1.37094	0.00537738	0.0395838	0.028922	2880	tags=35%, list=25%, signal=27%	Cdk10/Zfp655/Bid/Psme3/Mecp2/Ttll12/Taok1/Cdk5rap2/Prcc/Fbxo7/Thap1/Poldip2/Lsm10/Nup62/Mbd4/Nek6/Asah2/Ier3/Dcun1d3/Tubg1/Rbl1/Rad51b/Ptpn3/Appl2/Trim35/Rnaseh2b/Nusap1/Crebbp/Fbxw5/Anapc4/Mad1l1/Tnf/Tmod3/Vps4a/Casp2/Ptch1/Gbf1/Bcl2/Cdt1/Foxa1/Syf2/Trim39/Kmt2e/Zfyve19/Ino80/Eif4g1/Mta3/Dapk3/Orc1/Appl1/Bub3/Ripk1/Dtl/Pkd2/Sdcbp/Senp2/Cdc16/Ccnd3/Rb1/Cdkn1b/Aatf/Sox4/Cdk4/Cdc73/Nop53/Ddx3x/Lcmt…
GO:0070229	GO:0070229	negative regulation of lymphocyte apoptotic process	26	-0.652256	-1.74908	0.00538092	0.0395838	0.028922	621	tags=15%, list=5%, signal=15%	Tsc22d3/Arg2/Ccl5/Cd74
GO:0140354	GO:0140354	lipid import into cell	28	0.560381	1.68802	0.00539305	0.0395838	0.028922	1205	tags=32%, list=10%, signal=29%	Slc1a3/Itgb1/Acsl3/Slc1a1/Arl6ip1/Slc27a2/Slc1a2/Acsl5/Arl6ip5
GO:0019083	GO:0019083	viral transcription	45	-0.56162	-1.68076	0.00539978	0.0395838	0.028922	2522	tags=42%, list=22%, signal=33%	Sp1/Taf11/Mid2/Rest/Psmc3/Smarcb1/Rsf1/Trim27/Hdac1/Pfn1/Gtf2b/Smarca4/Snw1/Tarbp2/Dhx9/Ccl4/Zfp36/Jun/Ccl5
GO:0030890	GO:0030890	positive regulation of B cell proliferation	27	-0.632456	-1.7067	0.00540593	0.0395838	0.028922	394	tags=15%, list=3%, signal=14%	Tcf3/Tfrc/Peli1/Cd74
GO:0032436	GO:0032436	positive regulation of proteasomal ubiquitin-dependent protein catabolic process	73	-0.50165	-1.63074	0.00540691	0.0395838	0.028922	1510	tags=25%, list=13%, signal=22%	Rad23a/Nop53/Arih1/Rnf14/Fbxo22/Sirt2/Csnk1a1/Akt1/Ubqln1/Gsk3b/Sumo1/Sumo2/Hspa1b/Trib1/Vcp/Plk3/Hspa1a/Herpud1
GO:0014812	GO:0014812	muscle cell migration	71	-0.507318	-1.64115	0.00545305	0.0398477	0.0291148	2002	tags=31%, list=17%, signal=26%	Src/Ppargc1a/Bcl2/Akirin1/Sema6d/Plxna1/Arpc5/Rab5a/Coro1b/Ssh1/Naca/Rock1/Parva/Myc/Gna13/Net1/Ace/Rhoa/Trib1/Arpc2/Egr1/Ccl5
GO:0061081	GO:0061081	positive regulation of myeloid leukocyte cytokine production involved in immune response	15	-0.721955	-1.6885	0.00549741	0.0400975	0.0292974	940	tags=20%, list=8%, signal=18%	Fcer1g/Laptm5/Cd74
GO:0033619	GO:0033619	membrane protein proteolysis	39	0.527231	1.70073	0.00551484	0.0401505	0.0293361	1844	tags=49%, list=16%, signal=41%	Aph1a/Sppl2a/Mmp7/Dag1/Erap1/Sppl3/Adam17/Psenen/Adam9/Mbtps2/Adam10/Adra2a/Ncstn/Tnfrsf1b/Psen2/Lrig2/Sppl2b/Ctsh/Parl
GO:0001934	GO:0001934	positive regulation of protein phosphorylation	470	-0.348384	-1.34096	0.00559702	0.040627	0.0296843	1757	tags=20%, list=15%, signal=18%	Cdk2ap1/Ripk1/Pkd2/Sdcbp/Senp2/Gper1/Map2k2/Sqstm1/Traf2/Ccnd3/Rap2c/Tesk1/Cdkn1b/Ksr1/Ripk3/Araf/Rac1/Park7/Anxa2/Ddx3x/Hnf4a/Sema4d/Lyn/Smad4/Ralb/App/Fiz1/Csk/Akap9/Abl1/Map3k10/Xbp1/Daxx/Dab2ip/Stk11/Prdx2/Lats1/Map3k11/Map2k1/Terf2ip/Atm/Ppia/Hdac3/Spry2/Ghrl/Pik3r1/Lgals9/Bcar3/Higd1a/Akt1/Rap1a/Fgd4/Map2k3/Gadd45b/Mapk3/Trp53/Hdac2/Ang/Gsk3b/Rock2/Phb/Mapkap1/Sash1/Lamtor2/Ppp1r15a/Ace/Map…
GO:0036503	GO:0036503	ERAD pathway	82	0.429271	1.56752	0.00560089	0.040627	0.0296843	781	tags=23%, list=7%, signal=22%	Aup1/Stt3b/Hsp90b1/Amfr/Man1b1/Derl2/Edem2/Tmem259/Selenos/Sec61b/Erlin2/Ube4a/Edem1/Dnajc10/Aqp11/Tor1a/Rnf103/Pomt2/Os9
GO:0051592	GO:0051592	response to calcium ion	72	-0.49795	-1.61447	0.00564875	0.0408251	0.029829	51	tags=18%, list=0%, signal=18%	Pkd2/Mylk/Wnk1/Ppif/App/Cpne3/Prkaa2/Pef1/Fosb/Jund/Junb/Jun/Fos
GO:0000288	GO:0000288	nuclear-transcribed mRNA catabolic process, deadenylation-dependent decay	43	-0.56952	-1.68226	0.0056509	0.0408251	0.029829	1121	tags=44%, list=10%, signal=40%	Dcps/Eif4enif1/Exosc3/Exosc9/Exosc2/Pde12/Pan3/Exosc7/Cnot8/Tnrc6c/Tnrc6b/Rc3h1/Cnot6/Zfp36l1/Tob1/Pabpc1/Zfp36l2/Zfp36/Btg2
GO:0002706	GO:0002706	regulation of lymphocyte mediated immunity	95	-0.47298	-1.58518	0.00565923	0.0408251	0.029829	3203	tags=43%, list=28%, signal=31%	Klrk1/Paxip1/Arrb2/Parp3/Cd96/Msh2/Klrd1/Zbtb1/Thoc1/Trpm4/Gfer/H2-Q6/H2-Q1/Exosc3/Nsd2/H2-Q2/Smad7/Rif1/Tnf/Prkcz/Vav1/Kmt5b/Traf2/H2-T3/Pnp/Ripk3/B2m/Hmces/Fcer1g/Lgals9/Tap1/Stx7/H2-T23/Hmgb1/H2-Q7/Tfrc/H2-Q4/Hspd1/H2-K1/H2-D1/Hspa8
GO:0046685	GO:0046685	response to arsenic-containing substance	21	-0.654338	-1.67728	0.00569537	0.0408484	0.029846	2122	tags=48%, list=18%, signal=39%	As3mt/Zfand1/Ppif/Ddx3x/Daxx/Zc3h12a/Slc38a2/Gsto1/Vcp/Mapk13
GO:0048025	GO:0048025	negative regulation of mRNA splicing, via spliceosome	21	-0.654459	-1.67759	0.00569537	0.0408484	0.029846	1227	tags=67%, list=11%, signal=60%	Acin1/Rbm10/Rnps1/Srsf6/C1qbp/Srsf10/Ptbp3/Dyrk1a/Rbmxl1/Npm1/Ptbp1/Hnrnpk/Tra2b/Srsf7
GO:0005978	GO:0005978	glycogen biosynthetic process	27	-0.630434	-1.70124	0.0057046	0.0408484	0.029846	1208	tags=30%, list=10%, signal=27%	Gyg/Ppp1cb/Acadm/Akt1/Ugp2/Nr1d1/Dyrk2/Ppp1ca
GO:0009250	GO:0009250	glucan biosynthetic process	27	-0.630434	-1.70124	0.0057046	0.0408484	0.029846	1208	tags=30%, list=10%, signal=27%	Gyg/Ppp1cb/Acadm/Akt1/Ugp2/Nr1d1/Dyrk2/Ppp1ca
GO:1902806	GO:1902806	regulation of cell cycle G1/S phase transition	106	-0.457016	-1.55606	0.00571422	0.0408484	0.029846	1976	tags=35%, list=17%, signal=29%	Casp2/Bcl2/Trim39/Kmt2e/Ino80/Eif4g1/Appl1/Ripk1/Pkd2/Senp2/Ccnd3/Rb1/Cdkn1b/Sox4/Cdc73/Ddx3x/Cul4a/Anp32b/Cdk2ap2/Akt1/Ankrd17/Tfdp1/Trp53/Tjp3/Ecd/Tm4sf5/Dgkz/Ccnd2/Klf4/Tcf3/Rpa2/Phb2/Tcim/Psme1/Psme2/Plk3/Id2
GO:0051272	GO:0051272	positive regulation of cellular component movement	357	-0.361507	-1.36686	0.00578761	0.0411295	0.0300514	1897	tags=21%, list=16%, signal=18%	Akirin1/Pik3c2a/Sema6d/Pawr/Pfn1/Dapk3/Ccl20/Mylk/Sdcbp/Gper1/Wnk1/Map2k2/Rab5a/Rac1/Aqp1/Sema4d/Lyn/App/Ssh1/Smad3/Fermt1/Cpne3/Abl1/C1qbp/Xbp1/Arf6/Dab2ip/Stk11/Map2k1/Atm/Spry2/Pik3r1/Lgals9/Akt1/Map2k3/Zc3h12a/Mapk3/Trp53/Sod2/Ccl4/Myc/Rab25/Rock2/Gpi1/Itga3/Rras2/Sash1/Rhob/Tac1/Mapk1/Rhoa/Edn2/Coro1a/Cfl1/Hmgb1/Rhoc/Aldoa/Tubb2b/Cldn3/Stmn1/Sema3c/Hspa5/Lgals3/Edn1/Vil1/Hbegf/Arpc2/Actg1/Pd…
GO:0051348	GO:0051348	negative regulation of transferase activity	191	-0.402292	-1.44813	0.00580085	0.0411295	0.0300514	2277	tags=28%, list=20%, signal=23%	Bag5/Smad7/Socs4/Hipk3/Dnaja3/Sh2b3/Src/Ppp2r5a/Pik3ip1/Trim27/Spred1/Cln8/Pparg/Wnk1/Mcrs1/Cbl/Tesk1/Rb1/Cdkn1b/Park7/Fem1a/Lyn/Setd7/Hnrnpu/Terf1/Adar/Csk/Cblc/Abl1/Mad2l1/Dab2ip/Lats1/Errfi1/Ppia/Midn/Spry2/Akt1/Gadd45b/Trp53/Gsk3b/Prdx3/Prkar1a/Mvp/Gadd45a/Npm1/Eif4a2/Tsg101/Rtraf/Trib1/Actb/Dusp1/Zfp36/Gstp1/Dnaja1
GO:0048146	GO:0048146	positive regulation of fibroblast proliferation	44	-0.572005	-1.69929	0.00580102	0.0411295	0.0300514	1794	tags=27%, list=16%, signal=23%	Fosl2/Cdk6/Cdk4/Anxa2/Aqp1/Ccna2/Dhx9/Grk2/Myc/Nras/Jun/Cd74
GO:0002703	GO:0002703	regulation of leukocyte mediated immunity	134	-0.440369	-1.53441	0.00581994	0.0411295	0.0300514	3203	tags=38%, list=28%, signal=28%	Klrk1/Paxip1/Snx4/Gab2/Cd177/Arrb2/Parp3/Cd96/Msh2/Klrd1/Zbtb1/Thoc1/Trpm4/Ddx21/Ddx58/Gfer/Stxbp2/H2-Q6/H2-Q1/Exosc3/Nsd2/H2-Q2/Smad7/Rif1/Ticam1/Tnf/Ddx1/Prkcz/Vav1/Kmt5b/Traf2/H2-T3/Pnp/Ripk3/B2m/Lyn/Hmces/Fcer1g/Lgals9/Tap1/Stx7/H2-T23/Hmgb1/H2-Q7/Tyrobp/Tfrc/H2-Q4/Hspd1/H2-K1/H2-D1/Hspa8
GO:0005977	GO:0005977	glycogen metabolic process	50	-0.551316	-1.66642	0.00583273	0.0411295	0.0300514	1686	tags=26%, list=15%, signal=22%	Tcf7l2/Ppp1r2/Gyg/Ppp1cb/Acadm/Akt1/Ugp2/Gsk3b/Nr1d1/Hmgb1/Dyrk2/Ppp1cc/Ppp1ca
GO:0006073	GO:0006073	cellular glucan metabolic process	50	-0.551316	-1.66642	0.00583273	0.0411295	0.0300514	1686	tags=26%, list=15%, signal=22%	Tcf7l2/Ppp1r2/Gyg/Ppp1cb/Acadm/Akt1/Ugp2/Gsk3b/Nr1d1/Hmgb1/Dyrk2/Ppp1cc/Ppp1ca
GO:0044042	GO:0044042	glucan metabolic process	50	-0.551316	-1.66642	0.00583273	0.0411295	0.0300514	1686	tags=26%, list=15%, signal=22%	Tcf7l2/Ppp1r2/Gyg/Ppp1cb/Acadm/Akt1/Ugp2/Gsk3b/Nr1d1/Hmgb1/Dyrk2/Ppp1cc/Ppp1ca
GO:0007162	GO:0007162	negative regulation of cell adhesion	171	-0.420197	-1.49513	0.00583909	0.0411295	0.0300514	1858	tags=23%, list=16%, signal=19%	Pawr/Jag1/Plxna1/Abat/Wnk1/Irf1/Plxnb1/Angpt2/Sema4d/Socs6/Ccl28/Scrib/Abl1/Prdx2/Map2k1/Mbp/Pik3r1/Lgals9/Rcc2/Akt1/Zc3h12a/Arg2/Rc3h1/Cebpb/Prkar1a/Klf4/Rhoa/Cbfb/Laptm5/Cfl1/Lgals3/Peli1/Dusp1/H2-Aa/Gstp1/Apoa1/Atp5b/H2-Ab1/Cd74
GO:0043161	GO:0043161	proteasome-mediated ubiquitin-dependent protein catabolic process	340	-0.365384	-1.37872	0.00584735	0.0411295	0.0300514	1993	tags=28%, list=17%, signal=24%	Atxn3/Ercc8/Tmub1/Tlk2/Fbxo38/Psmd6/Ubxn2a/Trim39/Wwp2/Sharpin/Ubxn1/Sdcbp/Cdc16/Usp19/Dmac2/Mta1/Rnf186/Trim2/Araf/Rad23a/Park7/Nop53/Psma4/Arih1/Psmb3/Yod1/Maea/Psmb2/Styx/Hace1/Nedd4/Ube2b/Rnf14/Fbxo22/Otud5/Gid8/Cul4a/Ube2i/Ube2j1/Ddit3/Eif3h/Psmb4/Man1a/Sirt2/Fbxl6/Csnk1a1/Fbxo45/N4bp1/Huwe1/Ubqln4/Psmd2/Psmb7/Ccar2/Spsb3/Psma2/Akt1/Psmd8/Topors/Ubqln1/Dcaf11/Fbxo33/Psmd1/Ube2s/Psma3/Gsk3b/P…
GO:0009267	GO:0009267	cellular response to starvation	126	-0.437327	-1.51542	0.00588959	0.0413529	0.0302146	1466	tags=22%, list=13%, signal=20%	Angptl4/Rrp8/Itfg2/Ralb/Fbxo22/Foxo1/Xbp1/Tfeb/Gabarapl2/Mtmr3/Prkaa2/Higd1a/Rraga/Wdr45/Zc3h12a/Mapk3/Trp53/Pck1/Nuak2/Mapk1/Map1lc3b/Eif2s1/Krt20/Hspa5/Atf4/Klf10/Atf3/Jun
GO:0009205	GO:0009205	purine ribonucleoside triphosphate metabolic process	59	-0.524202	-1.63242	0.0059873	0.0419642	0.0306613	1068	tags=27%, list=9%, signal=25%	Dguok/Map2k1/Stoml2/Myc/Atp5h/Atp5d/Rhoa/Aldoa/Itpa/Ran/Pkm/Vcp/Atp5c1/Atp5a1/Impdh2/Atp5b
GO:0032956	GO:0032956	regulation of actin cytoskeleton organization	236	-0.391706	-1.43926	0.00600293	0.0419992	0.0306869	2730	tags=34%, list=24%, signal=26%	Actr3/Cdk10/Arfip2/Taok1/Fchsd2/Ccl27a/Rhoh/Wasl/Capg/Arpin/Arpc1a/Hax1/Nf2/Rhobtb3/Tmsb4x/Arhgap35/Cd2ap/Arfip1/Gmfg/Actr2/Pak2/Evl/Wasf2/Ssh3/Tmod3/Plekhg2/Hcls1/Trim27/Pfn1/Grb2/Dapk3/Arpc5/Notch2/Pik3r2/Tesk1/Flii/Rac1/Smad4/Coro1b/Ssh1/Cdc42ep4/Smad3/Abl1/Mtss1/Gsn/Arf6/Ctsl/Lats1/Rnd3/Arpc1b/Pik3r1/Rock1/Nckap1/Cdc42ep1/Hip1r/Capzb/Wdr1/Hdac2/Arpc5l/Rock2/Rhob/Tac1/Arpc3/Rhoa/Coro1a/Cfl1/Rh…
GO:0032873	GO:0032873	negative regulation of stress-activated MAPK cascade	36	-0.586454	-1.66029	0.00605608	0.0422031	0.0308358	1217	tags=36%, list=11%, signal=32%	Foxo1/Cdc42se1/Ppia/Hdac3/Akt1/Per1/Mecom/Ezr/Igbp1/Dusp1/Hsph1/Gstp1/Dnaja1
GO:0070303	GO:0070303	negative regulation of stress-activated protein kinase signaling cascade	36	-0.586454	-1.66029	0.00605608	0.0422031	0.0308358	1217	tags=36%, list=11%, signal=32%	Foxo1/Cdc42se1/Ppia/Hdac3/Akt1/Per1/Mecom/Ezr/Igbp1/Dusp1/Hsph1/Gstp1/Dnaja1
GO:1903362	GO:1903362	regulation of cellular protein catabolic process	206	-0.396828	-1.43753	0.00606416	0.0422031	0.0308358	1513	tags=21%, list=13%, signal=18%	Araf/Rad23a/Park7/Nop53/Anxa2/Arih1/Styx/Laptm4b/Rnf14/Fbxo22/Xbp1/Gabarapl2/Dab2ip/Eif3h/Lats1/Sirt2/Csnk1a1/N4bp1/Prkaca/Csnk2a1/Ubqln4/Ccar2/Akt1/Ubqln1/Gsk3b/Sumo1/Sumo2/Pdcl3/Vps35/Ezr/Rad23b/Laptm5/Psme1/Hspa1b/Trib1/Vcp/Psme2/Plk3/Hspa1a/Hsp90ab1/Hsp90aa1/Herpud1/Ubb
GO:0042098	GO:0042098	T cell proliferation	115	-0.452265	-1.55751	0.0061283	0.0425744	0.0311072	1625	tags=22%, list=14%, signal=19%	Ccnd3/Irf1/Pnp/Ripk3/Scrib/Abl1/Prdx2/Lgals9/Dhps/Trp53/Arg2/Rc3h1/Cebpb/Prkar1a/H2-T23/Laptm5/Coro1a/Hes1/Tfrc/Lgals3/Psmb10/Peli1/H2-Aa/H2-Ab1/Ccl5
GO:0030217	GO:0030217	T cell differentiation	177	-0.407676	-1.45659	0.00622644	0.0431237	0.0315085	1619	tags=22%, list=14%, signal=19%	Cdk6/Irf1/Pnp/Sox4/Ripk3/Tox/B2m/Abl1/Otud5/Kat2a/Xbp1/Stk11/Prdx2/Ctsl/Adrm1/Fcer1g/Cd8a/Lgals9/Zc3h12a/Trp53/Bad/Lfng/Pck1/Rc3h1/Srf/Jmjd6/Zfp36l1/Rhoa/Tcf3/Cbfb/Cd3g/Ncaph2/Prelid1/Zfp36l2/H2-DMa/Hsp90aa1/H2-Aa/Egr1/Cd74
GO:0009141	GO:0009141	nucleoside triphosphate metabolic process	80	-0.477588	-1.56989	0.00622922	0.0431237	0.0315085	1068	tags=24%, list=9%, signal=22%	Dguok/Map2k1/Stoml2/Nudt1/Myc/Atp5h/Atp5d/Cmpk1/Ak2/Rhoa/Aldoa/Itpa/Ran/Pkm/Vcp/Atp5c1/Atp5a1/Impdh2/Atp5b
GO:0098656	GO:0098656	anion transmembrane transport	271	0.311554	1.33533	0.00646652	0.0446141	0.0325975	1582	tags=24%, list=14%, signal=21%	Itln1/Sec61a1/Tram1/Slc1a3/Dnajc19/Itgb1/C1qtnf12/Sec63/Slc12a7/Slc16a1/Ano9/Slc12a2/Sec61b/Adipor2/Mpc2/Zdhhc7/Slc35a1/Slc38a1/Abcd3/Sort1/Slc35b1/Insr/Slc6a6/Lmbrd1/Sfxn1/Tomm20/Slc1a1/Clcn3/Slc35a3/Slc35a2/Sec61g/Slc12a9/Lrrc8d/Ank/Rhoq/Slc14a1/Slc36a1/Slc25a42/Tsc1/Pex16/Slc25a36/Ptpn11/Arl6ip1/Yes1/Ffar4/Slc1a2/Pex2/Abcc3/Acsl5/Slc6a8/Arl6ip5/Slc25a10/Pex10/Slc38a7/Romo1/Slc35a4/Prkca/Cftr/S…
GO:0072594	GO:0072594	establishment of protein localization to organelle	333	-0.365042	-1.37587	0.00646713	0.0446141	0.0325975	2042	tags=27%, list=18%, signal=23%	Mipep/Ipo7/Hcls1/Ipo4/Vps4a/Fis1/Ywhaz/Chchd4/Immp2l/E2f3/Srp54a/Rab7/Vti1b/Appl1/Med1/Gper1/Spidr/Rnf215/Pik3r2/Srp72/Rab8b/Kpna2/Kpna3/Bnip3l/Hnf4a/Scrib/Jup/Ipo13/Ufm1/Ap2b1/Nedd4/Terf1/Adar/Grpel1/Elavl1/Fermt1/Dkc1/Zfand6/Xbp1/Ddit3/Tnpo1/Man1a/Tcp1/Sirt2/Snf8/Ncoa4/Hdac3/Pik3r1/Pmpcb/Akt1/Zc3h12a/Trp53/Timm13/Grpel2/Macf1/Aifm1/Cct5/Pmaip1/Mapk1/Tomm40/Ruvbl2/Tsg101/Laptm5/Cfl1/Ipo5/Phb2/Hs…
GO:0043409	GO:0043409	negative regulation of MAPK cascade	133	-0.438325	-1.52886	0.00648757	0.0446771	0.0326434	1627	tags=27%, list=14%, signal=24%	Gper1/Pik3r2/Zmynd11/Wnk2/Fem1a/Lyn/Smad4/Abca7/Csk/Cblc/Abl1/Foxo1/Xbp1/Cdc42se1/Dab2ip/Errfi1/Ppia/Hdac3/Spry2/Akt1/Ace2/Gsk3b/Per1/Phb/Nlrp6/Mecom/Slc9a3r1/Klf4/Ezr/Igbp1/Dusp1/Hsph1/Pebp1/Gstp1/Dnaja1/Atf3
GO:0031952	GO:0031952	regulation of protein autophosphorylation	35	-0.577695	-1.62477	0.00655752	0.0450801	0.0329379	2002	tags=34%, list=17%, signal=28%	Src/Ppp2r5a/Rap2c/Tesk1/Ddx3x/Errfi1/Mob1b/Ppp2r5c/Ace/Mvp/Ppp2ca/Jun
GO:0021766	GO:0021766	hippocampus development	37	-0.576707	-1.64593	0.00663355	0.0455234	0.0332619	712	tags=16%, list=6%, signal=15%	Hdac2/Gsk3b/Srf/Ogdh/Btg2/Sct
GO:0098760	GO:0098760	response to interleukin-7	16	-0.717236	-1.70501	0.00666882	0.0455441	0.0332769	1057	tags=56%, list=9%, signal=51%	Lsp1/Ybx1/Hnrnph1/Rad23b/Hmgb1/Stip1/Hspd1/Eno1/Atp5b
GO:0098761	GO:0098761	cellular response to interleukin-7	16	-0.717236	-1.70501	0.00666882	0.0455441	0.0332769	1057	tags=56%, list=9%, signal=51%	Lsp1/Ybx1/Hnrnph1/Rad23b/Hmgb1/Stip1/Hspd1/Eno1/Atp5b
GO:1903322	GO:1903322	positive regulation of protein modification by small protein conjugation or removal	113	-0.452797	-1.55141	0.00667118	0.0455441	0.0332769	2624	tags=35%, list=23%, signal=28%	Dcun1d5/Fbxw7/Pias1/Cdk9/Dcun1d3/Nsmce3/Rnf111/Smad7/Hdac4/Ticam1/Rchy1/Dnaja3/Dcun1d4/Ube2n/Senp2/Mta1/Nop53/Ddx3x/Arrdc3/Xiap/Ube2l3/Huwe1/Hdac3/Sae1/Zc3h12a/Topors/Nmi/Ubqln1/Ube2s/Uba2/Sumo2/Pef1/Npm1/Laptm5/Rassf1/Hspa5/Peli1/Trib1/Gnl3/Vcp
GO:0046394	GO:0046394	carboxylic acid biosynthetic process	171	-0.417574	-1.4858	0.00669357	0.0456171	0.0333303	1743	tags=27%, list=15%, signal=23%	Abat/Acly/Fasn/Acadvl/Thnsl2/Adi1/Park7/Enoph1/Hnf4a/Pycr2/Daglb/Prkab2/Hnf1a/Wdtc1/Insig2/Got1/Gls/Asl/Oxsm/Prkaa2/Got2/Ptges2/Acadl/Acss1/Shmt1/Nr1d1/Phgdh/Ces1d/Acot7/Mecr/Edn2/Aldh1a1/Degs1/Ggt1/Malrd1/Pkm/Edn1/Glud1/Gsto1/Pycrl/Lta4h/Ldha/Apoa4/Gip/Apoa1/Cd74
GO:0050866	GO:0050866	negative regulation of cell activation	119	-0.439614	-1.51751	0.00670821	0.0456171	0.0333303	1099	tags=23%, list=10%, signal=21%	Pawr/Pparg/Abat/Gper1/Irf1/Lyn/Socs6/Scrib/Prdx2/Atm/Lgals9/Zc3h12a/Pglyrp1/Nr1d1/Arg2/Rc3h1/Cebpb/Prkar1a/Cbfb/Laptm5/Tyrobp/Lgals3/Peli1/H2-Aa/Id2/H2-Ab1/Cd74
GO:0048246	GO:0048246	macrophage chemotaxis	23	-0.666759	-1.73767	0.00671656	0.0456171	0.0333303	769	tags=26%, list=7%, signal=24%	Mtus1/Mapk3/Mapk1/Edn2/Lgals3/Ccl5
GO:0098927	GO:0098927	vesicle-mediated transport between endosomal compartments	38	-0.571131	-1.64041	0.00675095	0.045725	0.0334091	2764	tags=50%, list=24%, signal=38%	Chmp3/Ankrd27/Rab21/Becn1/Ighm/Ptpn23/Src/Rab7/Map2k2/Rab5a/Snx3/Map2k1/Snf8/Mapk3/Hook2/Mapk1/Ezr/Coro1a/Aktip
GO:0000165	GO:0000165	MAPK cascade	444	-0.349908	-1.34035	0.00675562	0.045725	0.0334091	1354	tags=16%, list=12%, signal=15%	App/Abca7/Styx/Csk/Cblc/Abl1/Map3k10/Foxo1/Xbp1/Cflar/Cdc42se1/Dab2ip/Prdx2/Map3k11/Map2k1/Errfi1/Ppia/Hdac3/Spry2/Mbp/Ghrl/Rock1/Bcar3/Akt1/Rap1a/Fgd4/Map2k3/Ace2/Zc3h12a/Gadd45b/Mapk3/Rap1b/Ccl4/Myc/Gsk3b/Rock2/Per1/Phb/Nlrp6/Mecom/Kars/Zfp36l1/Sash1/Slc9a3r1/Mapk1/Cdc42/Gadd45a/Klf4/Prdx1/Ezr/Laptm5/Hmgb1/Cops5/Phb2/Akap13/Zfp622/Zfp36l2/Edn1/Trib1/Igbp1/Mapk13/Pdcd10/Dusp1/Id1/Hsph1/Pebp1/Zfp…
GO:0006112	GO:0006112	energy reserve metabolic process	52	-0.539552	-1.63743	0.00682242	0.0460981	0.0336817	1686	tags=25%, list=15%, signal=21%	Tcf7l2/Ppp1r2/Gyg/Ppp1cb/Acadm/Akt1/Ugp2/Gsk3b/Nr1d1/Hmgb1/Dyrk2/Ppp1cc/Ppp1ca
GO:0097529	GO:0097529	myeloid leukocyte migration	107	-0.461544	-1.57605	0.00684414	0.0461658	0.0337312	1943	tags=23%, list=17%, signal=20%	Gbf1/Akirin1/Pawr/Ccl20/Vav1/Il17rc/Rac1/Lyn/Mtus1/Dpep1/App/C1qbp/Ppia/Fcer1g/Mapk3/Wdr1/Ccl4/Mapk1/Edn2/Lgals3/Edn1/Dusp1/Chga/Ccl5/Cd74
GO:0001676	GO:0001676	long-chain fatty acid metabolic process	57	0.469116	1.60072	0.00698019	0.0470031	0.034343	1472	tags=30%, list=13%, signal=26%	Cpt1a/Fads1/Elovl6/Acsl3/Aig1/Cyp2s1/Adtrp/Cyp2j6/Ltc4s/Slc27a2/Cyp2u1/Acsl5/Gpx1/Gstm7/Cpt2/Cyp2e1/Cyp2c66
GO:0071577	GO:0071577	zinc ion transmembrane transport	18	0.662232	1.77773	0.00699554	0.0470262	0.0343599	826	tags=33%, list=7%, signal=31%	Slc39a1/Slc39a11/Slc39a7/Slc1a1/Slc39a14/Slc39a10
GO:0031396	GO:0031396	regulation of protein ubiquitination	168	-0.413641	-1.46989	0.00706433	0.0474079	0.0346387	2351	tags=29%, list=20%, signal=24%	Nsmce3/Rnf111/Bag5/Smad7/Ticam1/Rchy1/Dnaja3/Usp4/Dcun1d4/Ubxn2a/Ubxn1/Ube2n/Senp2/Sirt7/Sqstm1/Mta1/Sox4/Park7/Ddx3x/Arrdc3/Xiap/Abl1/Mad2l1/Daxx/Ube2l3/Prmt3/N4bp1/Ppia/Huwe1/Hdac3/Spry2/Akt1/Topors/Nmi/Ubqln1/Ube2s/Pef1/Otub1/Sash1/Npm1/Laptm5/Rassf1/Hspa5/Peli1/Trib1/Hsp90ab1/Hsp90aa1/Herpud1/Dnaja1
GO:0030201	GO:0030201	heparan sulfate proteoglycan metabolic process	18	0.659704	1.77095	0.00708698	0.0474792	0.0346908	1941	tags=56%, list=17%, signal=46%	Ext2/B3gat3/Pxylp1/Ext1/Glce/Hs6st1/Ctnnb1/Ndst1/Ndst2/Ugdh
GO:0072331	GO:0072331	signal transduction by p53 class mediator	110	-0.445619	-1.52668	0.00713431	0.0477152	0.0348633	1747	tags=24%, list=15%, signal=20%	Ppm1d/Senp2/Sox4/Rpf2/Nop53/Rrp8/Nop2/Snw1/Smyd2/Stk11/Atm/Eef1e1/Triap1/Trp53/Topors/Dyrk1a/Rrs1/Hipk1/Pmaip1/Npm1/Hnrnpk/Dyrk2/Ddit4/Ddx5/Ubb/Cd74
GO:0042771	GO:0042771	intrinsic apoptotic signaling pathway in response to DNA damage by p53 class mediator	36	-0.580368	-1.64305	0.00723198	0.0482813	0.0352769	796	tags=25%, list=7%, signal=23%	Triap1/Trp53/Topors/Hipk1/Pmaip1/Hnrnpk/Dyrk2/Ddit4/Cd74
GO:0045620	GO:0045620	negative regulation of lymphocyte differentiation	33	-0.606602	-1.68588	0.00724342	0.0482813	0.0352769	1099	tags=21%, list=10%, signal=19%	Prdx2/Zc3h12a/Pglyrp1/Rc3h1/Cbfb/Id2/Cd74
GO:0031400	GO:0031400	negative regulation of protein modification process	376	-0.353389	-1.34162	0.00726718	0.048358	0.0353329	2922	tags=32%, list=25%, signal=25%	Sh3gl2/L3mbtl2/Mical1/Hint2/Kdm4b/Ppp2r5d/Parp14/Atg7/Cdk5rap2/Traf3ip1/Impact/Spag9/Fbxo7/Spry1/Crkl/Fbln1/Dusp10/Mllt1/Nup62/Taf7/Ensa/Cactin/Ppp1r16b/Nf2/Dcun1d3/Smyd3/Tiprl/Inpp5f/Pard6a/Zfp451/Bag5/Smad7/Socs4/Hipk3/Kdm3a/G6pdx/Pibf1/Dnaja3/Smarcb1/Tnf/Sh2b3/Usp4/Wdr5/Ppargc1a/Trim27/Hdac1/Spred1/Prkcz/Eif4g1/Ubxn1/Senp2/Sirt7/Cbl/Sqstm1/Tesk1/Rb1/Cdkn1b/Irf1/Sox4/Park7/Fem1a/Hnf4a/Sema4d/Ly…
GO:0097193	GO:0097193	intrinsic apoptotic signaling pathway	238	-0.383911	-1.41351	0.00729332	0.0484503	0.0354003	2277	tags=30%, list=20%, signal=24%	Bag5/Nox1/Bok/Cep63/Jak2/Ybx3/Ppp1r13b/Tnf/Src/Fis1/Casp2/Ndufs3/Bcl2/Hdac1/Aldh2/Polb/Crip1/Creb3l1/Stk24/Rnf186/Pnp/Ppif/Ripk3/Park7/Ddx3x/Rrp8/Snw1/Sfpq/Xbp1/Dab2ip/Stk11/Plscr1/Ddit3/Map2k1/Ralbp1/Atm/Ppia/Pik3r1/Ccar2/Akt1/Triap1/Nono/Trp53/Topors/Ubqln1/Bad/Sod2/Hdac2/Hipk1/Mcl1/Myc/Gsk3b/Cebpb/Aifm1/Slc9a3r1/Pmaip1/Hnrnpk/Htra2/Dyrk2/Zfp622/Ddit4/Ddx5/Trap1/Atf4/Pdcd10/Sfn/Hsph1/Herpud1/Dn…
GO:0019953	GO:0019953	sexual reproduction	401	-0.355858	-1.35628	0.00731815	0.0485335	0.0354612	2002	tags=22%, list=17%, signal=19%	Src/Ehmt2/Rab3a/Etv6/Ddx3y/Tlk2/Bcl2/Dicer1/Immp2l/Psme4/Marf1/Abat/Kmt2d/Ythdc1/Gmcl1/Dld/Ppp2r1a/Park7/Ddx3x/Fancl/Cast/Tbpl1/Acox1/Smad4/Rnf2/Slc26a6/App/Apob/Sbf1/Styx/Pafah1b2/Ube2b/Rnf114/Akap9/Snrpa1/Ube2j1/Slc26a3/Stk11/Mfge8/Tspan8/Snu13/Plekha1/Adrm1/Tarbp2/Tcp1/Sirt2/Ythdf2/Atm/Tle3/Ing2/Prkaca/Akt1/Prmt7/H3f3a/Hdac2/Fndc3a/Yy1/Spin1/Eif4h/Pafah1b3/Herc4/Nsun2/Cct5/Ace/Gpx4/Rad23b/Edn2…
GO:0043954	GO:0043954	cellular component maintenance	50	-0.542903	-1.64099	0.00738809	0.0487916	0.0356498	1358	tags=32%, list=12%, signal=28%	Supv3l1/App/Whrn/Ube2b/Mtss1/Camsap3/Arf6/Neat1/Hdac2/Dgkz/Itga3/Vps35/Arid1a/Cfl1/Cldn3/Hspa8
GO:0006260	GO:0006260	DNA replication	222	-0.392925	-1.43184	0.00739766	0.0487916	0.0356498	2371	tags=28%, list=21%, signal=23%	Noc3l/Dnajc2/Wdr18/Gins1/Orc3/Rad51/Dnaja3/Gmnn/Ehmt2/Nfic/Cdt1/Wdhd1/Prim2/Polb/Ino80/Cdc45/Orc1/Tonsl/Dtl/Senp2/Sirt7/Rbbp6/Prim1/Gins4/Rac1/Cenps/Polg/Terf1/Mcm7/Top1/Ccna2/Pclaf/Tbrg1/Dtd1/Pold2/Stoml2/Mcm3/Ilkap/Bcar3/Ankrd17/Dhx9/Rfc4/Atf1/Wiz/Trp53/Mcmbp/Rfc3/Pold1/Chaf1a/Pold3/Rfc2/Cdc42/Npm1/Mcm6/Rfc1/Rpa2/Tipin/Cacybp/Rbbp7/Pcna/Id3/Jun
GO:0002237	GO:0002237	response to molecule of bacterial origin	164	0.336831	1.3631	0.00741349	0.0487916	0.0356498	871	tags=15%, list=8%, signal=14%	Dmbt1/Defa30/Defa29/Defa22/Defa17/Defa24/Ang4/Acp5/Defa5/Defa26/Defa21/Mtdh/Selenos/Fzd5/Defa34/Cd24a/Adam17/Itgav/Ppard/Irak1/Pde4d/Ifnar1/Pabpn1/Adam9/Cx3cl1
GO:0071824	GO:0071824	protein-DNA complex subunit organization	137	-0.424592	-1.48457	0.00742446	0.0487916	0.0356498	2581	tags=39%, list=22%, signal=30%	Taf7/Chaf1b/Taf11/Pias1/Smyd3/Ahr/Orc3/Dmap1/Rad51/Psmc3/Smarcb1/Ipo4/Rsf1/Cdt1/Dicer1/Psme4/Ino80/Atf7ip/Cdc45/Arid2/Gtf2b/Spty2d1/Pogz/Creb1/Smarca4/Cenps/Ubn1/Hat1/Terf1/Anp32e/Mcm7/Daxx/Cebpg/Mcm3/Taf12/Vps72/Asf1a/Psmc4/H3f3a/Trp53/Myc/Psmc2/Chaf1a/Gtf2a2/Psmc5/Brd2/Npm1/Ptma/H3f3b/Mcm6/Smarcd2/Arid1a/Psmc6
GO:0046688	GO:0046688	response to copper ion	15	-0.709477	-1.65932	0.00743074	0.0487916	0.0356498	1509	tags=40%, list=13%, signal=35%	Park7/Aqp1/Daxx/Sord/Mt1/Mt2
GO:0051091	GO:0051091	positive regulation of DNA-binding transcription factor activity	168	-0.411718	-1.46305	0.00744362	0.0487916	0.0356498	2293	tags=30%, list=20%, signal=25%	Trim26/Mid2/Hdac4/Crebbp/Jak2/Ticam1/Fzd1/Smarcb1/Tnf/Hcls1/Prkd2/Ppargc1a/Trim27/Flot1/Foxa1/Prkcz/Irak2/Pparg/Ube2n/Ripk1/Traf2/Ripk3/Park7/Smarca4/Jup/App/Cflar/Ube2i/Ddit3/Terf2ip/Ppia/Taf12/Cat/Ifrd1/Akt1/Tfdp1/Dhx9/Hdac2/Prdx3/Srf/Rela/Atf2/Psma6/Npm1/Tcf3/Zbtb7a/Cops5/Phb2/Rbck1/Tfrc/Edn1
GO:0019080	GO:0019080	viral gene expression	61	-0.519246	-1.62088	0.00744363	0.0487916	0.0356498	2244	tags=38%, list=20%, signal=31%	Mid2/Rest/Psmc3/Smarcb1/Rsf1/Trim27/Hdac1/Pfn1/Gtf2b/Smarca4/Snw1/Tarbp2/Eif3b/Eif3g/Dhx9/Ccl4/Ptbp1/Eif3d/Eif3f/Eif3l/Zfp36/Jun/Ccl5
GO:0090150	GO:0090150	establishment of protein localization to membrane	188	0.334556	1.377	0.00760097	0.0497403	0.0363429	1096	tags=18%, list=10%, signal=17%	Ndufa13/Sec61a1/Tram1/Acsl3/Clstn1/Nectin3/Sec63/Sec61b/Ssr3/Zdhhc7/Zdhhc3/Zdhhc6/Rab10/Maip1/Timm9/Zdhhc20/Emc6/Erbb2/Timm22/Sys1/Emc10/Slc1a1/Aqp11/Emc3/Sec61g/Golga4/Pkdcc/Zdhhc2/Pex16/Zdhhc9/Arl6ip1/Npc1/Timm29/Timm10
GO:0046902	GO:0046902	regulation of mitochondrial membrane permeability	48	-0.538408	-1.6205	0.00762436	0.0498108	0.0363944	785	tags=46%, list=7%, signal=43%	Slc25a4/Bcl2l11/Bid/Cnp/Ier3/Tmem14a/Spg7/Bok/Bcl2/Alkbh7/Ppif/Bnip3l/Hip1r/Trp53/Bad/Gsk3b/Atf2/Bloc1s2/Pmaip1/Acaa2/Slc25a5/Hk2
GO:1900182	GO:1900182	positive regulation of protein localization to nucleus	72	-0.487656	-1.58109	0.00765479	0.0499167	0.0364718	2187	tags=36%, list=19%, signal=29%	Dmap1/Jak2/Hcls1/Src/Gper1/Mcrs1/Pik3r2/Tesk1/Park7/Jup/Xbp1/Stk11/Hnrnpm/Hdac3/Pik3r1/Akt1/Zc3h12a/Yap1/Mapk1/Npm1/Ipo5/Ran/Tfrc/Trim28/Hsp90ab1/Hsp90aa1
GO:0050953	GO:0050953	sensory perception of light stimulus	46	0.495914	1.65266	0.00767158	0.0499167	0.0364718	2069	tags=37%, list=18%, signal=30%	Dnajc19/Cnnm4/Reep6/Rdh11/Cln6/Sema5a/Rpgrip1/Atf6/Myo7a/Dll4/Atp8a2/Slc4a7/Rdh10/Opa3/Aoc2/Ppt1/Dram2
GO:0034976	GO:0034976	response to endoplasmic reticulum stress	207	0.314491	1.30603	0.00768571	0.0499167	0.0364718	1019	tags=18%, list=9%, signal=17%	Canx/Aup1/P4hb/Tmed2/Stt3b/Hsp90b1/Serinc3/Amfr/Tmem117/Man1b1/Derl2/Tmbim6/Selenok/Edem2/Tmem259/Selenos/Erp44/Calr/Sec61b/Erp29/Erlin2/Ube4a/Txndc12/Edem1/Dnajc10/Aqp11/Tor1a/Rnf103/Pomt2/Os9/Mbtps2/Lpcat3/Ufl1/Creb3/Tmx1/Svip/Nfe2l1
GO:0006687	GO:0006687	glycosphingolipid metabolic process	30	0.567841	1.72118	0.00769117	0.0499167	0.0364718	1866	tags=33%, list=16%, signal=28%	Psap/Cln6/B4galt6/Ugcg/Gm2a/Hexb/B4galt5/St3gal3/Gla/Abca2

## Sheet: TA1
	ID	Description	setSize	enrichmentScore	NES	pvalue	p.adjust	qvalues	rank	leading_edge	core_enrichment
GO:0009100	GO:0009100	glycoprotein metabolic process	220	0.606051	2.36707	6.66454e-17	2.60917e-13	1.94885e-13	2269	tags=48%, list=20%, signal=39%	Soat1/Dpm3/Ogt/Cst3/Mgat4b/Krtcap2/Stt3b/Fut8/Magt1/Tmem258/Dad1/Man1a2/Psen1/Cant1/Galnt4/St3gal6/Tcf7l2/Ncstn/B4galt5/Ganab/Alg6/Tmem165/Erp44/Pomt1/Alg14/Aqp11/Rpn1/Dolpp1/Tmtc4/B3gnt3/Mogs/Mgat4a/Tmem59/Galnt1/Glce/Eogt/Ddost/Nus1/St6galnac2/Srd5a3/Pofut1/Mgat2/Mgat5/Fam20b/Ext2/Pomt2/Alg8/Mgat1/Pxylp1/Xxylt1/Stt3a/B3galnt2/Gnptab/Alg10b/Fut4/St3gal3/Poglut1/Rab1b/Galnt7/Itm2c/Hs2st1/C1galt1/…
GO:0070085	GO:0070085	glycosylation	150	0.647788	2.42177	5.96171e-16	6.1195e-13	4.5708e-13	2257	tags=53%, list=20%, signal=43%	Dpm3/Ogt/Mgat4b/Krtcap2/Stt3b/Fut8/Magt1/Tmem258/Dad1/Psen1/Galnt4/St3gal6/B4galt5/Alg6/B4galnt1/Tmem165/Pomt1/Alg14/Aqp11/Rpn1/Dolpp1/Tmtc4/B3gnt3/Mogs/Mgat4a/Tmem59/Galnt1/Eogt/Ddost/Nus1/St6galnac2/Srd5a3/Pofut1/Mgat2/Mgat5/Ext2/Gba/Pomt2/Alg8/Mgat1/Xxylt1/Stt3a/B3galnt2/Alg10b/Fut4/St3gal3/Poglut1/Galnt7/C1galt1/Pomgnt1/Alg9/Alg11/Sdf2/Ces2a/Galnt11/B4galt4/C1galt1c1/Dpy19l4/Alg13/Pigb/Fuom/P…
GO:0006486	GO:0006486	protein glycosylation	138	0.668238	2.47485	6.25236e-16	6.1195e-13	4.5708e-13	2257	tags=54%, list=20%, signal=44%	Dpm3/Ogt/Mgat4b/Krtcap2/Stt3b/Fut8/Magt1/Tmem258/Dad1/Psen1/Galnt4/St3gal6/B4galt5/Alg6/Tmem165/Pomt1/Alg14/Aqp11/Rpn1/Dolpp1/Tmtc4/B3gnt3/Mogs/Mgat4a/Tmem59/Galnt1/Eogt/Ddost/Nus1/St6galnac2/Srd5a3/Pofut1/Mgat2/Mgat5/Ext2/Pomt2/Alg8/Mgat1/Xxylt1/Stt3a/B3galnt2/Alg10b/Fut4/St3gal3/Poglut1/Galnt7/C1galt1/Pomgnt1/Alg9/Alg11/Sdf2/Ces2a/Galnt11/C1galt1c1/Dpy19l4/Alg13/Pmm2/B3galt6/Gxylt1/Large2/Alg1/…
GO:0043413	GO:0043413	macromolecule glycosylation	138	0.668238	2.47485	6.25236e-16	6.1195e-13	4.5708e-13	2257	tags=54%, list=20%, signal=44%	Dpm3/Ogt/Mgat4b/Krtcap2/Stt3b/Fut8/Magt1/Tmem258/Dad1/Psen1/Galnt4/St3gal6/B4galt5/Alg6/Tmem165/Pomt1/Alg14/Aqp11/Rpn1/Dolpp1/Tmtc4/B3gnt3/Mogs/Mgat4a/Tmem59/Galnt1/Eogt/Ddost/Nus1/St6galnac2/Srd5a3/Pofut1/Mgat2/Mgat5/Ext2/Pomt2/Alg8/Mgat1/Xxylt1/Stt3a/B3galnt2/Alg10b/Fut4/St3gal3/Poglut1/Galnt7/C1galt1/Pomgnt1/Alg9/Alg11/Sdf2/Ces2a/Galnt11/C1galt1c1/Dpy19l4/Alg13/Pmm2/B3galt6/Gxylt1/Large2/Alg1/…
GO:0034097	GO:0034097	response to cytokine	495	-0.47276	-1.97304	4.9055e-15	3.84101e-12	2.86895e-12	1449	tags=25%, list=13%, signal=23%	Gnpnat1/Mpc1/Ccl20/Traf4/Jak1/Jarid2/Nr1d1/Traf3/Otulin/Ocln/Irak2/Cd14/Rnf113a2/Fcer1g/Fnta/Sirt1/Pafah1b1/Klf4/Cdc42/Coro1a/Keap1/Pfkp/Eif4a2/Myo1c/Duox2/Chchd4/Hdgf/Bspry/Lrba/Zyx/Casp8/Dapk3/Ppp3cb/Khsrp/Prkci/Nr5a2/Rif1/Yap1/Rpl3/Shmt2/Zc3h12a/Rbm15/Cdc42ep4/Yy1/Cebpa/Ilk/Ubtf/Arid5b/Srsf7/Ttll12/Mapk3/Eps8/Shmt1/Ddx41/Lsm14a/Rhoa/H2-Q7/Creb1/Nfe2l2/Htra2/Cebpb/Rbmx/Alad/Casp1/Actn4/Gsdme/Dn…
GO:0009101	GO:0009101	glycoprotein biosynthetic process	184	0.611239	2.3371	1.39396e-14	9.0956e-12	6.79373e-12	2257	tags=49%, list=20%, signal=40%	Soat1/Dpm3/Ogt/Mgat4b/Krtcap2/Stt3b/Fut8/Magt1/Tmem258/Dad1/Psen1/Cant1/Galnt4/St3gal6/Tcf7l2/Ncstn/B4galt5/Alg6/Tmem165/Pomt1/Alg14/Aqp11/Rpn1/Dolpp1/Tmtc4/B3gnt3/Mogs/Mgat4a/Tmem59/Galnt1/Glce/Eogt/Ddost/Nus1/St6galnac2/Srd5a3/Pofut1/Mgat2/Mgat5/Fam20b/Ext2/Pomt2/Alg8/Mgat1/Pxylp1/Xxylt1/Stt3a/B3galnt2/Alg10b/Fut4/St3gal3/Poglut1/Galnt7/Itm2c/Hs2st1/C1galt1/Hs6st1/Chpf2/Pomgnt1/Ctnnb1/Alg9/Alg1…
GO:0071345	GO:0071345	cellular response to cytokine stimulus	440	-0.482712	-1.98975	2.43807e-14	1.36358e-11	1.01849e-11	1449	tags=25%, list=13%, signal=23%	Gnpnat1/Mpc1/Ccl20/Traf4/Jak1/Jarid2/Nr1d1/Traf3/Otulin/Irak2/Rnf113a2/Fcer1g/Sirt1/Pafah1b1/Klf4/Cdc42/Coro1a/Keap1/Pfkp/Eif4a2/Myo1c/Duox2/Chchd4/Hdgf/Bspry/Lrba/Zyx/Dapk3/Khsrp/Nr5a2/Rif1/Yap1/Rpl3/Zc3h12a/Rbm15/Cdc42ep4/Yy1/Cebpa/Ilk/Ubtf/Arid5b/Srsf7/Ttll12/Mapk3/Eps8/Shmt1/Ddx41/Lsm14a/Rhoa/H2-Q7/Creb1/Nfe2l2/Htra2/Cebpb/Rbmx/Alad/Casp1/Actn4/Gsdme/Dnaja3/Zfp36l1/Eprs/Dhx9/Ybx1/Fasn/Gtf2h1/…
GO:0006643	GO:0006643	membrane lipid metabolic process	124	0.630426	2.27946	7.38502e-12	3.61405e-09	2.69942e-09	1599	tags=47%, list=14%, signal=41%	Serinc3/Hacd1/Dpm3/Smpd3/Sgpp2/Mgst2/Cers2/Cers6/Ormdl2/Pigp/Serinc2/St3gal6/B4galt5/Smpdl3a/Elovl5/Hexa/B4galnt1/Psap/Hacd3/Cers4/Plpp2/Sgpl1/Kdsr/Pigq/Pigk/Elovl6/Hacd2/Pigx/Pigm/Cln6/Pigt/Gba/Pgap2/Serinc1/Sgpp1/Piga/Pigo/Serinc5/Agmo/Naaa/Tecr/St3gal3/Galc/Ugcg/Acer1/Asah1/Pigyl/Gm2a/Pnliprp2/Pgap1/Pigu/Sptlc1/Smpd4/Prkcd/Ormdl1/Pigb/Bax/Hexb
GO:1903706	GO:1903706	regulation of hemopoiesis	227	-0.530411	-2.06369	9.32562e-11	4.05665e-08	3.03001e-08	1049	tags=21%, list=9%, signal=20%	Casp8/Esrra/Drosha/Ada/Zc3h12a/Prmt1/Sos2/Rbm15/Lgals9/Tox/Ankrd54/Prdx2/Pglyrp1/Dll1/Rhoa/Creb1/Zbtb7a/Cebpb/Pithd1/Nme1/Zfpm1/Klf13/Zfp36l1/Hspa9/Cib1/Cbfb/Zfp36l2/Tcim/Sox4/Brd1/Trib1/Tyrobp/Smap1/Tmem176b/H2-DMa/Eif6/Hmgb2/Hmgb1/H2-Aa/Zfp36/Klf10/Id2/Nfkbia/Hsp90aa1/Ccl5/Jun/Cd74/Fos
GO:0019731	GO:0019731	antibacterial humoral response	32	0.838061	2.43485	1.65953e-10	6.49708e-08	4.85283e-08	556	tags=41%, list=5%, signal=39%	Defa29/Defa30/Dmbt1/Defa24/Defa17/Defa22/Defa26/Defa3/Defa21/Ang4/Mmp7/Defa5/Wfdc10
GO:0045637	GO:0045637	regulation of myeloid cell differentiation	121	-0.625383	-2.26466	1.94973e-10	6.93926e-08	5.18311e-08	1049	tags=26%, list=9%, signal=24%	Casp8/Esrra/Prmt1/Rbm15/Ankrd54/Dll1/Creb1/Zbtb7a/Cebpb/Pithd1/Nme1/Zfpm1/Klf13/Zfp36l1/Hspa9/Cib1/Brd1/Trib1/Tyrobp/Smap1/Eif6/Hmgb2/Hmgb1/Zfp36/Klf10/Id2/Nfkbia/Ccl5/Jun/Cd74/Fos
GO:0006487	GO:0006487	protein N-linked glycosylation	50	0.756972	2.40389	9.68371e-10	3.15931e-07	2.35977e-07	858	tags=48%, list=8%, signal=45%	Mgat4b/Krtcap2/Stt3b/Fut8/Magt1/Tmem258/Dad1/Alg6/Tmem165/Alg14/Rpn1/Dolpp1/Mogs/Mgat4a/Ddost/Nus1/Srd5a3/Mgat2/Mgat5/Ext2/Alg8/Mgat1/Stt3a/Alg10b
GO:0050830	GO:0050830	defense response to Gram-positive bacterium	58	0.722735	2.33913	3.30533e-09	9.95413e-07	7.43498e-07	542	tags=26%, list=5%, signal=25%	Defa29/Defa30/Dmbt1/Defa24/Defa17/Lyz1/Defa22/Defa26/Reg3b/Defa3/Defa21/Acp5/Ang4/Mmp7/Defa5
GO:0006457	GO:0006457	protein folding	124	-0.589243	-2.14172	4.4135e-09	1.2342e-06	9.21857e-07	770	tags=31%, list=7%, signal=29%	Ppia/Dnajb6/St13/Ranbp2/Aip/Dnaja3/Ptges3/Hspa9/Bag1/Ppid/Cdc37/H2-DMb1/Unc45a/Chordc1/Cct3/Hspa4l/Hspa1b/Dnaja2/Tcp1/Cct7/Nudc/Fkbp8/Trap1/H2-DMa/Cct2/Cct5/Cct4/Hspa5/Dnajb1/Hsp90ab1/Ahsa1/Hsph1/Hspd1/Fkbp4/Dnaja1/Hsp90aa1/Hspa8/Cd74
GO:0043648	GO:0043648	dicarboxylic acid metabolic process	66	-0.700721	-2.32353	8.59827e-09	2.08882e-06	1.56019e-06	1872	tags=52%, list=16%, signal=43%	Pck1/Nags/Mrps36/Gclm/Mthfd2l/Ass1/Grhpr/Acly/Phyh/Glul/Shmt2/Glud1/Adss/Shmt1/Mthfd1/Pck2/Dld/Oat/Ggt1/Sdhb/Got1/Fh1/Aldh18a1/Mdh1/Idh3g/Cs/Sucla2/Suclg2/Idh3a/Got2/Idh3b/Me2/Mdh2/Sdha
GO:0006665	GO:0006665	sphingolipid metabolic process	88	0.636893	2.20692	9.03621e-09	2.08882e-06	1.56019e-06	1599	tags=45%, list=14%, signal=39%	Serinc3/Hacd1/Smpd3/Sgpp2/Cers2/Cers6/Ormdl2/Serinc2/B4galt5/Smpdl3a/Elovl5/Hexa/B4galnt1/Psap/Hacd3/Cers4/Plpp2/Sgpl1/Kdsr/Elovl6/Hacd2/Cln6/Gba/Serinc1/Sgpp1/Serinc5/Naaa/Tecr/St3gal3/Galc/Ugcg/Acer1/Asah1/Gm2a/Sptlc1/Smpd4/Prkcd/Ormdl1/Bax/Hexb
GO:0010608	GO:0010608	posttranscriptional regulation of gene expression	372	-0.443709	-1.81054	9.07021e-09	2.08882e-06	1.56019e-06	2224	tags=36%, list=20%, signal=30%	Rack1/Trp53/Aco1/Dcp2/Dph2/Tyms/Syncrip/Axin2/Eif5b/Cpeb2/Cnbp/Pum1/Eif4enif1/Atg14/Tsfm/Cnot10/Ilf3/Upf3a/Zfp706/Rnasel/Pde12/Myd88/Dph3/Fxr2/Map2k1/Eif2a/Upf1/Fastkd2/Abcf1/Dhx36/Prkra/Tbrg4/Tpr/Igf2bp2/Rpl38/Pink1/Polr2d/Ncor2/Rpusd4/Ptcd3/Pum2/Ppp1r15a/Eif2s1/Sarnp/Etf1/Mief1/Dapk3/Mknk2/Khsrp/Nck1/Thrap3/Eif4a3/Drosha/Shmt2/Ace/Fastkd3/Zc3h12a/Hnrnpl/Carhsp1/Fech/Eif4g1/Usp16/Tcof1/Dxo/Mrpl4…
GO:0002684	GO:0002684	positive regulation of immune system process	443	-0.422425	-1.74666	1.22979e-08	2.581e-06	1.92781e-06	2137	tags=28%, list=19%, signal=23%	Traf2/Enpp3/Ulbp1/Usp46/Ppargc1b/Abl1/Sox13/Irf1/D6Wsu163e/Irgm1/Notch2/Edn1/Rabgef1/Tec/Crlf2/Usp9x/Rasal3/Exosc3/Med1/Klrd1/Pck1/Laptm5/Nfkbiz/Ddx21/Cd1d1/Myd88/Rbck1/Pnp/Snx4/Mif/Nfkbid/H2-T23/Vamp7/Dhx36/Rela/Cd3e/Riok3/Bcl10/Ccl20/Cd177/Blnk/Polr3g/Park7/Ap3b1/H2-Q2/Xrcc6/Fcer1g/Sirt1/Sphk2/Coro1a/Adk/Rap1a/Rgcc/Eif2b4/Tcf3/Casp8/Hmces/Nck1/Rif1/Stk11/Nras/Ada/Zc3h12a/Rac2/Peli1/H2-Q4/Paxip1…
GO:0045639	GO:0045639	positive regulation of myeloid cell differentiation	61	-0.706782	-2.32313	1.25289e-08	2.581e-06	1.92781e-06	1049	tags=30%, list=9%, signal=27%	Casp8/Prmt1/Ankrd54/Creb1/Pithd1/Zfp36l1/Brd1/Trib1/Tyrobp/Smap1/Hmgb2/Hmgb1/Klf10/Id2/Ccl5/Jun/Cd74/Fos
GO:0050829	GO:0050829	defense response to Gram-negative bacterium	42	0.776167	2.36594	1.31852e-08	2.581e-06	1.92781e-06	947	tags=40%, list=8%, signal=37%	Defa29/Defa30/Dmbt1/Defa24/Defa17/Lyz1/Defa22/Defa26/Reg3b/Defa3/Defa21/Lypd8/Mmp7/Defa5/Rps19/Tusc2/F2rl1
GO:0006091	GO:0006091	generation of precursor metabolites and energy	290	-0.460408	-1.83832	2.97491e-08	5.54608e-06	4.1425e-06	1424	tags=32%, list=13%, signal=29%	Mpi/Ppp1r2/Hdac4/Aldoa/Gale/Pde12/Nipsnap2/G6pdx/Mif/Pgam1/Cox4i1/Galk1/Tigar/Ugp2/Nop53/Pink1/Noa1/Nr1d1/Pfkl/Crot/Park7/Cox5a/Dlat/Sphk2/Acadm/Pfkp/Aco2/Atp5h/Ppif/Chchd4/Cdk1/Mybbp1a/Atp5d/Coq7/Mtfr1/Shmt2/Hmgcl/Ddit4/Adh5/Stoml2/Rhoa/Zbtb7a/Dld/Hkdc1/Ndufv2/Ndufs1/Ptges3/Sdhb/Adh1/Acox1/Uqcrfs1/Rpia/Fh1/Phb2/Mdh1/Dyrk2/Idh3g/Aldob/Etfdh/Cs/Sucla2/Suclg2/Tpi1/Idh3a/Idh2/Idh3b/Sod2/Trap1/Acat1/…
GO:0009408	GO:0009408	response to heat	56	-0.707529	-2.29059	4.05398e-08	7.21425e-06	5.3885e-06	1610	tags=45%, list=14%, signal=39%	Xylt1/Dhx36/Tpr/Polr2d/Ywhae/Stub1/Eif2s1/Sumo1/Eif2b4/Eif2b2/Htra2/Eif2b1/Pdcd6/Dnaja3/Dhx9/Tcim/Rbbp7/Chordc1/Hspa1b/Dnaja2/Ier5/Vcp/Hsp90ab1/Dnaja1/Hsp90aa1
GO:1902107	GO:1902107	positive regulation of leukocyte differentiation	103	-0.603291	-2.13667	4.68468e-08	7.64189e-06	5.70792e-06	1049	tags=19%, list=9%, signal=18%	Casp8/Ada/Lgals9/Tox/Rhoa/Creb1/Zfp36l1/Cbfb/Sox4/Trib1/Tyrobp/H2-DMa/H2-Aa/Klf10/Id2/Hsp90aa1/Ccl5/Jun/Cd74/Fos
GO:1903708	GO:1903708	positive regulation of hemopoiesis	103	-0.603291	-2.13667	4.68468e-08	7.64189e-06	5.70792e-06	1049	tags=19%, list=9%, signal=18%	Casp8/Ada/Lgals9/Tox/Rhoa/Creb1/Zfp36l1/Cbfb/Sox4/Trib1/Tyrobp/H2-DMa/H2-Aa/Klf10/Id2/Hsp90aa1/Ccl5/Jun/Cd74/Fos
GO:0009117	GO:0009117	nucleotide metabolic process	310	-0.453342	-1.82071	5.71883e-08	8.95568e-06	6.68922e-06	2135	tags=35%, list=19%, signal=29%	Tyms/Enpp3/Acsl1/Nadk/Adcy7/Oas1a/Pdhb/Nt5c/Foxk2/Acss1/Adsl/Prpsap2/Ampd2/Oxsm/Mpi/Hdac4/Atp5g2/Pdhx/Aldoa/Gale/Dip2a/Pnp/Map2k1/G6pdx/Mif/Pgam1/Gda/Mthfd2l/Galk1/Tigar/Mpc1/Umps/Pfkl/Crot/Park7/Aprt/Pdk4/Acot7/Dlat/Pank3/Acadsb/Gars/Sphk2/Nudt4/Adk/Acly/Naprt/Pfkp/Atp5h/Epha2/Opa1/Hint1/Rrm1/Atp5d/Hmgcs1/Hmgcl/Ada/Uck2/Ddit4/Cnp/Dut/Pdk3/Adss/Shmt1/Hnf4a/Stoml2/Rhoa/Mthfd1/Zbtb7a/Ak2/Dld/Hkdc1/…
GO:0006413	GO:0006413	translational initiation	94	-0.622957	-2.15773	9.54998e-08	1.42471e-05	1.06415e-05	1633	tags=38%, list=14%, signal=33%	Denr/Abcf1/Tpr/Polr2d/Ppp1r15a/Eif2s1/Eif4a2/Eif2b4/Nck1/Fech/Eif4g1/Eif2b2/Eif1a/Eif3h/Eif2b1/Paip2/Eif4e2/Eif4e/Eif3l/Eif4g2/Eif3d/Eif4h/Npm1/Eif2ak1/Ddx3x/Ythdf3/Paip1/Eif3f/Eif3e/Khdrbs1/Eif3b/Eif3c/Eif5/Eif6/Eif4a1/Eif1
GO:0061077	GO:0061077	chaperone-mediated protein folding	42	-0.75468	-2.3256	9.82562e-08	1.42471e-05	1.06415e-05	894	tags=45%, list=8%, signal=42%	Pdia4/Dnajb6/St13/Ptges3/Hspa9/Bag1/Ppid/H2-DMb1/Unc45a/Chordc1/Hspa1b/H2-DMa/Cct2/Hspa5/Dnajb1/Hsph1/Fkbp4/Hspa8/Cd74
GO:0019730	GO:0019730	antimicrobial humoral response	53	0.700276	2.2379	1.35759e-07	1.8982e-05	1.41781e-05	726	tags=32%, list=6%, signal=30%	Defa29/Defa30/Dmbt1/Defa24/Defa17/Defa22/Defa26/Reg3b/Defa3/Ccl25/Defa21/Ang4/Mmp7/Defa5/Wfdc10/Rps19/Nts
GO:1901293	GO:1901293	nucleoside phosphate biosynthetic process	150	-0.534444	-1.98794	1.82969e-07	2.47009e-05	1.84497e-05	2135	tags=42%, list=19%, signal=35%	Tyms/Acsl1/Nadk/Adcy7/Oas1a/Pdhb/Acss1/Adsl/Prpsap2/Ampd2/Atp5g2/Pdhx/Aldoa/Dip2a/Pnp/Map2k1/G6pdx/Mthfd2l/Mpc1/Umps/Aprt/Pdk4/Acot7/Dlat/Pank3/Gars/Sphk2/Adk/Acly/Naprt/Atp5h/Rrm1/Atp5d/Ada/Uck2/Dut/Pdk3/Adss/Shmt1/Stoml2/Mthfd1/Ak2/Dld/Hprt/Nme1/Tbpl1/Ctps/Cad/Papss1/Mapk1/Nampt/Rfk/Rrm2/Kars/Idh2/Gmps/Acat1/Vcp/Pkm/Atp5c1/Impdh2/Atp5a1/Atp5b
GO:0009165	GO:0009165	nucleotide biosynthetic process	149	-0.536911	-1.98946	1.92307e-07	2.47731e-05	1.85036e-05	2135	tags=42%, list=19%, signal=35%	Tyms/Acsl1/Nadk/Adcy7/Oas1a/Pdhb/Acss1/Adsl/Prpsap2/Ampd2/Atp5g2/Pdhx/Aldoa/Dip2a/Pnp/Map2k1/G6pdx/Mthfd2l/Mpc1/Umps/Aprt/Pdk4/Acot7/Dlat/Pank3/Gars/Sphk2/Adk/Acly/Naprt/Atp5h/Rrm1/Atp5d/Ada/Uck2/Dut/Pdk3/Adss/Shmt1/Stoml2/Mthfd1/Ak2/Dld/Hprt/Nme1/Tbpl1/Ctps/Cad/Papss1/Mapk1/Nampt/Rfk/Rrm2/Kars/Idh2/Gmps/Acat1/Vcp/Pkm/Atp5c1/Impdh2/Atp5a1/Atp5b
GO:0051673	GO:0051673	membrane disruption in other organism	16	0.891568	2.18683	1.9616e-07	2.47731e-05	1.85036e-05	92	tags=50%, list=1%, signal=50%	Defa29/Defa30/Defa24/Defa17/Defa22/Defa26/Defa3/Defa21
GO:1990823	GO:1990823	response to leukemia inhibitory factor	90	-0.59956	-2.07461	2.05106e-07	2.50934e-05	1.87429e-05	2388	tags=48%, list=21%, signal=38%	Tle4/Sdad1/Ctbp2/Dtx1/Srm/Trim2/Kdm3a/Laptm5/Rnf138/Nfyb/Mybl2/Gclm/Gnpnat1/Mpc1/Jarid2/Sirt1/Klf4/Pfkp/Eif4a2/Chchd4/Bspry/Lrba/Nr5a2/Rif1/Ubtf/Arid5b/Srsf7/Eps8/Shmt1/Creb1/Gtf2h1/Cth/Klf5/Smarca5/Eed/Hnrnpu/Pdcd10/Srsf3/Tfrc/Ncl/Cacybp/Hk2/Slc25a5
GO:0006753	GO:0006753	nucleoside phosphate metabolic process	317	-0.43767	-1.75731	2.6683e-07	3.16558e-05	2.36445e-05	2248	tags=36%, list=20%, signal=30%	Entpd2/Ehhadh/Dck/Nt5c2/Hsd17b4/Tyms/Enpp3/Acsl1/Nadk/Adcy7/Oas1a/Pdhb/Nt5c/Foxk2/Acss1/Adsl/Prpsap2/Ampd2/Oxsm/Mpi/Hdac4/Atp5g2/Pdhx/Aldoa/Gale/Dip2a/Pnp/Map2k1/G6pdx/Mif/Pgam1/Gda/Mthfd2l/Galk1/Tigar/Mpc1/Umps/Pfkl/Crot/Park7/Aprt/Pdk4/Acot7/Dlat/Pank3/Acadsb/Gars/Sphk2/Nudt4/Adk/Acly/Naprt/Pfkp/Nudt14/Atp5h/Epha2/Opa1/Hint1/Rrm1/Atp5d/Hmgcs1/Hmgcl/Ada/Uck2/Ddit4/Cnp/Dut/Pdk3/Adss/Shmt1/Hnf4a/S…
GO:1902105	GO:1902105	regulation of leukocyte differentiation	177	-0.499992	-1.90271	2.87506e-07	3.31055e-05	2.47273e-05	1049	tags=18%, list=9%, signal=17%	Casp8/Esrra/Drosha/Ada/Zc3h12a/Sos2/Lgals9/Tox/Prdx2/Pglyrp1/Rhoa/Creb1/Zbtb7a/Cebpb/Nme1/Zfpm1/Zfp36l1/Cbfb/Zfp36l2/Sox4/Trib1/Tyrobp/Tmem176b/H2-DMa/H2-Aa/Klf10/Id2/Hsp90aa1/Ccl5/Jun/Cd74/Fos
GO:0061844	GO:0061844	antimicrobial humoral immune response mediated by antimicrobial peptide	43	0.730176	2.24583	3.94806e-07	4.41619e-05	3.29856e-05	726	tags=37%, list=6%, signal=35%	Defa29/Defa30/Dmbt1/Defa24/Defa17/Defa22/Defa26/Reg3b/Defa3/Ccl25/Defa21/Ang4/Mmp7/Defa5/Rps19/Nts
GO:1990830	GO:1990830	cellular response to leukemia inhibitory factor	89	-0.605231	-2.08892	4.12975e-07	4.4911e-05	3.35451e-05	2388	tags=48%, list=21%, signal=38%	Tle4/Sdad1/Ctbp2/Dtx1/Srm/Trim2/Kdm3a/Laptm5/Rnf138/Nfyb/Mybl2/Gclm/Gnpnat1/Mpc1/Jarid2/Sirt1/Klf4/Pfkp/Eif4a2/Chchd4/Bspry/Lrba/Nr5a2/Rif1/Ubtf/Arid5b/Srsf7/Eps8/Shmt1/Creb1/Gtf2h1/Cth/Klf5/Smarca5/Eed/Hnrnpu/Pdcd10/Srsf3/Tfrc/Ncl/Cacybp/Hk2/Slc25a5
GO:0002763	GO:0002763	positive regulation of myeloid leukocyte differentiation	35	-0.762244	-2.25607	5.89426e-07	6.0848e-05	4.54489e-05	705	tags=29%, list=6%, signal=27%	Creb1/Zfp36l1/Trib1/Tyrobp/Klf10/Id2/Ccl5/Jun/Cd74/Fos
GO:0009259	GO:0009259	ribonucleotide metabolic process	251	-0.453372	-1.78775	5.90607e-07	6.0848e-05	4.54489e-05	2071	tags=34%, list=18%, signal=28%	Adcy7/Pdhb/Nt5c/Foxk2/Acss1/Adsl/Ampd2/Oxsm/Mpi/Hdac4/Atp5g2/Pdhx/Aldoa/Gale/Dip2a/Pnp/Map2k1/Mif/Pgam1/Gda/Galk1/Tigar/Mpc1/Umps/Pfkl/Crot/Aprt/Pdk4/Acot7/Dlat/Pank3/Acadsb/Sphk2/Nudt4/Acly/Pfkp/Atp5h/Epha2/Opa1/Hint1/Atp5d/Hmgcs1/Hmgcl/Ada/Uck2/Ddit4/Pdk3/Adss/Hnf4a/Stoml2/Rhoa/Zbtb7a/Ak2/Dld/Hkdc1/Hprt/Nme1/Ctps/Sult1b1/Cad/Fasn/Papss1/Ran/Rfk/Aldob/Ces1d/Cs/Sucla2/Suclg2/Tpi1/Gmps/Scp2/Acat1/…
GO:0019693	GO:0019693	ribose phosphate metabolic process	261	-0.451468	-1.7902	6.3183e-07	6.30328e-05	4.70808e-05	2071	tags=34%, list=18%, signal=29%	Adcy7/Pdhb/Nt5c/Foxk2/Acss1/Adsl/Prpsap2/Ampd2/Oxsm/Mpi/Hdac4/Atp5g2/Pdhx/Aldoa/Gale/Dip2a/Pnp/Map2k1/G6pdx/Mif/Pgam1/Gda/Galk1/Tigar/Mpc1/Umps/Pfkl/Crot/Aprt/Pdk4/Acot7/Dlat/Pank3/Acadsb/Sphk2/Nudt4/Acly/Pfkp/Nudt14/Atp5h/Epha2/Opa1/Hint1/Atp5d/Hmgcs1/Hmgcl/Ada/Uck2/Ddit4/Pdk3/Adss/Hnf4a/Stoml2/Rhoa/Zbtb7a/Ak2/Dld/Hkdc1/Hprt/Nme1/Ctps/Sult1b1/Cad/Fasn/Papss1/Ran/Rpia/Rfk/Aldob/Ces1d/Cs/Sucla2/Su…
GO:0002251	GO:0002251	organ or tissue specific immune response	27	0.794733	2.2156	6.60114e-07	6.30328e-05	4.70808e-05	92	tags=30%, list=1%, signal=29%	Defa29/Defa30/Defa24/Defa17/Defa22/Defa26/Defa3/Defa21
GO:0002385	GO:0002385	mucosal immune response	27	0.794733	2.2156	6.60114e-07	6.30328e-05	4.70808e-05	92	tags=30%, list=1%, signal=29%	Defa29/Defa30/Defa24/Defa17/Defa22/Defa26/Defa3/Defa21
GO:0010035	GO:0010035	response to inorganic substance	286	-0.441182	-1.75113	7.23671e-07	6.74565e-05	5.03849e-05	1424	tags=24%, list=13%, signal=22%	Pink1/Ezh2/Nr4a1/Stk24/Kpna4/Park7/Ass1/Lig1/Fnta/Sirt1/Gphn/Oser1/Nsmce3/Ppif/Sumo1/Top2b/Txnrd2/Rad51/Ank3/Ddi2/Rtf2/Rnf4/Zc3h12a/Akr1b3/Cebpa/Prdx2/Glud1/Anxa7/Mapk3/Foxp1/Creb1/Nfe2l2/Alad/Prdx3/Pdcd6/Net1/Ppp3ca/Nr4a2/Cdk4/Mapk1/Hdac2/Glrx/Rhob/Aldob/Pdcd10/Kdm6b/Ppp2ca/Sod2/Slc38a2/Trap1/Tfrc/Apex1/Anxa11/Vcp/Apoa4/Ppp1ca/Mapk13/Cfl1/Fosb/Gapdh/Id2/Hsph1/Jund/Krt8/Junb/Mt1/Mt2/Jun/Fos
GO:0009266	GO:0009266	response to temperature stimulus	85	-0.59948	-2.0703	8.64033e-07	7.86672e-05	5.87584e-05	1702	tags=35%, list=15%, signal=30%	Acadl/Xylt1/Dhx36/Tpr/Polr2d/Ywhae/Stub1/Nr2f6/Acadm/Eif2s1/Sumo1/Eif2b4/Eif2b2/Htra2/Eif2b1/Pdcd6/Dnaja3/Dhx9/Aldh18a1/Tcim/Rbbp7/Chordc1/Hspa1b/Dnaja2/Ier5/Vcp/Rbm3/Hsp90ab1/Dnaja1/Hsp90aa1
GO:0002761	GO:0002761	regulation of myeloid leukocyte differentiation	67	-0.637759	-2.11608	8.94902e-07	7.9626e-05	5.94746e-05	705	tags=21%, list=6%, signal=20%	Creb1/Zbtb7a/Cebpb/Nme1/Zfpm1/Zfp36l1/Trib1/Tyrobp/Klf10/Id2/Ccl5/Jun/Cd74/Fos
GO:0030099	GO:0030099	myeloid cell differentiation	254	-0.448804	-1.76947	1.13005e-06	9.83145e-05	7.34335e-05	1373	tags=22%, list=12%, signal=19%	Nbeal2/Jag1/Ap3b1/Fcer1g/Sirt1/Pafah1b1/Sp3/Tcea1/Epha2/Tcf3/Casp8/Esrra/Actn1/Prmt1/Rbm15/Fech/Smarca4/Cebpa/Ankrd54/Lyar/Dll1/Creb1/Zbtb7a/Cebpb/Pithd1/Prdx3/Nme1/Zfpm1/Klf13/Zfp36l1/Hspa9/Fasn/Cib1/Cbfb/Eif2ak1/Maea/Brd1/Trib1/Tyrobp/Smap1/Tfrc/Eif6/Wdr1/Hmgb2/Hmgb1/Anxa2/Zfp36/Klf10/Id2/Nfkbia/Junb/Ccl5/Jun/Cd74/Fos
GO:0032200	GO:0032200	telomere organization	115	-0.554068	-1.99152	1.18705e-06	9.93632e-05	7.42168e-05	1698	tags=33%, list=15%, signal=28%	Ylpm1/Ccne2/Hmbox1/Upf1/Mcrs1/Cct8/Dhx36/Dclre1c/Pinx1/Tprkb/Xrcc6/Pnkp/Aurkb/Rad51/Smg1/Rif1/Lmna/Mapk3/Hnrnpc/Rpa2/Ptges3/H3f3a/Mapk1/Rpa1/Hnrnpu/Dkc1/Cct3/Tcp1/Cct7/Pcna/Gnl3/Apex1/Cct2/Cct5/Cct4/H3f3b/Hsp90ab1/Hsp90aa1
GO:0035036	GO:0035036	sperm-egg recognition	15	-0.888822	-2.15789	1.19287e-06	9.93632e-05	7.42168e-05	260	tags=53%, list=2%, signal=52%	Cct3/Vdac2/Hspa1b/Tcp1/Cct7/Cct2/Cct5/Cct4
GO:0051052	GO:0051052	regulation of DNA metabolic process	287	-0.441698	-1.75584	1.24786e-06	9.99007e-05	7.46183e-05	1916	tags=34%, list=17%, signal=29%	Dach1/Slf2/Fgfr4/Exosc10/Polq/Dek/Terf2ip/Mpv17/Terf2/Gnl3l/Chtf8/Src/Babam1/Ptprc/Rad51ap1/Msh2/Usp1/Trp53/Spidr/Dcp2/Axin2/Supt6/Usp9x/Apaf1/Exosc3/Ylpm1/Hdac10/Mphosph8/Wdr70/Pnp/Hmbox1/Endog/Nudt16l1/Ube2b/Trip12/Rnf168/Upf1/Pfn1/Mcrs1/Cbx8/Cct8/Dhx36/Tigar/Pinx1/Dnajc2/Wrnip1/Prmt5/Dtx3l/Ehmt2/Usp7/Dnmt1/Sirt1/Pnkp/Klf4/Ubqln4/Kmt2a/Aurkb/Top2b/Rad51/Smg1/Hmces/Rif1/Sub1/Paxip1/Tox/Lmna/Ube2…
GO:0006163	GO:0006163	purine nucleotide metabolic process	253	-0.451284	-1.78107	1.25035e-06	9.99007e-05	7.46183e-05	2071	tags=34%, list=18%, signal=28%	Adcy7/Oas1a/Pdhb/Nt5c/Foxk2/Acss1/Adsl/Prpsap2/Ampd2/Oxsm/Mpi/Hdac4/Atp5g2/Pdhx/Aldoa/Gale/Dip2a/Pnp/Map2k1/Mif/Pgam1/Gda/Mthfd2l/Galk1/Tigar/Mpc1/Pfkl/Crot/Aprt/Pdk4/Acot7/Dlat/Pank3/Acadsb/Sphk2/Nudt4/Adk/Acly/Pfkp/Atp5h/Epha2/Opa1/Hint1/Atp5d/Hmgcs1/Hmgcl/Ada/Ddit4/Pdk3/Adss/Hnf4a/Stoml2/Rhoa/Mthfd1/Zbtb7a/Ak2/Dld/Hkdc1/Hprt/Nme1/Sult1b1/Fasn/Papss1/Ran/Aldob/Ces1d/Cs/Sucla2/Suclg2/Tpi1/Gmps/S…
GO:0018279	GO:0018279	protein N-linked glycosylation via asparagine	15	0.878507	2.10849	1.27666e-06	9.99626e-05	7.46646e-05	807	tags=67%, list=7%, signal=62%	Stt3b/Fut8/Magt1/Rpn1/Ddost/Mgat2/Mgat5/Alg8/Mgat1/Stt3a
GO:0042742	GO:0042742	defense response to bacterium	123	0.53634	1.94183	1.33642e-06	0.000100667	7.51905e-05	1307	tags=21%, list=11%, signal=19%	Defa29/Defa30/Dmbt1/Defa24/Defa17/Lyz1/Defa22/Defa26/Reg3b/Defa3/Defa21/Acp5/Ang4/Lypd8/Mmp7/Defa5/Wfdc10/Grn/Rps19/Tusc2/F2rl1/Tnfrsf1a/Wfdc15b/Defa27/Rab1a/Adam17
GO:0046467	GO:0046467	membrane lipid biosynthetic process	85	0.591526	2.03726	1.33708e-06	0.000100667	7.51905e-05	2024	tags=51%, list=18%, signal=42%	Hacd1/Dpm3/Smpd3/Cers2/Cers6/Ormdl2/Pigp/B4galt5/Elovl5/B4galnt1/Hacd3/Cers4/Kdsr/Pigq/Pigk/Elovl6/Hacd2/Pigx/Pigm/Pigt/Gba/Pgap2/Piga/Pigo/St3gal3/Ugcg/Acer1/Asah1/Pigyl/Pgap1/Pigu/Sptlc1/Smpd4/Prkcd/Ormdl1/Pigb/Pigc/Samd8/Sgms1/Pgap3/Gal3st1/Pigw/Ormdl3
GO:0009150	GO:0009150	purine ribonucleotide metabolic process	235	-0.452456	-1.77088	1.43768e-06	0.000106199	7.93225e-05	2071	tags=34%, list=18%, signal=28%	Adcy7/Pdhb/Nt5c/Foxk2/Acss1/Adsl/Ampd2/Oxsm/Mpi/Hdac4/Atp5g2/Pdhx/Aldoa/Gale/Dip2a/Pnp/Map2k1/Mif/Pgam1/Gda/Galk1/Tigar/Mpc1/Pfkl/Crot/Aprt/Pdk4/Acot7/Dlat/Pank3/Acadsb/Sphk2/Nudt4/Acly/Pfkp/Atp5h/Epha2/Opa1/Hint1/Atp5d/Hmgcs1/Hmgcl/Ada/Ddit4/Pdk3/Adss/Hnf4a/Stoml2/Rhoa/Zbtb7a/Ak2/Dld/Hkdc1/Hprt/Nme1/Sult1b1/Fasn/Papss1/Ran/Aldob/Ces1d/Cs/Sucla2/Suclg2/Tpi1/Gmps/Scp2/Acat1/Gpi1/Eif6/Vcp/Eno1/Pgk1…
GO:0000302	GO:0000302	response to reactive oxygen species	140	-0.514886	-1.8983	1.8329e-06	0.000132885	9.92554e-05	2397	tags=41%, list=21%, signal=33%	Bcl2/Ect2/Impact/Fyn/Src/Rnf146/Rack1/Trp53/Mapk8/Traf2/Egln1/Ppargc1b/Abl1/Mapk9/Aqp1/Sod1/Sesn3/Prdx5/Prdx1/Endog/Rela/Pink1/Ezh2/Stk24/Kpna4/Park7/Nox1/Lig1/Sirt1/Oser1/Ppif/Top2b/Txnrd2/Akr1b3/Prdx2/Mapk3/Foxp1/Nfe2l2/Prdx3/Net1/Plk3/Mapk1/Prdx6/Hdac2/Glrx/Rhob/Pdcd10/Kdm6b/Sod2/Trap1/Apex1/Apoa4/Mapk13/Cfl1/Hsph1/Gstp1/Jun/Fos
GO:0062197	GO:0062197	cellular response to chemical stress	232	-0.449269	-1.75245	2.11501e-06	0.000150551	0.00011245	2541	tags=40%, list=22%, signal=31%	Cln3/Scly/Mpv17/Stk39/Ralbp1/Oxsr1/Bcl2/Ect2/Impact/Fyn/Src/Rnf146/Srxn1/Rack1/Trp53/Mapk8/Mapkap1/Traf2/Gata4/Cpeb2/Ppargc1b/Abl1/Prkg2/Mapk9/Aqp1/Sod1/Prdx5/Prdx1/Endog/G6pdx/Slc11a2/Rela/Prkra/Mylk/Pink1/Ezh2/Stk24/Diablo/Park7/Nox1/Ncoa7/Xrcc6/Arntl/Sirt1/Oser1/Keap1/Eif2s1/Ppif/Chchd4/Top2b/Coq7/Melk/Zc3h12a/Akr1b3/Prdx2/Mapk3/Ppia/Foxp1/Nfe2l2/Htra2/Prdx3/Ddit3/Zfp36l1/Net1/Rest/Nr4a2/Ubqln…
GO:0008380	GO:0008380	RNA splicing	342	-0.406665	-1.64591	2.28732e-06	0.000159445	0.000119093	1753	tags=27%, list=15%, signal=24%	Zfp638/Fxr2/Lsm8/Thoc5/Pabpc1/Raver1/Rnps1/Cdc5l/Sf3a1/Clk3/Son/Sf3b1/Jmjd6/Prmt5/Rbm22/Prmt7/Ddx47/Sf1/Rnf113a2/Snrnp200/Bcas2/Cdk13/Snrnp40/Dhx16/Zfp64/Rtcb/Clk1/Tsen34/Mbnl1/Rbm17/Alyref/Khsrp/Hnrnpa3/Puf60/Thrap3/Eif4a3/Hnrnpl/Rbm15/Phf5a/U2af1l4/Rbm42/Rbm8a/Hnrnph2/Hnrnpa1/Xab2/Srsf7/Ddx5/Wtap/Ddx41/Ptbp1/U2af1/Hnrnpc/Zbtb7a/Srsf4/Rbmx/Magoh/Sf3b6/Zcrb1/Clns1a/Ddx1/Strap/Raly/Rest/Dhx9/Ybx1/…
GO:2000278	GO:2000278	regulation of DNA biosynthetic process	92	-0.591281	-2.0521	2.36095e-06	0.000159445	0.000119093	1698	tags=33%, list=15%, signal=28%	Hmbox1/Mcrs1/Cct8/Pinx1/Dnajc2/Pnkp/Klf4/Aurkb/Mapk3/Rfc2/Hnrnpc/Rfc5/Ptges3/Tfdp1/Mapk1/Npm1/Hnrnpu/Dkc1/Cdkn1a/Cct3/Tcp1/Cct7/Pcna/Rfc4/Cct2/Dusp1/Cct5/Cct4/Hsp90ab1/Hsp90aa1
GO:0014070	GO:0014070	response to organic cyclic compound	383	-0.404089	-1.65369	2.36215e-06	0.000159445	0.000119093	1454	tags=25%, list=13%, signal=22%	Riok3/Prmt5/Ezh2/Casp7/Ehmt2/Ncor2/Uri1/Park7/Ncoa1/Ass1/Pim1/Arntl/Fnta/Sirt1/Ube2i/Rap1a/Pak4/Rae1/Duox2/Top2b/Rad51/Gramd1b/Hmgcs1/Fosl2/Yap1/Ada/Rnf4/Zc3h12a/Rap1b/Peli1/Ncoa2/Smarca4/Ddit4/Cebpa/Zc3hav1/Tmf1/Smad2/Anxa7/Mapk3/Flot1/Ddx5/Foxp1/Rhoa/Pck2/Zbtb7a/Casp1/Ggt1/Zfp36l1/Ddx1/Ruvbl2/Ptges3/Eif4e/Rest/Per1/Fdx1/Adh1/Dhx9/Cdk4/Nfkb1/Hnrnpk/Vps35/Klf9/Mapk1/Hdac2/Glrx/Phb2/Ezr/Npm1/Atf4/…
GO:2000573	GO:2000573	positive regulation of DNA biosynthetic process	59	-0.656494	-2.14405	2.46871e-06	0.000160122	0.000119599	1250	tags=34%, list=11%, signal=30%	Pnkp/Klf4/Aurkb/Mapk3/Rfc2/Rfc5/Ptges3/Mapk1/Npm1/Dkc1/Cct3/Tcp1/Cct7/Pcna/Rfc4/Cct2/Cct5/Cct4/Hsp90ab1/Hsp90aa1
GO:0006417	GO:0006417	regulation of translation	279	-0.428924	-1.70416	2.48822e-06	0.000160122	0.000119599	1662	tags=29%, list=15%, signal=26%	Eif2a/Upf1/Fastkd2/Abcf1/Dhx36/Tpr/Igf2bp2/Rpl38/Pink1/Polr2d/Rpusd4/Ptcd3/Pum2/Ppp1r15a/Eif2s1/Sarnp/Etf1/Mief1/Dapk3/Mknk2/Khsrp/Nck1/Eif4a3/Shmt2/Fastkd3/Zc3h12a/Hnrnpl/Fech/Eif4g1/Usp16/Tcof1/Mapk3/Shmt1/Ddx6/Ptbp1/Lsm14a/Tob1/Larp4b/Magoh/Eif2b1/Paip2/Eif4e2/Zfp36l1/Ngdn/Eif5a/Eif4e/Per1/Trmt10c/Eprs/Dhx9/Cdk4/Eif4g2/Mapk1/Eif3d/Npm1/Lrpprc/Eif2ak1/Ddx3x/Ythdf3/Gspt1/Caprin1/Zfp36l2/Cnot1/So…
GO:0071897	GO:0071897	DNA biosynthetic process	133	-0.528187	-1.9328	2.50891e-06	0.000160122	0.000119599	1623	tags=30%, list=14%, signal=26%	Hmbox1/Mcrs1/Cct8/Faap20/Pinx1/Dnajc2/Wrnip1/Lig1/Sirt1/Pnkp/Klf4/Aurkb/Mapk3/Rfc2/Hnrnpc/Rfc5/Ptges3/Pold1/Tfdp1/Mapk1/Rpa1/Npm1/Poldip2/Hnrnpu/Dkc1/Cdkn1a/Cct3/Tcp1/Cct7/Pclaf/Pold2/Pcna/Vcp/Rfc4/Cct2/Dusp1/Cct5/Cct4/Hsp90ab1/Hsp90aa1
GO:0051054	GO:0051054	positive regulation of DNA metabolic process	172	-0.488464	-1.84904	2.53578e-06	0.000160122	0.000119599	1916	tags=28%, list=17%, signal=24%	Usp9x/Exosc3/Hdac10/Pnp/Hmbox1/Endog/Ube2b/Rnf168/Pfn1/Cbx8/Cct8/Dhx36/Tigar/Dtx3l/Usp7/Sirt1/Pnkp/Klf4/Aurkb/Top2b/Rad51/Hmces/Rif1/Paxip1/Tox/Ube2n/Mapk3/Rfc2/Rfc5/Arid2/Ptges3/Dhx9/Mapk1/Fh1/Npm1/Dkc1/Cct3/Tcp1/Cct7/Pcna/Gnl3/Tfrc/Rfc4/Trim28/Cct2/Cct5/Cct4/Hsp90ab1/Hsp90aa1
GO:0002227	GO:0002227	innate immune response in mucosa	19	0.839392	2.16044	2.80398e-06	0.000174247	0.00013015	92	tags=42%, list=1%, signal=42%	Defa29/Defa30/Defa24/Defa17/Defa22/Defa26/Defa3/Defa21
GO:0051085	GO:0051085	chaperone cofactor-dependent protein refolding	25	-0.792138	-2.15675	2.89914e-06	0.000177346	0.000132464	703	tags=48%, list=6%, signal=45%	St13/Ptges3/Hspa9/Bag1/H2-DMb1/Hspa1b/H2-DMa/Hspa5/Dnajb1/Hsph1/Hspa8/Cd74
GO:0055086	GO:0055086	nucleobase-containing small molecule metabolic process	362	-0.401525	-1.63199	3.60783e-06	0.000217303	0.000162309	2248	tags=35%, list=20%, signal=29%	Entpd2/Ehhadh/Dck/Nt5c2/Ugdh/Hsd17b4/Tyms/Enpp3/Aldh6a1/Acsl1/Nadk/Adcy7/Oas1a/Pdhb/Nt5c/Foxk2/Tk1/Acss1/Adsl/Prpsap2/Ampd2/Oxsm/Mpi/Hdac4/Atp5g2/Pdhx/Aldoa/Gale/Dip2a/Dpm1/Pnp/Map2k1/G6pdx/Mif/Gne/Pgam1/Gda/Macrod1/Mthfd2l/Galk1/Tigar/Ugp2/Gnpnat1/Mpc1/Umps/Pfkl/Crot/Park7/Aprt/Pdk4/Acot7/Dlat/Pank3/Acadsb/Gars/Sphk2/Nudt4/Adk/Acly/Naprt/Pfkp/Nudt14/Atp5h/Epha2/Opa1/Hint1/Rrm1/Atp5d/Hmgcs1/Cmas/…
GO:0050778	GO:0050778	positive regulation of immune response	267	-0.432061	-1.71838	3.78378e-06	0.000224447	0.000167645	2137	tags=29%, list=19%, signal=24%	Traf2/Ulbp1/Usp46/Abl1/Irf1/Irgm1/Rabgef1/Tec/Usp9x/Exosc3/Med1/Klrd1/Pck1/Laptm5/Nfkbiz/Cd1d1/Rbck1/Pnp/Snx4/Mif/Nfkbid/H2-T23/Vamp7/Rela/Cd3e/Riok3/Bcl10/Cd177/Blnk/Polr3g/Park7/H2-Q2/Xrcc6/Fcer1g/Sirt1/Sphk2/Rap1a/Rgcc/Eif2b4/Hmces/Rif1/Stk11/Nras/Ada/Zc3h12a/H2-Q4/Paxip1/Lgals9/Ube2n/Eif2b2/Stoml2/Lsm14a/H2-Q7/Eif2b1/Gsdme/Trbc2/Dhx9/Mapk1/H2-K1/Ezr/Nono/Lgals3/Tyrobp/Kars/Sfpq/Khdrbs1/H2-D1/…
GO:0006397	GO:0006397	mRNA processing	397	-0.391582	-1.60726	4.4567e-06	0.000260418	0.000194512	1808	tags=27%, list=16%, signal=23%	Pde12/Acin1/Cstf2/Fxr2/Lsm8/Thoc5/Pabpc1/Raver1/Rnps1/Cdc5l/Sf3a1/Dhx36/Tbrg4/Pdcd11/Son/Sf3b1/Rbbp6/Jmjd6/Prmt5/Cpsf7/Polr2d/Rbm22/Prmt7/Ddx47/Sf1/Xrn2/Rnf113a2/Snrnp200/Bcas2/Cdk13/Snrnp40/Dhx16/Zfp64/Rnf20/Cpsf3/Tsen34/Mbnl1/Rbm17/Alyref/Khsrp/Hnrnpa3/Puf60/Thrap3/Eif4a3/Hnrnpl/Rbm15/Phf5a/U2af1l4/Rbm42/Rbm8a/Hnrnpa1/Nudt21/Xab2/Srsf7/Ddx5/Wtap/Ddx41/Ptbp1/U2af1/Hnrnpc/Zbtb7a/Srsf4/Rbmx/Magoh/…
[truncated: 546 more rows]

## Sheet: TA2
	ID	Description	setSize	enrichmentScore	NES	pvalue	p.adjust	qvalues	rank	leading_edge	core_enrichment
[truncated: 349 more rows]

## Sheet: V1-V6
	ID	Description	setSize	enrichmentScore	NES	pvalue	p.adjust	qvalues	rank	leading_edge	core_enrichment
[truncated: 481 more rows]

## Sheet: PC
	ID	Description	setSize	enrichmentScore	NES	pvalue	p.adjust	qvalues	rank	leading_edge	core_enrichment
[truncated: 142 more rows]

[truncated: 3 more sheets: GC, EE, Tuft]
